# Supplementary material for: Large-Scale Assessment of NF1 Single Amino Acid Variants as HLA Class I Neoantigens
Source: bioRxiv. 2026 May 13:2026.05.10.724138. Preprint. [Version 1] doi: 10.64898/2026.05.10.724138 (PMC13175214; doi:10.64898/2026.05.10.724138)
Supplement: Supplement 4 [file media-4.xlsx]

## Sheet: All_proteinIDs
Protein	Protein ID	Entry Name	Gene	Length	Protein Description	Coverage	Protein Probability	Top Peptide Probability	Protein Qvalue	Total Peptides	Unique Peptides	Razor Peptides	Total Spectral Count	Unique Spectral Count	Razor Spectral Count	Instrument	Acquisition
NF1_C1	NF1_C1	NF1_C1	NF1_C1	314	NF1_C1	41.4	1	0.999	0	8	4	4	14	6	6	TimsTOF	DDA
NF1_C1	NF1_C1	NF1_C1	NF1_C1	314	NF1_C1	33.44	1	0.999	0	7	5	5	27	17	17	Astral	DIA
NF1_C2	NF1_C2	NF1_C2	NF1_C2	322	NF1_C2	8.39	0.9999	0.999	0	2	1	1	12	8	8	Astral	DIA
NF1_C2	NF1_C2	NF1_C2	NF1_C2	322	NF1_C2	15.22	0.9809	0.999	0	3	1	1	5	1	1	TimsTOF	DDA
NF1_C2	NF1_C2	NF1_C2	NF1_C2	322	NF1_C2	15.22	0.9809	0.999	0	3	1	1	3	1	1	TimsTOF	DDA
NF1_C3	NF1_C3	NF1_C3	NF1_C3	321	NF1_C3	33.96	1	0.999	0	6	4	6	19	15	19	Lumos	DDA
NF1_C3	NF1_C3	NF1_C3	NF1_C3	321	NF1_C3	29.91	1	0.999	0	5	4	5	4	3	4	TimsTOF	DDA
NF1_C3	NF1_C3	NF1_C3	NF1_C3	321	NF1_C3	42.06	1	0.999	0	8	6	6	27	18	18	Astral	DIA
NF1_C3	NF1_C3	NF1_C3	NF1_C3	321	NF1_C3	50.47	1	0.999	0	10	7	10	29	25	29	TimsTOF	DDA
NF1_C5	NF1_C5	NF1_C5	NF1_C5	326	NF1_C5	13.19	0.9991	0.999	0	2	1	1	3	2	2	TimsTOF	DDA
NF1_C6	NF1_C6	NF1_C6	NF1_C6	317	NF1_C6	11.99	0.9805	0.999	0	1	1	1	1	1	1	Lumos	DDA
NF1_C7	NF1_C7	NF1_C7	NF1_C7	320	NF1_C7	6.88	0.9805	0.999	0	1	1	1	4	4	4	Lumos	DDA
NF1_C7	NF1_C7	NF1_C7	NF1_C7	320	NF1_C7	6.88	1	0.999	0	3	2	2	1	0	0	TimsTOF	DDA
NF1_C7	NF1_C7	NF1_C7	NF1_C7	320	NF1_C7	30.94	1	0.999	0	7	4	4	18	9	9	Astral	DIA
NF1_C7	NF1_C7	NF1_C7	NF1_C7	320	NF1_C7	37.81	1	0.999	0	7	4	4	16	12	12	TimsTOF	DDA
NF1_C8	NF1_C8	NF1_C8	NF1_C8	321	NF1_C8	9.66	0.9422	0.998	0.00291545	2	1	1	4	2	2	Astral	DIA
sp|A0A075B767|PAL4H_HUMAN	A0A075B767	PAL4H_HUMAN	PPIAL4H	164	Peptidyl-prolyl cis-trans isomerase A-like 4H	29.27	0.9826	0.9954	0.00245023	3	1	1	13	2	2	Lumos	DDA
sp|A0A075B767|PAL4H_HUMAN	A0A075B767	PAL4H_HUMAN	PPIAL4H	164	Peptidyl-prolyl cis-trans isomerase A-like 4H	29.27	0.9826	0.9954	0.00245023	3	1	1	12	1	1	Lumos	DDA
sp|A0AV96|RBM47_HUMAN	A0AV96	RBM47_HUMAN	RBM47	593	RNA-binding protein 47	3.37	0.9992	0.999	0	1	1	1	1	1	1	TimsTOF	DDA
sp|A0AV96|RBM47_HUMAN	A0AV96	RBM47_HUMAN	RBM47	593	RNA-binding protein 47	3.37	0.9992	0.999	0	1	1	1	1	1	1	TimsTOF	DDA
sp|A0AV96|RBM47_HUMAN	A0AV96	RBM47_HUMAN	RBM47	593	RNA-binding protein 47	4.72	0.9992	0.999	0	2	2	2	2	2	2	TimsTOF	DDA
sp|A0AV96|RBM47_HUMAN	A0AV96	RBM47_HUMAN	RBM47	593	RNA-binding protein 47	37.61	1	0.999	0	15	13	15	121	108	121	Astral	DIA
sp|A0AVF1|IFT56_HUMAN	A0AVF1	IFT56_HUMAN	TTC26	554	Intraflagellar transport protein 56	3.61	0.9998	0.999	0	1	1	1	1	1	1	TimsTOF	DDA
sp|A0AVF1|IFT56_HUMAN	A0AVF1	IFT56_HUMAN	TTC26	554	Intraflagellar transport protein 56	4.87	0.9998	0.999	0	2	2	2	2	2	2	TimsTOF	DDA
sp|A0AVF1|IFT56_HUMAN	A0AVF1	IFT56_HUMAN	TTC26	554	Intraflagellar transport protein 56	2.17	0.9998	0.999	0	2	2	2	1	1	1	TimsTOF	DDA
sp|A0AVF1|IFT56_HUMAN	A0AVF1	IFT56_HUMAN	TTC26	554	Intraflagellar transport protein 56	1.26	0.9998	0.999	0	3	3	3	1	1	1	TimsTOF	DDA
sp|A0AVF1|IFT56_HUMAN	A0AVF1	IFT56_HUMAN	TTC26	554	Intraflagellar transport protein 56	38.99	1	0.999	0	17	17	17	116	116	116	Astral	DIA
sp|A0AVI4|TM129_HUMAN	A0AVI4	TM129_HUMAN	TMEM129	362	E3 ubiquitin-protein ligase TM129	9.39	0.9994	0.999	0	2	2	2	2	2	2	TimsTOF	DDA
sp|A0AVT1|UBA6_HUMAN	A0AVT1	UBA6_HUMAN	UBA6	1052	Ubiquitin-like modifier-activating enzyme 6	7.22	1	0.999	0	15	15	15	7	7	7	Lumos	DDA
sp|A0AVT1|UBA6_HUMAN	A0AVT1	UBA6_HUMAN	UBA6	1052	Ubiquitin-like modifier-activating enzyme 6	10.27	1	0.999	0	16	16	16	9	9	9	Lumos	DDA
sp|A0AVT1|UBA6_HUMAN	A0AVT1	UBA6_HUMAN	UBA6	1052	Ubiquitin-like modifier-activating enzyme 6	14.73	1	0.999	0	17	17	17	13	13	13	Lumos	DDA
sp|A0AVT1|UBA6_HUMAN	A0AVT1	UBA6_HUMAN	UBA6	1052	Ubiquitin-like modifier-activating enzyme 6	20.82	1	0.999	0	19	19	19	18	18	18	Lumos	DDA
sp|A0AVT1|UBA6_HUMAN	A0AVT1	UBA6_HUMAN	UBA6	1052	Ubiquitin-like modifier-activating enzyme 6	51.14	1	0.999	0	46	46	46	54	54	54	TimsTOF	DDA
sp|A0AVT1|UBA6_HUMAN	A0AVT1	UBA6_HUMAN	UBA6	1052	Ubiquitin-like modifier-activating enzyme 6	47.91	1	0.999	0	46	46	46	52	52	52	TimsTOF	DDA
sp|A0AVT1|UBA6_HUMAN	A0AVT1	UBA6_HUMAN	UBA6	1052	Ubiquitin-like modifier-activating enzyme 6	47.15	1	0.999	0	51	51	51	72	72	72	TimsTOF	DDA
sp|A0AVT1|UBA6_HUMAN	A0AVT1	UBA6_HUMAN	UBA6	1052	Ubiquitin-like modifier-activating enzyme 6	61.03	1	0.999	0	52	52	52	77	77	77	TimsTOF	DDA
sp|A0AVT1|UBA6_HUMAN	A0AVT1	UBA6_HUMAN	UBA6	1052	Ubiquitin-like modifier-activating enzyme 6	62.55	1	0.999	0	53	53	53	1060	1060	1060	Astral	DIA
sp|A0FGR8|ESYT2_HUMAN	A0FGR8	ESYT2_HUMAN	ESYT2	921	Extended synaptotagmin-2	8.58	1	0.999	0	6	6	6	5	5	5	Lumos	DDA
sp|A0FGR8|ESYT2_HUMAN	A0FGR8	ESYT2_HUMAN	ESYT2	921	Extended synaptotagmin-2	6.41	1	0.999	0	7	7	7	7	7	7	Lumos	DDA
sp|A0FGR8|ESYT2_HUMAN	A0FGR8	ESYT2_HUMAN	ESYT2	921	Extended synaptotagmin-2	9.45	1	0.999	0	7	7	7	8	8	8	Lumos	DDA
sp|A0FGR8|ESYT2_HUMAN	A0FGR8	ESYT2_HUMAN	ESYT2	921	Extended synaptotagmin-2	8.03	1	0.999	0	7	7	7	6	6	6	Lumos	DDA
sp|A0FGR8|ESYT2_HUMAN	A0FGR8	ESYT2_HUMAN	ESYT2	921	Extended synaptotagmin-2	28.56	1	0.999	0	21	21	21	38	38	38	TimsTOF	DDA
sp|A0FGR8|ESYT2_HUMAN	A0FGR8	ESYT2_HUMAN	ESYT2	921	Extended synaptotagmin-2	31.7	1	0.999	0	23	23	23	33	33	33	TimsTOF	DDA
sp|A0FGR8|ESYT2_HUMAN	A0FGR8	ESYT2_HUMAN	ESYT2	921	Extended synaptotagmin-2	30.51	1	0.999	0	23	23	23	35	35	35	TimsTOF	DDA
sp|A0FGR8|ESYT2_HUMAN	A0FGR8	ESYT2_HUMAN	ESYT2	921	Extended synaptotagmin-2	30.51	1	0.999	0	25	25	25	34	34	34	TimsTOF	DDA
sp|A0FGR8|ESYT2_HUMAN	A0FGR8	ESYT2_HUMAN	ESYT2	921	Extended synaptotagmin-2	38.22	1	0.999	0	27	27	27	513	513	513	Astral	DIA
sp|A0JLT2|MED19_HUMAN	A0JLT2	MED19_HUMAN	MED19	244	Mediator of RNA polymerase II transcription subunit 19	41.8	1	0.999	0	5	5	5	23	23	23	Astral	DIA
sp|A0JNW5|BLT3B_HUMAN	A0JNW5	BLT3B_HUMAN	BLTP3B	1464	Bridge-like lipid transfer protein family member 3B	1.37	0.9923	0.9959	0.00287405	1	1	1	1	1	1	TimsTOF	DDA
sp|A0JNW5|BLT3B_HUMAN	A0JNW5	BLT3B_HUMAN	BLTP3B	1464	Bridge-like lipid transfer protein family member 3B	0.82	0.9923	0.9959	0.00287405	1	1	1	1	1	1	TimsTOF	DDA
sp|A0JNW5|BLT3B_HUMAN	A0JNW5	BLT3B_HUMAN	BLTP3B	1464	Bridge-like lipid transfer protein family member 3B	20.9	1	0.999	0	23	21	23	110	107	110	Astral	DIA
sp|A0MZ66|SHOT1_HUMAN	A0MZ66	SHOT1_HUMAN	SHTN1	631	Shootin-1	51.19	1	0.999	0	27	27	27	290	290	290	Astral	DIA
sp|A0PJW6|TM223_HUMAN	A0PJW6	TM223_HUMAN	TMEM223	202	Transmembrane protein 223	17.33	1	0.999	0	2	2	2	3	3	3	TimsTOF	DDA
sp|A0PJW6|TM223_HUMAN	A0PJW6	TM223_HUMAN	TMEM223	202	Transmembrane protein 223	12.38	1	0.999	0	2	2	2	1	1	1	TimsTOF	DDA
sp|A0PJW6|TM223_HUMAN	A0PJW6	TM223_HUMAN	TMEM223	202	Transmembrane protein 223	25.74	1	0.999	0	4	4	4	4	4	4	TimsTOF	DDA
sp|A0PJW6|TM223_HUMAN	A0PJW6	TM223_HUMAN	TMEM223	202	Transmembrane protein 223	30.2	1	0.9989	0.000151883	5	5	5	53	53	53	Astral	DIA
sp|A0PK00|T120B_HUMAN	A0PK00	T120B_HUMAN	TMEM120B	339	Transmembrane protein 120B	5.31	0.9808	0.999	0	1	1	1	1	1	1	TimsTOF	DDA
sp|A0PK00|T120B_HUMAN	A0PK00	T120B_HUMAN	TMEM120B	339	Transmembrane protein 120B	22.12	1	0.999	0	6	6	6	57	57	57	Astral	DIA
sp|A1A4S6|RHG10_HUMAN	A1A4S6	RHG10_HUMAN	ARHGAP10	786	Rho GTPase-activating protein 10	4.45	1	0.999	0	6	6	6	4	4	4	TimsTOF	DDA
sp|A1A4S6|RHG10_HUMAN	A1A4S6	RHG10_HUMAN	ARHGAP10	786	Rho GTPase-activating protein 10	10.05	1	0.999	0	7	6	7	8	7	8	TimsTOF	DDA
sp|A1A4S6|RHG10_HUMAN	A1A4S6	RHG10_HUMAN	ARHGAP10	786	Rho GTPase-activating protein 10	10.18	1	0.999	0	9	8	9	8	7	8	TimsTOF	DDA
sp|A1A4S6|RHG10_HUMAN	A1A4S6	RHG10_HUMAN	ARHGAP10	786	Rho GTPase-activating protein 10	11.32	1	0.999	0	10	9	10	11	10	11	TimsTOF	DDA
sp|A1A4S6|RHG10_HUMAN	A1A4S6	RHG10_HUMAN	ARHGAP10	786	Rho GTPase-activating protein 10	39.69	1	0.999	0	23	23	23	194	194	194	Astral	DIA
sp|A1A5C7|S22AN_HUMAN	A1A5C7	S22AN_HUMAN	SLC22A23	686	Solute carrier family 22 member 23	5.25	0.9999	0.9981	0.00279218	3	3	3	16	16	16	Astral	DIA
sp|A1L0T0|HACL2_HUMAN	A1L0T0	HACL2_HUMAN	ILVBL	632	2-hydroxyacyl-CoA lyase 2	24.37	1	0.999	0	12	12	12	12	12	12	Lumos	DDA
sp|A1L0T0|HACL2_HUMAN	A1L0T0	HACL2_HUMAN	ILVBL	632	2-hydroxyacyl-CoA lyase 2	26.74	1	0.999	0	13	13	13	11	11	11	Lumos	DDA
sp|A1L0T0|HACL2_HUMAN	A1L0T0	HACL2_HUMAN	ILVBL	632	2-hydroxyacyl-CoA lyase 2	24.05	1	0.999	0	13	13	13	13	13	13	Lumos	DDA
sp|A1L0T0|HACL2_HUMAN	A1L0T0	HACL2_HUMAN	ILVBL	632	2-hydroxyacyl-CoA lyase 2	28.96	1	0.999	0	14	14	14	14	14	14	Lumos	DDA
sp|A1L0T0|HACL2_HUMAN	A1L0T0	HACL2_HUMAN	ILVBL	632	2-hydroxyacyl-CoA lyase 2	49.05	1	0.999	0	22	22	22	37	37	37	TimsTOF	DDA
sp|A1L0T0|HACL2_HUMAN	A1L0T0	HACL2_HUMAN	ILVBL	632	2-hydroxyacyl-CoA lyase 2	41.46	1	0.999	0	23	23	23	30	30	30	TimsTOF	DDA
sp|A1L0T0|HACL2_HUMAN	A1L0T0	HACL2_HUMAN	ILVBL	632	2-hydroxyacyl-CoA lyase 2	47.78	1	0.999	0	24	24	24	43	43	43	TimsTOF	DDA
sp|A1L0T0|HACL2_HUMAN	A1L0T0	HACL2_HUMAN	ILVBL	632	2-hydroxyacyl-CoA lyase 2	49.21	1	0.999	0	25	25	25	46	46	46	TimsTOF	DDA
sp|A1L0T0|HACL2_HUMAN	A1L0T0	HACL2_HUMAN	ILVBL	632	2-hydroxyacyl-CoA lyase 2	55.54	1	0.999	0	27	27	27	475	475	475	Astral	DIA
sp|A1L188|NDUF8_HUMAN	A1L188	NDUF8_HUMAN	NDUFAF8	74	NADH dehydrogenase [ubiquinone] 1 alpha subcomplex assembly factor 8	17.57	0.9566	0.9977	0.00137599	1	1	1	1	1	1	TimsTOF	DDA
sp|A1L3X0|ELOV7_HUMAN	A1L3X0	ELOV7_HUMAN	ELOVL7	281	Elongation of very long chain fatty acids protein 7	3.56	0.9809	0.999	0	1	1	1	1	1	1	TimsTOF	DDA
sp|A1L3X0|ELOV7_HUMAN	A1L3X0	ELOV7_HUMAN	ELOVL7	281	Elongation of very long chain fatty acids protein 7	3.56	0.9809	0.999	0	1	1	1	1	1	1	TimsTOF	DDA
sp|A1L3X0|ELOV7_HUMAN	A1L3X0	ELOV7_HUMAN	ELOVL7	281	Elongation of very long chain fatty acids protein 7	3.56	0.9809	0.999	0	1	1	1	1	1	1	TimsTOF	DDA
sp|A1L3X0|ELOV7_HUMAN	A1L3X0	ELOV7_HUMAN	ELOVL7	281	Elongation of very long chain fatty acids protein 7	3.56	0.9809	0.999	0	1	1	1	1	1	1	TimsTOF	DDA
sp|A1L3X0|ELOV7_HUMAN	A1L3X0	ELOV7_HUMAN	ELOVL7	281	Elongation of very long chain fatty acids protein 7	9.25	0.9994	0.9978	0.00328299	3	3	3	27	27	27	Astral	DIA
sp|A1X283|SPD2B_HUMAN	A1X283	SPD2B_HUMAN	SH3PXD2B	911	SH3 and PX domain-containing protein 2B	1.65	1	0.999	0	2	1	2	3	1	3	TimsTOF	DDA
sp|A1X283|SPD2B_HUMAN	A1X283	SPD2B_HUMAN	SH3PXD2B	911	SH3 and PX domain-containing protein 2B	6.92	1	0.999	0	3	2	3	3	2	3	Lumos	DDA
sp|A1X283|SPD2B_HUMAN	A1X283	SPD2B_HUMAN	SH3PXD2B	911	SH3 and PX domain-containing protein 2B	6.04	1	0.999	0	3	2	3	2	2	2	Lumos	DDA
sp|A1X283|SPD2B_HUMAN	A1X283	SPD2B_HUMAN	SH3PXD2B	911	SH3 and PX domain-containing protein 2B	0.88	1	0.999	0	3	2	3	1	0	1	Lumos	DDA
sp|A1X283|SPD2B_HUMAN	A1X283	SPD2B_HUMAN	SH3PXD2B	911	SH3 and PX domain-containing protein 2B	0.88	1	0.999	0	3	2	3	1	0	1	Lumos	DDA
sp|A1X283|SPD2B_HUMAN	A1X283	SPD2B_HUMAN	SH3PXD2B	911	SH3 and PX domain-containing protein 2B	5.16	1	0.999	0	5	4	5	6	3	6	TimsTOF	DDA
sp|A1X283|SPD2B_HUMAN	A1X283	SPD2B_HUMAN	SH3PXD2B	911	SH3 and PX domain-containing protein 2B	10.43	1	0.999	0	6	5	6	6	5	6	TimsTOF	DDA
sp|A1X283|SPD2B_HUMAN	A1X283	SPD2B_HUMAN	SH3PXD2B	911	SH3 and PX domain-containing protein 2B	5.16	1	0.999	0	6	5	6	5	5	5	TimsTOF	DDA
sp|A1X283|SPD2B_HUMAN	A1X283	SPD2B_HUMAN	SH3PXD2B	911	SH3 and PX domain-containing protein 2B	49.4	1	0.999	0	40	38	40	548	516	548	Astral	DIA
sp|A1XBS5|CBAR1_HUMAN	A1XBS5	CBAR1_HUMAN	CIBAR1	289	CBY1-interacting BAR domain-containing protein 1	15.92	0.9994	0.9969	0.00614203	4	4	4	8	8	8	Astral	DIA
sp|A2A3K4|PTPC1_HUMAN	A2A3K4	PTPC1_HUMAN	PTPDC1	754	Protein tyrosine phosphatase domain-containing protein 1	11.27	1	0.9974	0.00454074	6	6	6	12	12	12	Astral	DIA
sp|A2RRP1|NBAS_HUMAN	A2RRP1	NBAS_HUMAN	NBAS	2371	NBAS subunit of NRZ tethering complex	0.46	1	0.999	0	1	1	1	1	1	1	Lumos	DDA
sp|A2RRP1|NBAS_HUMAN	A2RRP1	NBAS_HUMAN	NBAS	2371	NBAS subunit of NRZ tethering complex	1.43	1	0.999	0	2	2	2	2	2	2	Lumos	DDA
sp|A2RRP1|NBAS_HUMAN	A2RRP1	NBAS_HUMAN	NBAS	2371	NBAS subunit of NRZ tethering complex	0.97	1	0.999	0	2	2	2	1	1	1	Lumos	DDA
sp|A2RRP1|NBAS_HUMAN	A2RRP1	NBAS_HUMAN	NBAS	2371	NBAS subunit of NRZ tethering complex	4.89	1	0.999	0	12	12	12	11	11	11	TimsTOF	DDA
sp|A2RRP1|NBAS_HUMAN	A2RRP1	NBAS_HUMAN	NBAS	2371	NBAS subunit of NRZ tethering complex	8.39	1	0.999	0	17	17	17	16	16	16	TimsTOF	DDA
sp|A2RRP1|NBAS_HUMAN	A2RRP1	NBAS_HUMAN	NBAS	2371	NBAS subunit of NRZ tethering complex	9.62	1	0.999	0	18	18	18	20	20	20	TimsTOF	DDA
sp|A2RRP1|NBAS_HUMAN	A2RRP1	NBAS_HUMAN	NBAS	2371	NBAS subunit of NRZ tethering complex	9.07	1	0.999	0	18	18	18	17	17	17	TimsTOF	DDA
sp|A2RRP1|NBAS_HUMAN	A2RRP1	NBAS_HUMAN	NBAS	2371	NBAS subunit of NRZ tethering complex	34.71	1	0.999	0	67	67	67	702	702	702	Astral	DIA
sp|A2RTX5|SYTC2_HUMAN	A2RTX5	SYTC2_HUMAN	TARS3	802	Threonine--tRNA ligase 2, cytoplasmic	4.11	0.9964	0.999	0	3	1	1	3	1	1	TimsTOF	DDA
sp|A2RTX5|SYTC2_HUMAN	A2RTX5	SYTC2_HUMAN	TARS3	802	Threonine--tRNA ligase 2, cytoplasmic	5.24	0.9964	0.999	0	5	1	1	5	0	0	TimsTOF	DDA
sp|A2RTX5|SYTC2_HUMAN	A2RTX5	SYTC2_HUMAN	TARS3	802	Threonine--tRNA ligase 2, cytoplasmic	36.78	1	0.999	0	23	19	19	195	132	132	Astral	DIA
sp|A2RU67|F234B_HUMAN	A2RU67	F234B_HUMAN	FAM234B	622	Protein FAM234B	6.75	0.9805	0.999	0	1	1	1	1	1	1	Lumos	DDA
sp|A2RU67|F234B_HUMAN	A2RU67	F234B_HUMAN	FAM234B	622	Protein FAM234B	5.95	1	0.999	0	2	2	2	2	2	2	TimsTOF	DDA
sp|A2RU67|F234B_HUMAN	A2RU67	F234B_HUMAN	FAM234B	622	Protein FAM234B	2.09	1	0.999	0	2	2	2	1	1	1	TimsTOF	DDA
sp|A2RU67|F234B_HUMAN	A2RU67	F234B_HUMAN	FAM234B	622	Protein FAM234B	2.09	1	0.999	0	2	2	2	2	2	2	TimsTOF	DDA
sp|A2RU67|F234B_HUMAN	A2RU67	F234B_HUMAN	FAM234B	622	Protein FAM234B	4.66	1	0.999	0	3	3	3	3	3	3	TimsTOF	DDA
sp|A2RU67|F234B_HUMAN	A2RU67	F234B_HUMAN	FAM234B	622	Protein FAM234B	20.74	1	0.999	0	9	9	9	58	58	58	Astral	DIA
sp|A2RUC4|TYW5_HUMAN	A2RUC4	TYW5_HUMAN	TYW5	315	tRNA wybutosine-synthesizing protein 5	42.54	1	0.999	0	12	12	12	80	80	80	Astral	DIA
sp|A2VDJ0|T131L_HUMAN	A2VDJ0	T131L_HUMAN	TMEM131L	1609	Transmembrane protein 131-like	2.61	0.994	0.998	0.00291545	3	3	3	4	4	4	Astral	DIA
sp|A3KMH1|VWA8_HUMAN	A3KMH1	VWA8_HUMAN	VWA8	1905	von Willebrand factor A domain-containing protein 8	0.73	1	0.999	0	1	1	1	1	1	1	Lumos	DDA
sp|A3KMH1|VWA8_HUMAN	A3KMH1	VWA8_HUMAN	VWA8	1905	von Willebrand factor A domain-containing protein 8	0.73	1	0.999	0	2	2	2	1	1	1	Lumos	DDA
sp|A3KMH1|VWA8_HUMAN	A3KMH1	VWA8_HUMAN	VWA8	1905	von Willebrand factor A domain-containing protein 8	1.99	1	0.999	0	3	3	3	3	3	3	Lumos	DDA
sp|A3KMH1|VWA8_HUMAN	A3KMH1	VWA8_HUMAN	VWA8	1905	von Willebrand factor A domain-containing protein 8	7.56	1	0.999	0	21	21	21	11	11	11	TimsTOF	DDA
sp|A3KMH1|VWA8_HUMAN	A3KMH1	VWA8_HUMAN	VWA8	1905	von Willebrand factor A domain-containing protein 8	10.6	1	0.999	0	23	23	23	18	18	18	TimsTOF	DDA
sp|A3KMH1|VWA8_HUMAN	A3KMH1	VWA8_HUMAN	VWA8	1905	von Willebrand factor A domain-containing protein 8	14.02	1	0.999	0	25	25	25	24	24	24	TimsTOF	DDA
sp|A3KMH1|VWA8_HUMAN	A3KMH1	VWA8_HUMAN	VWA8	1905	von Willebrand factor A domain-containing protein 8	16.38	1	0.999	0	28	28	28	23	23	23	TimsTOF	DDA
sp|A3KMH1|VWA8_HUMAN	A3KMH1	VWA8_HUMAN	VWA8	1905	von Willebrand factor A domain-containing protein 8	48.82	1	0.999	0	75	75	75	778	778	778	Astral	DIA
sp|A3KN83|SBNO1_HUMAN	A3KN83	SBNO1_HUMAN	SBNO1	1393	Protein strawberry notch homolog 1	1.01	1	0.999	0	3	1	3	1	1	1	TimsTOF	DDA
sp|A3KN83|SBNO1_HUMAN	A3KN83	SBNO1_HUMAN	SBNO1	1393	Protein strawberry notch homolog 1	0.93	1	0.999	0	3	1	3	1	0	1	TimsTOF	DDA
sp|A3KN83|SBNO1_HUMAN	A3KN83	SBNO1_HUMAN	SBNO1	1393	Protein strawberry notch homolog 1	2.01	1	0.999	0	2	1	2	2	1	2	TimsTOF	DDA
sp|A3KN83|SBNO1_HUMAN	A3KN83	SBNO1_HUMAN	SBNO1	1393	Protein strawberry notch homolog 1	4.02	1	0.999	0	5	3	5	3	3	3	TimsTOF	DDA
sp|A3KN83|SBNO1_HUMAN	A3KN83	SBNO1_HUMAN	SBNO1	1393	Protein strawberry notch homolog 1	17.88	1	0.999	0	19	16	19	138	109	138	Astral	DIA
sp|A4D1E9|GTPBA_HUMAN	A4D1E9	GTPBA_HUMAN	GTPBP10	387	GTP-binding protein 10	2.33	0.8859	0.9936	0.00272645	1	1	1	1	1	1	Lumos	DDA
sp|A4D1E9|GTPBA_HUMAN	A4D1E9	GTPBA_HUMAN	GTPBP10	387	GTP-binding protein 10	25.32	1	0.999	0	8	8	8	9	9	9	TimsTOF	DDA
sp|A4D1E9|GTPBA_HUMAN	A4D1E9	GTPBA_HUMAN	GTPBP10	387	GTP-binding protein 10	13.44	1	0.999	0	8	8	8	7	7	7	TimsTOF	DDA
sp|A4D1E9|GTPBA_HUMAN	A4D1E9	GTPBA_HUMAN	GTPBP10	387	GTP-binding protein 10	27.39	1	0.999	0	8	8	8	10	10	10	TimsTOF	DDA
sp|A4D1E9|GTPBA_HUMAN	A4D1E9	GTPBA_HUMAN	GTPBP10	387	GTP-binding protein 10	21.45	1	0.999	0	8	8	8	7	7	7	TimsTOF	DDA
sp|A4D1E9|GTPBA_HUMAN	A4D1E9	GTPBA_HUMAN	GTPBP10	387	GTP-binding protein 10	50.13	1	0.999	0	16	16	16	227	227	227	Astral	DIA
sp|A4D1P6|WDR91_HUMAN	A4D1P6	WDR91_HUMAN	WDR91	747	WD repeat-containing protein 91	1.34	1	0.999	0	1	1	1	2	2	2	TimsTOF	DDA
sp|A4D1P6|WDR91_HUMAN	A4D1P6	WDR91_HUMAN	WDR91	747	WD repeat-containing protein 91	2.81	1	0.999	0	2	2	2	2	2	2	TimsTOF	DDA
sp|A4D1P6|WDR91_HUMAN	A4D1P6	WDR91_HUMAN	WDR91	747	WD repeat-containing protein 91	4.42	1	0.999	0	3	3	3	3	3	3	TimsTOF	DDA
sp|A4D1P6|WDR91_HUMAN	A4D1P6	WDR91_HUMAN	WDR91	747	WD repeat-containing protein 91	35.48	1	0.999	0	20	20	20	199	199	199	Astral	DIA
sp|A4D1U4|DEN11_HUMAN	A4D1U4	DEN11_HUMAN	DENND11	455	DENN domain-containing protein 11	30.33	1	0.999	0	10	10	10	54	54	54	Astral	DIA
sp|A4D2B0|MBLC1_HUMAN	A4D2B0	MBLC1_HUMAN	MBLAC1	266	Metallo-beta-lactamase domain-containing protein 1	42.86	1	0.9987	0.000837287	7	7	7	26	26	26	Astral	DIA
sp|A5A3E0|POTEF_HUMAN	A5A3E0	POTEF_HUMAN	POTEF	1075	POTE ankyrin domain family member F	9.77	1	0.999	0	11	1	3	75	0	3	TimsTOF	DDA
sp|A5A3E0|POTEF_HUMAN	A5A3E0	POTEF_HUMAN	POTEF	1075	POTE ankyrin domain family member F	13.3	1	0.9987	0.000837287	16	2	5	272	15	32	Astral	DIA
sp|A5A3E0|POTEF_HUMAN	A5A3E0	POTEF_HUMAN	POTEF	1075	POTE ankyrin domain family member F	12.09	1	0.999	0	11	2	3	84	2	3	TimsTOF	DDA
sp|A5A3E0|POTEF_HUMAN	A5A3E0	POTEF_HUMAN	POTEF	1075	POTE ankyrin domain family member F	9.21	1	0.999	0	11	2	4	58	2	3	TimsTOF	DDA
sp|A5A3E0|POTEF_HUMAN	A5A3E0	POTEF_HUMAN	POTEF	1075	POTE ankyrin domain family member F	9.3	1	0.999	0	12	2	4	84	1	3	TimsTOF	DDA
sp|A5D8V6|VP37C_HUMAN	A5D8V6	VP37C_HUMAN	VPS37C	355	Vacuolar protein sorting-associated protein 37C	3.38	0.9696	0.999	0	1	1	1	15	15	15	Astral	DIA
sp|A5PLL7|PDES1_HUMAN	A5PLL7	PDES1_HUMAN	PEDS1	270	Plasmanylethanolamine desaturase	3.7	0.9996	0.999	0	1	1	1	1	1	1	TimsTOF	DDA
sp|A5PLL7|PDES1_HUMAN	A5PLL7	PDES1_HUMAN	PEDS1	270	Plasmanylethanolamine desaturase	9.26	0.9996	0.999	0	2	2	2	2	2	2	TimsTOF	DDA
sp|A5PLL7|PDES1_HUMAN	A5PLL7	PDES1_HUMAN	PEDS1	270	Plasmanylethanolamine desaturase	9.26	0.9996	0.999	0	2	2	2	3	3	3	TimsTOF	DDA
sp|A5PLL7|PDES1_HUMAN	A5PLL7	PDES1_HUMAN	PEDS1	270	Plasmanylethanolamine desaturase	9.26	0.9996	0.999	0	2	2	2	2	2	2	TimsTOF	DDA
sp|A5PLL7|PDES1_HUMAN	A5PLL7	PDES1_HUMAN	PEDS1	270	Plasmanylethanolamine desaturase	21.48	1	0.998	0.00291545	6	6	6	27	27	27	Astral	DIA
sp|A5PLN9|TPC13_HUMAN	A5PLN9	TPC13_HUMAN	TRAPPC13	417	Trafficking protein particle complex subunit 13	5.04	0.9467	0.9972	0.00186451	1	1	1	1	1	1	Lumos	DDA
sp|A5PLN9|TPC13_HUMAN	A5PLN9	TPC13_HUMAN	TRAPPC13	417	Trafficking protein particle complex subunit 13	5.04	0.9467	0.9972	0.00186451	1	1	1	1	1	1	Lumos	DDA
sp|A5PLN9|TPC13_HUMAN	A5PLN9	TPC13_HUMAN	TRAPPC13	417	Trafficking protein particle complex subunit 13	4.08	1	0.9989	0	3	3	3	2	2	2	TimsTOF	DDA
sp|A5PLN9|TPC13_HUMAN	A5PLN9	TPC13_HUMAN	TRAPPC13	417	Trafficking protein particle complex subunit 13	6.24	1	0.9989	0	3	3	3	3	3	3	TimsTOF	DDA
sp|A5PLN9|TPC13_HUMAN	A5PLN9	TPC13_HUMAN	TRAPPC13	417	Trafficking protein particle complex subunit 13	6.24	1	0.9989	0	3	3	3	2	2	2	TimsTOF	DDA
sp|A5PLN9|TPC13_HUMAN	A5PLN9	TPC13_HUMAN	TRAPPC13	417	Trafficking protein particle complex subunit 13	11.27	1	0.9989	0	4	4	4	4	4	4	TimsTOF	DDA
sp|A5PLN9|TPC13_HUMAN	A5PLN9	TPC13_HUMAN	TRAPPC13	417	Trafficking protein particle complex subunit 13	26.86	1	0.999	0	9	9	9	47	47	47	Astral	DIA
sp|A5YKK6|CNOT1_HUMAN	A5YKK6	CNOT1_HUMAN	CNOT1	2376	CCR4-NOT transcription complex subunit 1	1.35	1	0.999	0	4	4	4	4	4	4	Lumos	DDA
sp|A5YKK6|CNOT1_HUMAN	A5YKK6	CNOT1_HUMAN	CNOT1	2376	CCR4-NOT transcription complex subunit 1	1.35	1	0.999	0	4	4	4	5	5	5	Lumos	DDA
sp|A5YKK6|CNOT1_HUMAN	A5YKK6	CNOT1_HUMAN	CNOT1	2376	CCR4-NOT transcription complex subunit 1	1.77	1	0.999	0	4	4	4	5	5	5	Lumos	DDA
sp|A5YKK6|CNOT1_HUMAN	A5YKK6	CNOT1_HUMAN	CNOT1	2376	CCR4-NOT transcription complex subunit 1	1.73	1	0.999	0	5	5	5	4	4	4	Lumos	DDA
sp|A5YKK6|CNOT1_HUMAN	A5YKK6	CNOT1_HUMAN	CNOT1	2376	CCR4-NOT transcription complex subunit 1	13.97	1	0.999	0	36	36	36	32	32	32	TimsTOF	DDA
sp|A5YKK6|CNOT1_HUMAN	A5YKK6	CNOT1_HUMAN	CNOT1	2376	CCR4-NOT transcription complex subunit 1	20.45	1	0.999	0	41	41	41	44	44	44	TimsTOF	DDA
sp|A5YKK6|CNOT1_HUMAN	A5YKK6	CNOT1_HUMAN	CNOT1	2376	CCR4-NOT transcription complex subunit 1	19.4	1	0.999	0	41	41	41	39	39	39	TimsTOF	DDA
sp|A5YKK6|CNOT1_HUMAN	A5YKK6	CNOT1_HUMAN	CNOT1	2376	CCR4-NOT transcription complex subunit 1	22.47	1	0.999	0	45	45	45	47	47	47	TimsTOF	DDA
sp|A5YKK6|CNOT1_HUMAN	A5YKK6	CNOT1_HUMAN	CNOT1	2376	CCR4-NOT transcription complex subunit 1	50.88	1	0.999	0	96	96	96	1423	1423	1423	Astral	DIA
sp|A6H8Y1|BDP1_HUMAN	A6H8Y1	BDP1_HUMAN	BDP1	2624	Transcription factor TFIIIB component B'' homolog	2.97	0.9963	0.9973	0.00478222	5	5	5	8	8	8	Astral	DIA
sp|A6ND36|FA83G_HUMAN	A6ND36	FA83G_HUMAN	FAM83G	823	Protein FAM83G	20.53	1	0.9989	0.000151883	13	13	13	62	62	62	Astral	DIA
sp|A6NDG6|PGP_HUMAN	A6NDG6	PGP_HUMAN	PGP	321	Glycerol-3-phosphate phosphatase	4.98	0.9995	0.999	0	1	1	1	1	1	1	TimsTOF	DDA
sp|A6NDG6|PGP_HUMAN	A6NDG6	PGP_HUMAN	PGP	321	Glycerol-3-phosphate phosphatase	4.98	0.9995	0.999	0	1	1	1	1	1	1	TimsTOF	DDA
sp|A6NDG6|PGP_HUMAN	A6NDG6	PGP_HUMAN	PGP	321	Glycerol-3-phosphate phosphatase	10.28	0.9995	0.999	0	2	2	2	2	2	2	TimsTOF	DDA
sp|A6NDG6|PGP_HUMAN	A6NDG6	PGP_HUMAN	PGP	321	Glycerol-3-phosphate phosphatase	4.98	0.9995	0.999	0	2	2	2	1	1	1	TimsTOF	DDA
sp|A6NDG6|PGP_HUMAN	A6NDG6	PGP_HUMAN	PGP	321	Glycerol-3-phosphate phosphatase	42.68	1	0.999	0	11	11	11	137	137	137	Astral	DIA
sp|A6NDP7|MADL2_HUMAN	A6NDP7	MADL2_HUMAN	MYADML2	307	Myeloid-associated differentiation marker-like protein 2	5.21	0.9075	0.9966	0.00775687	1	1	1	2	2	2	Astral	DIA
sp|A6NDU8|RIMC1_HUMAN	A6NDU8	RIMC1_HUMAN	RIMOC1	294	RAB7A-interacting MON1-CCZ1 complex subunit 1	13.61	0.989	0.9989	0	2	2	2	2	2	2	TimsTOF	DDA
sp|A6NDU8|RIMC1_HUMAN	A6NDU8	RIMC1_HUMAN	RIMOC1	294	RAB7A-interacting MON1-CCZ1 complex subunit 1	53.74	1	0.999	0	11	11	11	142	142	142	Astral	DIA
sp|A6NED2|RCCD1_HUMAN	A6NED2	RCCD1_HUMAN	RCCD1	376	RCC1 domain-containing protein 1	27.39	1	0.9988	0.000717257	7	7	7	36	36	36	Astral	DIA
sp|A6NFQ2|TCAF2_HUMAN	A6NFQ2	TCAF2_HUMAN	TCAF2	919	TRPM8 channel-associated factor 2	4.03	1	0.999	0	3	3	3	1	1	1	Lumos	DDA
sp|A6NFQ2|TCAF2_HUMAN	A6NFQ2	TCAF2_HUMAN	TCAF2	919	TRPM8 channel-associated factor 2	7.73	1	0.999	0	3	3	3	3	3	3	Lumos	DDA
sp|A6NFQ2|TCAF2_HUMAN	A6NFQ2	TCAF2_HUMAN	TCAF2	919	TRPM8 channel-associated factor 2	3.7	1	0.999	0	4	4	4	2	2	2	Lumos	DDA
sp|A6NFQ2|TCAF2_HUMAN	A6NFQ2	TCAF2_HUMAN	TCAF2	919	TRPM8 channel-associated factor 2	9.03	1	0.999	0	9	9	9	6	6	6	TimsTOF	DDA
sp|A6NFQ2|TCAF2_HUMAN	A6NFQ2	TCAF2_HUMAN	TCAF2	919	TRPM8 channel-associated factor 2	10.34	1	0.999	0	10	10	10	9	9	9	TimsTOF	DDA
sp|A6NFQ2|TCAF2_HUMAN	A6NFQ2	TCAF2_HUMAN	TCAF2	919	TRPM8 channel-associated factor 2	19.59	1	0.999	0	14	14	14	16	16	16	TimsTOF	DDA
sp|A6NFQ2|TCAF2_HUMAN	A6NFQ2	TCAF2_HUMAN	TCAF2	919	TRPM8 channel-associated factor 2	19.8	1	0.999	0	15	15	15	13	13	13	TimsTOF	DDA
sp|A6NFQ2|TCAF2_HUMAN	A6NFQ2	TCAF2_HUMAN	TCAF2	919	TRPM8 channel-associated factor 2	30.47	1	0.999	0	22	22	22	217	217	217	Astral	DIA
sp|A6NHL2|TBAL3_HUMAN	A6NHL2	TBAL3_HUMAN	TUBAL3	446	Tubulin alpha chain-like 3	10.54	1	0.999	0	6	1	1	37	1	1	TimsTOF	DDA
sp|A6NHL2|TBAL3_HUMAN	A6NHL2	TBAL3_HUMAN	TUBAL3	446	Tubulin alpha chain-like 3	10.54	1	0.999	0	6	1	1	45	1	1	TimsTOF	DDA
sp|A6NHL2|TBAL3_HUMAN	A6NHL2	TBAL3_HUMAN	TUBAL3	446	Tubulin alpha chain-like 3	10.54	1	0.999	0	6	1	1	29	1	1	TimsTOF	DDA
sp|A6NHL2|TBAL3_HUMAN	A6NHL2	TBAL3_HUMAN	TUBAL3	446	Tubulin alpha chain-like 3	22.2	1	0.999	0	9	4	4	144	35	35	Astral	DIA
sp|A6NHR9|SMHD1_HUMAN	A6NHR9	SMHD1_HUMAN	SMCHD1	2005	Structural maintenance of chromosomes flexible hinge domain-containing protein 1	1.5	1	0.999	0	4	4	4	3	3	3	Lumos	DDA
sp|A6NHR9|SMHD1_HUMAN	A6NHR9	SMHD1_HUMAN	SMCHD1	2005	Structural maintenance of chromosomes flexible hinge domain-containing protein 1	3.34	1	0.999	0	5	5	5	5	5	5	Lumos	DDA
sp|A6NHR9|SMHD1_HUMAN	A6NHR9	SMHD1_HUMAN	SMCHD1	2005	Structural maintenance of chromosomes flexible hinge domain-containing protein 1	8.73	1	0.999	0	21	21	21	16	16	16	TimsTOF	DDA
sp|A6NHR9|SMHD1_HUMAN	A6NHR9	SMHD1_HUMAN	SMCHD1	2005	Structural maintenance of chromosomes flexible hinge domain-containing protein 1	9.08	1	0.999	0	23	23	23	17	17	17	TimsTOF	DDA
sp|A6NHR9|SMHD1_HUMAN	A6NHR9	SMHD1_HUMAN	SMCHD1	2005	Structural maintenance of chromosomes flexible hinge domain-containing protein 1	10.77	1	0.999	0	24	24	24	18	18	18	TimsTOF	DDA
sp|A6NHR9|SMHD1_HUMAN	A6NHR9	SMHD1_HUMAN	SMCHD1	2005	Structural maintenance of chromosomes flexible hinge domain-containing protein 1	16.71	1	0.999	0	28	28	28	28	28	28	TimsTOF	DDA
sp|A6NHR9|SMHD1_HUMAN	A6NHR9	SMHD1_HUMAN	SMCHD1	2005	Structural maintenance of chromosomes flexible hinge domain-containing protein 1	42.04	1	0.999	0	75	75	75	805	805	805	Astral	DIA
sp|A6NHX0|CAST2_HUMAN	A6NHX0	CAST2_HUMAN	CASTOR2	329	Cytosolic arginine sensor for mTORC1 subunit 2	12.16	0.9964	0.9985	0.0012275	3	2	3	23	17	23	Astral	DIA
sp|A6NIH7|U119B_HUMAN	A6NIH7	U119B_HUMAN	UNC119B	251	Protein unc-119 homolog B	7.97	0.9482	0.9972	0.00204918	1	1	1	1	1	1	TimsTOF	DDA
sp|A6NIH7|U119B_HUMAN	A6NIH7	U119B_HUMAN	UNC119B	251	Protein unc-119 homolog B	3.59	0.9482	0.9972	0.00204918	2	1	1	1	0	0	TimsTOF	DDA
sp|A6NIH7|U119B_HUMAN	A6NIH7	U119B_HUMAN	UNC119B	251	Protein unc-119 homolog B	39.44	1	0.999	0	9	8	9	122	106	122	Astral	DIA
sp|A6NIZ1|RP1BL_HUMAN	A6NIZ1	RP1BL_HUMAN	RAP1BL	184	Ras-related protein Rap-1b-like protein	74.46	0.9995	0.999	0	12	1	1	34	1	1	TimsTOF	DDA
sp|A6NJ78|MET15_HUMAN	A6NJ78	MET15_HUMAN	METTL15	407	12S rRNA N4-methylcytidine (m4C) methyltransferase	2.7	1	0.999	0	2	2	2	2	2	2	TimsTOF	DDA
sp|A6NJ78|MET15_HUMAN	A6NJ78	MET15_HUMAN	METTL15	407	12S rRNA N4-methylcytidine (m4C) methyltransferase	2.7	1	0.999	0	3	3	3	2	2	2	TimsTOF	DDA
sp|A6NJ78|MET15_HUMAN	A6NJ78	MET15_HUMAN	METTL15	407	12S rRNA N4-methylcytidine (m4C) methyltransferase	13.51	1	0.999	0	6	5	6	6	5	6	TimsTOF	DDA
sp|A6NJ78|MET15_HUMAN	A6NJ78	MET15_HUMAN	METTL15	407	12S rRNA N4-methylcytidine (m4C) methyltransferase	13.27	1	0.999	0	5	5	5	6	6	6	TimsTOF	DDA
sp|A6NJ78|MET15_HUMAN	A6NJ78	MET15_HUMAN	METTL15	407	12S rRNA N4-methylcytidine (m4C) methyltransferase	44.47	1	0.999	0	14	10	14	90	66	90	Astral	DIA
sp|A6NKF1|SAC31_HUMAN	A6NKF1	SAC31_HUMAN	SAC3D1	404	SAC3 domain-containing protein 1	18.81	1	0.999	0	6	6	6	56	56	56	Astral	DIA
sp|A6NMY6|AXA2L_HUMAN	A6NMY6	AXA2L_HUMAN	ANXA2P2	339	Putative annexin A2-like protein	56.93	0.9997	0.999	0	24	1	1	570	11	11	Astral	DIA
sp|A6NNZ2|TBB8B_HUMAN	A6NNZ2	TBB8B_HUMAN	TUBB8B	444	Tubulin beta 8B	25.68	0.989	0.9988	0.000717257	13	1	1	298	7	7	Astral	DIA
sp|A6QL63|ABTB3_HUMAN	A6QL63	ABTB3_HUMAN	ABTB3	1104	Ankyrin repeat and BTB/POZ domain-containing protein 3	10.42	1	0.9978	0.00328299	10	10	10	39	39	39	Astral	DIA
sp|A6ZKI3|RTL8C_HUMAN	A6ZKI3	RTL8C_HUMAN	RTL8C	113	Retrotransposon Gag-like protein 8C	34.51	0.983	0.9975	0.00156152	2	1	2	2	1	2	Lumos	DDA
sp|A6ZKI3|RTL8C_HUMAN	A6ZKI3	RTL8C_HUMAN	RTL8C	113	Retrotransposon Gag-like protein 8C	60.18	1	0.999	0	8	2	8	110	32	110	Astral	DIA
sp|A7E2V4|ZSWM8_HUMAN	A7E2V4	ZSWM8_HUMAN	ZSWIM8	1837	Zinc finger SWIM domain-containing protein 8	20.69	1	0.999	0	26	26	26	184	184	184	Astral	DIA
sp|A8CG34|P121C_HUMAN	A8CG34	P121C_HUMAN	POM121C	1229	Nuclear envelope pore membrane protein POM 121C	27.58	1	0.999	0	22	3	22	206	22	206	Astral	DIA
sp|A8MT69|CENPX_HUMAN	A8MT69	CENPX_HUMAN	CENPX	81	Centromere protein X	11.11	0.9278	0.9974	0.00454074	1	1	1	12	12	12	Astral	DIA
sp|A8MTL9|HMSD_HUMAN	A8MTL9	HMSD_HUMAN	HMSD	139	Serpin-like protein HMSD	10.07	1	0.999	0	1	1	1	20	20	20	Astral	DIA
sp|A8MTT3|CEBOS_HUMAN	A8MTT3	CEBOS_HUMAN	CEBPZOS	80	Protein CEBPZOS	13.75	0.9798	0.9989	0	1	1	1	1	1	1	TimsTOF	DDA
sp|A8MTT3|CEBOS_HUMAN	A8MTT3	CEBOS_HUMAN	CEBPZOS	80	Protein CEBPZOS	13.75	0.9798	0.9989	0	1	1	1	4	4	4	TimsTOF	DDA
sp|A8MW92|P20L1_HUMAN	A8MW92	P20L1_HUMAN	PHF20L1	1017	PHD finger protein 20-like protein 1	0.88	0.9798	0.9989	0	1	1	1	1	1	1	TimsTOF	DDA
sp|A8MW92|P20L1_HUMAN	A8MW92	P20L1_HUMAN	PHF20L1	1017	PHD finger protein 20-like protein 1	0.88	0.9798	0.9989	0	1	1	1	1	1	1	TimsTOF	DDA
sp|A8MW92|P20L1_HUMAN	A8MW92	P20L1_HUMAN	PHF20L1	1017	PHD finger protein 20-like protein 1	9.14	1	0.9976	0.00391952	8	8	8	43	43	43	Astral	DIA
sp|A8MWK0|FS2P1_HUMAN	A8MWK0	FS2P1_HUMAN	FADS2B	482	Putative fatty acid desaturase 2-like protein FADS2B	1.66	0.9738	0.9986	0.000694686	1	1	1	1	1	1	TimsTOF	DDA
sp|A8MWY0|ELAP2_HUMAN	A8MWY0	ELAP2_HUMAN	ELAPOR2	1029	Endosome/lysosome-associated apoptosis and autophagy regulator family member 2	2.33	0.9905	0.999	0	2	2	2	1	1	1	TimsTOF	DDA
sp|A8MWY0|ELAP2_HUMAN	A8MWY0	ELAP2_HUMAN	ELAPOR2	1029	Endosome/lysosome-associated apoptosis and autophagy regulator family member 2	1.07	0.9905	0.999	0	2	2	2	1	1	1	TimsTOF	DDA
sp|A8MWY0|ELAP2_HUMAN	A8MWY0	ELAP2_HUMAN	ELAPOR2	1029	Endosome/lysosome-associated apoptosis and autophagy regulator family member 2	1.75	0.9905	0.999	0	3	3	3	1	1	1	TimsTOF	DDA
sp|A8MWY0|ELAP2_HUMAN	A8MWY0	ELAP2_HUMAN	ELAPOR2	1029	Endosome/lysosome-associated apoptosis and autophagy regulator family member 2	5.25	1	0.9966	0.00775687	4	4	4	9	9	9	Astral	DIA
sp|A8MXV4|NUD19_HUMAN	A8MXV4	NUD19_HUMAN	NUDT19	375	Acyl-coenzyme A diphosphatase NUDT19	15.2	1	0.999	0	3	3	3	3	3	3	Lumos	DDA
sp|A8MXV4|NUD19_HUMAN	A8MXV4	NUD19_HUMAN	NUDT19	375	Acyl-coenzyme A diphosphatase NUDT19	8	1	0.999	0	3	3	3	2	2	2	Lumos	DDA
sp|A8MXV4|NUD19_HUMAN	A8MXV4	NUD19_HUMAN	NUDT19	375	Acyl-coenzyme A diphosphatase NUDT19	15.2	1	0.999	0	3	3	3	4	4	4	Lumos	DDA
sp|A8MXV4|NUD19_HUMAN	A8MXV4	NUD19_HUMAN	NUDT19	375	Acyl-coenzyme A diphosphatase NUDT19	21.33	1	0.999	0	3	3	3	6	6	6	Lumos	DDA
sp|A8MXV4|NUD19_HUMAN	A8MXV4	NUD19_HUMAN	NUDT19	375	Acyl-coenzyme A diphosphatase NUDT19	38.67	1	0.999	0	9	9	9	8	8	8	TimsTOF	DDA
sp|A8MXV4|NUD19_HUMAN	A8MXV4	NUD19_HUMAN	NUDT19	375	Acyl-coenzyme A diphosphatase NUDT19	49.33	1	0.999	0	12	12	12	12	12	12	TimsTOF	DDA
sp|A8MXV4|NUD19_HUMAN	A8MXV4	NUD19_HUMAN	NUDT19	375	Acyl-coenzyme A diphosphatase NUDT19	49.87	1	0.999	0	13	13	13	13	13	13	TimsTOF	DDA
sp|A8MXV4|NUD19_HUMAN	A8MXV4	NUD19_HUMAN	NUDT19	375	Acyl-coenzyme A diphosphatase NUDT19	41.33	1	0.999	0	13	13	13	13	13	13	TimsTOF	DDA
sp|A8MXV4|NUD19_HUMAN	A8MXV4	NUD19_HUMAN	NUDT19	375	Acyl-coenzyme A diphosphatase NUDT19	49.87	1	0.999	0	14	14	14	252	252	252	Astral	DIA
sp|A9UHW6|MI4GD_HUMAN	A9UHW6	MI4GD_HUMAN	MIF4GD	222	MIF4G domain-containing protein	31.53	1	0.999	0	6	6	6	56	56	56	Astral	DIA
sp|B0YJ81|HACD1_HUMAN	B0YJ81	HACD1_HUMAN	HACD1	288	Very-long-chain (3R)-3-hydroxyacyl-CoA dehydratase 1	4.51	0.9808	0.999	0	1	1	1	1	1	1	TimsTOF	DDA
sp|B0YJ81|HACD1_HUMAN	B0YJ81	HACD1_HUMAN	HACD1	288	Very-long-chain (3R)-3-hydroxyacyl-CoA dehydratase 1	12.85	0.9999	0.9989	0.000151883	3	3	3	23	23	23	Astral	DIA
sp|B1AJZ9|FHAD1_HUMAN	B1AJZ9	FHAD1_HUMAN	FHAD1	1412	Forkhead-associated domain-containing protein 1	4.11	1	0.9989	0.000151883	5	5	5	8	8	8	Astral	DIA
sp|B2RTY4|MYO9A_HUMAN	B2RTY4	MYO9A_HUMAN	MYO9A	2548	Unconventional myosin-IXa	0.31	0.9988	0.999	0	1	1	1	1	1	1	TimsTOF	DDA
sp|B2RTY4|MYO9A_HUMAN	B2RTY4	MYO9A_HUMAN	MYO9A	2548	Unconventional myosin-IXa	0.31	0.9988	0.999	0	1	1	1	1	1	1	TimsTOF	DDA
sp|B2RTY4|MYO9A_HUMAN	B2RTY4	MYO9A_HUMAN	MYO9A	2548	Unconventional myosin-IXa	0.31	0.9988	0.999	0	2	2	2	1	1	1	TimsTOF	DDA
sp|B2RTY4|MYO9A_HUMAN	B2RTY4	MYO9A_HUMAN	MYO9A	2548	Unconventional myosin-IXa	0.75	0.9988	0.999	0	2	2	2	2	2	2	TimsTOF	DDA
sp|B2RTY4|MYO9A_HUMAN	B2RTY4	MYO9A_HUMAN	MYO9A	2548	Unconventional myosin-IXa	15.62	1	0.999	0	34	31	31	182	152	152	Astral	DIA
sp|B3EWF7|EP2A2_HUMAN	B3EWF7	EP2A2_HUMAN	EPM2A	344	Laforin, isoform 9	3.49	0.9396	0.9979	0.00316539	1	1	1	11	11	11	Astral	DIA
sp|B4DJY2|TM233_HUMAN	B4DJY2	TM233_HUMAN	TMEM233	109	Transmembrane protein 233	21.1	0.9789	0.9989	0	1	1	1	1	1	1	TimsTOF	DDA
sp|B4DJY2|TM233_HUMAN	B4DJY2	TM233_HUMAN	TMEM233	109	Transmembrane protein 233	22.94	1	0.999	0	3	3	3	39	39	39	Astral	DIA
sp|B4DXR9|ZN732_HUMAN	B4DXR9	ZN732_HUMAN	ZNF732	585	Zinc finger protein 732	3.25	0.8077	0.9879	0.00943709	1	1	1	1	1	1	TimsTOF	DDA
sp|B7ZAP0|RBG10_HUMAN	B7ZAP0	RBG10_HUMAN	RABGAP1L	253	Rab GTPase-activating protein 1-like, isoform 10	18.97	0.9956	0.9984	0.00148789	4	2	2	55	6	6	Astral	DIA
sp|C9J7I0|UMAD1_HUMAN	C9J7I0	UMAD1_HUMAN	UMAD1	137	UBAP1-MVB12-associated (UMA)-domain containing protein 1	38.69	1	0.999	0	3	3	3	47	47	47	Astral	DIA
sp|C9JLW8|MCRI1_HUMAN	C9JLW8	MCRI1_HUMAN	MCRIP1	97	Mapk-regulated corepressor-interacting protein 1	18.56	0.9805	0.999	0	1	1	1	1	1	1	Lumos	DDA
sp|C9JLW8|MCRI1_HUMAN	C9JLW8	MCRI1_HUMAN	MCRIP1	97	Mapk-regulated corepressor-interacting protein 1	18.56	0.9805	0.999	0	1	1	1	1	1	1	Lumos	DDA
sp|C9JLW8|MCRI1_HUMAN	C9JLW8	MCRI1_HUMAN	MCRIP1	97	Mapk-regulated corepressor-interacting protein 1	23.71	1	0.999	0	3	3	3	3	3	3	TimsTOF	DDA
sp|C9JLW8|MCRI1_HUMAN	C9JLW8	MCRI1_HUMAN	MCRIP1	97	Mapk-regulated corepressor-interacting protein 1	23.71	1	0.999	0	4	4	4	3	3	3	TimsTOF	DDA
sp|C9JLW8|MCRI1_HUMAN	C9JLW8	MCRI1_HUMAN	MCRIP1	97	Mapk-regulated corepressor-interacting protein 1	50.52	1	0.999	0	5	5	5	81	81	81	Astral	DIA
sp|C9JLW8|MCRI1_HUMAN	C9JLW8	MCRI1_HUMAN	MCRIP1	97	Mapk-regulated corepressor-interacting protein 1	50.52	1	0.999	0	5	5	5	5	5	5	TimsTOF	DDA
sp|C9JRZ8|AK1BF_HUMAN	C9JRZ8	AK1BF_HUMAN	AKR1B15	316	Aldo-keto reductase family 1 member B15	27.53	0.9554	0.999	0	8	1	7	36	1	20	Astral	DIA
sp|E5RJM6|ANR65_HUMAN	E5RJM6	ANR65_HUMAN	ANKRD65	399	Ankyrin repeat domain-containing protein 65	8.02	0.9954	0.9965	0.00836926	3	3	3	18	18	18	Astral	DIA
sp|E9PAV3|NACAM_HUMAN	E9PAV3	NACAM_HUMAN	NACA	2078	Nascent polypeptide-associated complex subunit alpha, muscle-specific form	5.68	1	0.999	0	10	3	10	166	3	166	Astral	DIA
sp|E9PRG8|CK098_HUMAN	E9PRG8	CK098_HUMAN	C11orf98	123	Uncharacterized protein C11orf98	10.57	1	0.999	0	1	1	1	1	1	1	TimsTOF	DDA
sp|E9PRG8|CK098_HUMAN	E9PRG8	CK098_HUMAN	C11orf98	123	Uncharacterized protein C11orf98	32.52	1	0.999	0	3	3	3	3	3	3	TimsTOF	DDA
sp|E9PRG8|CK098_HUMAN	E9PRG8	CK098_HUMAN	C11orf98	123	Uncharacterized protein C11orf98	32.52	1	0.999	0	3	3	3	6	6	6	TimsTOF	DDA
sp|E9PRG8|CK098_HUMAN	E9PRG8	CK098_HUMAN	C11orf98	123	Uncharacterized protein C11orf98	10.57	1	0.999	0	3	3	3	1	1	1	TimsTOF	DDA
sp|E9PRG8|CK098_HUMAN	E9PRG8	CK098_HUMAN	C11orf98	123	Uncharacterized protein C11orf98	33.33	1	0.999	0	5	5	5	46	46	46	Astral	DIA
sp|H7BZ55|CRCC2_HUMAN	H7BZ55	CRCC2_HUMAN	CROCC2	1653	Ciliary rootlet coiled-coil protein 2	0.73	0.623	0.9704	0.00921522	1	1	1	1	1	1	Lumos	DDA
sp|L0R6Q1|S35U4_HUMAN	L0R6Q1	S35U4_HUMAN	SLC35A4	103	SLC35A4 upstream open reading frame protein	9.71	0.9995	0.999	0	1	1	1	1	1	1	TimsTOF	DDA
sp|L0R6Q1|S35U4_HUMAN	L0R6Q1	S35U4_HUMAN	SLC35A4	103	SLC35A4 upstream open reading frame protein	9.71	0.9995	0.999	0	2	2	2	2	2	2	TimsTOF	DDA
sp|L0R6Q1|S35U4_HUMAN	L0R6Q1	S35U4_HUMAN	SLC35A4	103	SLC35A4 upstream open reading frame protein	18.45	0.9995	0.999	0	2	2	2	2	2	2	TimsTOF	DDA
sp|L0R6Q1|S35U4_HUMAN	L0R6Q1	S35U4_HUMAN	SLC35A4	103	SLC35A4 upstream open reading frame protein	9.71	0.9995	0.999	0	2	2	2	1	1	1	TimsTOF	DDA
sp|L0R6Q1|S35U4_HUMAN	L0R6Q1	S35U4_HUMAN	SLC35A4	103	SLC35A4 upstream open reading frame protein	49.51	1	0.999	0	6	6	6	77	77	77	Astral	DIA
sp|L0R819|ASURF_HUMAN	L0R819	ASURF_HUMAN	ASDURF	96	ASNSD1 upstream open reading frame protein	70.83	1	0.999	0	6	5	6	81	70	81	Astral	DIA
sp|L0R8F8|MIDUO_HUMAN	L0R8F8	MIDUO_HUMAN	MIEF1	70	MIEF1 upstream open reading frame protein	17.14	0.9808	0.999	0	1	1	1	1	1	1	TimsTOF	DDA
sp|L0R8F8|MIDUO_HUMAN	L0R8F8	MIDUO_HUMAN	MIEF1	70	MIEF1 upstream open reading frame protein	17.14	0.9808	0.999	0	1	1	1	1	1	1	TimsTOF	DDA
sp|L0R8F8|MIDUO_HUMAN	L0R8F8	MIDUO_HUMAN	MIEF1	70	MIEF1 upstream open reading frame protein	17.14	0.9808	0.999	0	1	1	1	1	1	1	TimsTOF	DDA
sp|O00115|DNS2A_HUMAN	O00115	DNS2A_HUMAN	DNASE2	360	Deoxyribonuclease-2-alpha	3.06	0.9805	0.999	0	1	1	1	1	1	1	Lumos	DDA
sp|O00115|DNS2A_HUMAN	O00115	DNS2A_HUMAN	DNASE2	360	Deoxyribonuclease-2-alpha	6.94	1	0.999	0	2	2	2	5	5	5	TimsTOF	DDA
sp|O00115|DNS2A_HUMAN	O00115	DNS2A_HUMAN	DNASE2	360	Deoxyribonuclease-2-alpha	10.28	1	0.999	0	3	3	3	4	4	4	TimsTOF	DDA
sp|O00115|DNS2A_HUMAN	O00115	DNS2A_HUMAN	DNASE2	360	Deoxyribonuclease-2-alpha	8.89	1	0.999	0	3	3	3	5	5	5	TimsTOF	DDA
sp|O00115|DNS2A_HUMAN	O00115	DNS2A_HUMAN	DNASE2	360	Deoxyribonuclease-2-alpha	12.22	1	0.999	0	4	4	4	6	6	6	TimsTOF	DDA
sp|O00115|DNS2A_HUMAN	O00115	DNS2A_HUMAN	DNASE2	360	Deoxyribonuclease-2-alpha	16.94	1	0.999	0	6	6	6	102	102	102	Astral	DIA
sp|O00116|ADAS_HUMAN	O00116	ADAS_HUMAN	AGPS	658	Alkyldihydroxyacetonephosphate synthase, peroxisomal	13.83	1	0.999	0	8	8	8	7	7	7	Lumos	DDA
sp|O00116|ADAS_HUMAN	O00116	ADAS_HUMAN	AGPS	658	Alkyldihydroxyacetonephosphate synthase, peroxisomal	12.31	1	0.999	0	9	9	9	6	6	6	Lumos	DDA
sp|O00116|ADAS_HUMAN	O00116	ADAS_HUMAN	AGPS	658	Alkyldihydroxyacetonephosphate synthase, peroxisomal	14.89	1	0.999	0	9	9	9	7	7	7	Lumos	DDA
sp|O00116|ADAS_HUMAN	O00116	ADAS_HUMAN	AGPS	658	Alkyldihydroxyacetonephosphate synthase, peroxisomal	19.45	1	0.999	0	10	10	10	12	12	12	Lumos	DDA
sp|O00116|ADAS_HUMAN	O00116	ADAS_HUMAN	AGPS	658	Alkyldihydroxyacetonephosphate synthase, peroxisomal	46.66	1	0.999	0	23	23	23	36	36	36	TimsTOF	DDA
sp|O00116|ADAS_HUMAN	O00116	ADAS_HUMAN	AGPS	658	Alkyldihydroxyacetonephosphate synthase, peroxisomal	43.47	1	0.999	0	25	25	25	26	26	26	TimsTOF	DDA
sp|O00116|ADAS_HUMAN	O00116	ADAS_HUMAN	AGPS	658	Alkyldihydroxyacetonephosphate synthase, peroxisomal	52.28	1	0.999	0	26	26	26	34	34	34	TimsTOF	DDA
sp|O00116|ADAS_HUMAN	O00116	ADAS_HUMAN	AGPS	658	Alkyldihydroxyacetonephosphate synthase, peroxisomal	56.23	1	0.999	0	26	26	26	40	40	40	TimsTOF	DDA
sp|O00116|ADAS_HUMAN	O00116	ADAS_HUMAN	AGPS	658	Alkyldihydroxyacetonephosphate synthase, peroxisomal	67.48	1	0.999	0	33	33	33	529	529	529	Astral	DIA
sp|O00124|UBXN8_HUMAN	O00124	UBXN8_HUMAN	UBXN8	270	UBX domain-containing protein 8	6.3	0.9513	0.9974	0.00188453	1	1	1	1	1	1	TimsTOF	DDA
sp|O00124|UBXN8_HUMAN	O00124	UBXN8_HUMAN	UBXN8	270	UBX domain-containing protein 8	20	1	0.999	0	3	3	3	40	40	40	Astral	DIA
sp|O00139|KIF2A_HUMAN	O00139	KIF2A_HUMAN	KIF2A	706	Kinesin-like protein KIF2A	5.67	1	0.999	0	4	3	4	3	2	3	Lumos	DDA
sp|O00139|KIF2A_HUMAN	O00139	KIF2A_HUMAN	KIF2A	706	Kinesin-like protein KIF2A	8.36	1	0.999	0	4	3	4	4	3	4	Lumos	DDA
sp|O00139|KIF2A_HUMAN	O00139	KIF2A_HUMAN	KIF2A	706	Kinesin-like protein KIF2A	8.36	1	0.999	0	4	3	4	7	5	7	Lumos	DDA
sp|O00139|KIF2A_HUMAN	O00139	KIF2A_HUMAN	KIF2A	706	Kinesin-like protein KIF2A	9.49	1	0.999	0	5	4	5	5	4	5	Lumos	DDA
sp|O00139|KIF2A_HUMAN	O00139	KIF2A_HUMAN	KIF2A	706	Kinesin-like protein KIF2A	21.53	1	0.999	0	12	11	12	15	13	15	TimsTOF	DDA
sp|O00139|KIF2A_HUMAN	O00139	KIF2A_HUMAN	KIF2A	706	Kinesin-like protein KIF2A	22.38	1	0.999	0	14	13	14	19	16	19	TimsTOF	DDA
sp|O00139|KIF2A_HUMAN	O00139	KIF2A_HUMAN	KIF2A	706	Kinesin-like protein KIF2A	22.24	1	0.999	0	14	13	14	16	14	16	TimsTOF	DDA
sp|O00139|KIF2A_HUMAN	O00139	KIF2A_HUMAN	KIF2A	706	Kinesin-like protein KIF2A	24.22	1	0.999	0	15	14	15	18	15	18	TimsTOF	DDA
sp|O00139|KIF2A_HUMAN	O00139	KIF2A_HUMAN	KIF2A	706	Kinesin-like protein KIF2A	34.14	1	0.999	0	26	24	26	333	302	333	Astral	DIA
sp|O00142|KITM_HUMAN	O00142	KITM_HUMAN	TK2	265	Thymidine kinase 2, mitochondrial	7.55	1	0.999	0	4	4	4	1	1	1	TimsTOF	DDA
sp|O00142|KITM_HUMAN	O00142	KITM_HUMAN	TK2	265	Thymidine kinase 2, mitochondrial	28.3	1	0.999	0	6	6	6	63	63	63	Astral	DIA
sp|O00142|KITM_HUMAN	O00142	KITM_HUMAN	TK2	265	Thymidine kinase 2, mitochondrial	20.38	1	0.999	0	6	6	6	5	5	5	TimsTOF	DDA
sp|O00142|KITM_HUMAN	O00142	KITM_HUMAN	TK2	265	Thymidine kinase 2, mitochondrial	29.43	1	0.999	0	8	8	8	7	7	7	TimsTOF	DDA
sp|O00142|KITM_HUMAN	O00142	KITM_HUMAN	TK2	265	Thymidine kinase 2, mitochondrial	29.81	1	0.999	0	8	8	8	7	7	7	TimsTOF	DDA
sp|O00148|DX39A_HUMAN	O00148	DX39A_HUMAN	DDX39A	427	ATP-dependent RNA helicase DDX39A	22.25	1	0.999	0	11	6	11	11	3	11	Lumos	DDA
sp|O00148|DX39A_HUMAN	O00148	DX39A_HUMAN	DDX39A	427	ATP-dependent RNA helicase DDX39A	24.59	1	0.999	0	13	7	13	9	3	9	Lumos	DDA
sp|O00148|DX39A_HUMAN	O00148	DX39A_HUMAN	DDX39A	427	ATP-dependent RNA helicase DDX39A	32.79	1	0.999	0	14	8	14	18	8	18	Lumos	DDA
sp|O00148|DX39A_HUMAN	O00148	DX39A_HUMAN	DDX39A	427	ATP-dependent RNA helicase DDX39A	45.9	1	0.999	0	15	9	15	28	17	28	Lumos	DDA
sp|O00148|DX39A_HUMAN	O00148	DX39A_HUMAN	DDX39A	427	ATP-dependent RNA helicase DDX39A	58.31	1	0.999	0	22	10	22	36	12	36	TimsTOF	DDA
sp|O00148|DX39A_HUMAN	O00148	DX39A_HUMAN	DDX39A	427	ATP-dependent RNA helicase DDX39A	64.17	1	0.999	0	23	11	23	517	278	517	Astral	DIA
sp|O00148|DX39A_HUMAN	O00148	DX39A_HUMAN	DDX39A	427	ATP-dependent RNA helicase DDX39A	57.14	1	0.999	0	25	12	25	36	17	36	TimsTOF	DDA
sp|O00148|DX39A_HUMAN	O00148	DX39A_HUMAN	DDX39A	427	ATP-dependent RNA helicase DDX39A	60.42	1	0.999	0	26	13	26	51	27	51	TimsTOF	DDA
sp|O00148|DX39A_HUMAN	O00148	DX39A_HUMAN	DDX39A	427	ATP-dependent RNA helicase DDX39A	58.78	1	0.999	0	27	14	27	48	26	48	TimsTOF	DDA
sp|O00151|PDLI1_HUMAN	O00151	PDLI1_HUMAN	PDLIM1	329	PDZ and LIM domain protein 1	22.49	1	0.999	0	4	4	4	4	4	4	Lumos	DDA
sp|O00151|PDLI1_HUMAN	O00151	PDLI1_HUMAN	PDLIM1	329	PDZ and LIM domain protein 1	9.42	1	0.999	0	4	4	4	2	2	2	Lumos	DDA
sp|O00151|PDLI1_HUMAN	O00151	PDLI1_HUMAN	PDLIM1	329	PDZ and LIM domain protein 1	23.71	1	0.999	0	4	4	4	5	5	5	Lumos	DDA
sp|O00151|PDLI1_HUMAN	O00151	PDLI1_HUMAN	PDLIM1	329	PDZ and LIM domain protein 1	23.71	1	0.999	0	4	4	4	3	3	3	Lumos	DDA
sp|O00151|PDLI1_HUMAN	O00151	PDLI1_HUMAN	PDLIM1	329	PDZ and LIM domain protein 1	51.06	1	0.999	0	13	13	13	13	13	13	TimsTOF	DDA
sp|O00151|PDLI1_HUMAN	O00151	PDLI1_HUMAN	PDLIM1	329	PDZ and LIM domain protein 1	57.75	1	0.999	0	14	14	14	13	13	13	TimsTOF	DDA
sp|O00151|PDLI1_HUMAN	O00151	PDLI1_HUMAN	PDLIM1	329	PDZ and LIM domain protein 1	61.4	1	0.999	0	14	14	14	14	14	14	TimsTOF	DDA
sp|O00151|PDLI1_HUMAN	O00151	PDLI1_HUMAN	PDLIM1	329	PDZ and LIM domain protein 1	68.09	1	0.999	0	14	14	14	18	18	18	TimsTOF	DDA
sp|O00151|PDLI1_HUMAN	O00151	PDLI1_HUMAN	PDLIM1	329	PDZ and LIM domain protein 1	70.82	1	0.999	0	18	18	18	360	360	360	Astral	DIA
sp|O00154|BACH_HUMAN	O00154	BACH_HUMAN	ACOT7	380	Cytosolic acyl coenzyme A thioester hydrolase	19.47	1	0.999	0	8	8	8	9	9	9	Lumos	DDA
sp|O00154|BACH_HUMAN	O00154	BACH_HUMAN	ACOT7	380	Cytosolic acyl coenzyme A thioester hydrolase	26.05	1	0.999	0	8	8	8	10	10	10	Lumos	DDA
sp|O00154|BACH_HUMAN	O00154	BACH_HUMAN	ACOT7	380	Cytosolic acyl coenzyme A thioester hydrolase	22.89	1	0.999	0	9	9	9	12	12	12	Lumos	DDA
sp|O00154|BACH_HUMAN	O00154	BACH_HUMAN	ACOT7	380	Cytosolic acyl coenzyme A thioester hydrolase	23.95	1	0.999	0	9	9	9	11	11	11	Lumos	DDA
sp|O00154|BACH_HUMAN	O00154	BACH_HUMAN	ACOT7	380	Cytosolic acyl coenzyme A thioester hydrolase	47.63	1	0.999	0	14	13	14	337	329	337	Astral	DIA
sp|O00154|BACH_HUMAN	O00154	BACH_HUMAN	ACOT7	380	Cytosolic acyl coenzyme A thioester hydrolase	47.89	1	0.999	0	18	17	18	33	32	33	TimsTOF	DDA
sp|O00154|BACH_HUMAN	O00154	BACH_HUMAN	ACOT7	380	Cytosolic acyl coenzyme A thioester hydrolase	52.89	1	0.999	0	19	18	19	31	30	31	TimsTOF	DDA
sp|O00154|BACH_HUMAN	O00154	BACH_HUMAN	ACOT7	380	Cytosolic acyl coenzyme A thioester hydrolase	41.05	1	0.999	0	18	18	18	26	26	26	TimsTOF	DDA
sp|O00154|BACH_HUMAN	O00154	BACH_HUMAN	ACOT7	380	Cytosolic acyl coenzyme A thioester hydrolase	57.11	1	0.999	0	19	18	19	35	34	35	TimsTOF	DDA
sp|O00159|MYO1C_HUMAN	O00159	MYO1C_HUMAN	MYO1C	1063	Unconventional myosin-Ic	20.23	1	0.999	0	22	22	22	27	27	27	Lumos	DDA
sp|O00159|MYO1C_HUMAN	O00159	MYO1C_HUMAN	MYO1C	1063	Unconventional myosin-Ic	19.85	1	0.999	0	22	22	22	30	30	30	Lumos	DDA
sp|O00159|MYO1C_HUMAN	O00159	MYO1C_HUMAN	MYO1C	1063	Unconventional myosin-Ic	20.13	1	0.999	0	24	24	24	29	29	29	Lumos	DDA
sp|O00159|MYO1C_HUMAN	O00159	MYO1C_HUMAN	MYO1C	1063	Unconventional myosin-Ic	25.59	1	0.999	0	25	25	25	34	34	34	Lumos	DDA
sp|O00159|MYO1C_HUMAN	O00159	MYO1C_HUMAN	MYO1C	1063	Unconventional myosin-Ic	48.35	1	0.999	0	45	44	45	79	78	79	TimsTOF	DDA
sp|O00159|MYO1C_HUMAN	O00159	MYO1C_HUMAN	MYO1C	1063	Unconventional myosin-Ic	45.34	1	0.999	0	46	46	46	71	71	71	TimsTOF	DDA
sp|O00159|MYO1C_HUMAN	O00159	MYO1C_HUMAN	MYO1C	1063	Unconventional myosin-Ic	47.22	1	0.999	0	48	47	48	74	73	74	TimsTOF	DDA
sp|O00159|MYO1C_HUMAN	O00159	MYO1C_HUMAN	MYO1C	1063	Unconventional myosin-Ic	50.71	1	0.999	0	48	48	48	72	72	72	TimsTOF	DDA
sp|O00159|MYO1C_HUMAN	O00159	MYO1C_HUMAN	MYO1C	1063	Unconventional myosin-Ic	58.42	1	0.999	0	56	54	56	904	882	904	Astral	DIA
sp|O00161|SNP23_HUMAN	O00161	SNP23_HUMAN	SNAP23	211	Synaptosomal-associated protein 23	11.37	1	0.999	0	3	3	3	2	2	2	Lumos	DDA
sp|O00161|SNP23_HUMAN	O00161	SNP23_HUMAN	SNAP23	211	Synaptosomal-associated protein 23	12.8	1	0.999	0	3	3	3	2	2	2	Lumos	DDA
sp|O00161|SNP23_HUMAN	O00161	SNP23_HUMAN	SNAP23	211	Synaptosomal-associated protein 23	4.74	1	0.999	0	3	3	3	1	1	1	Lumos	DDA
sp|O00161|SNP23_HUMAN	O00161	SNP23_HUMAN	SNAP23	211	Synaptosomal-associated protein 23	45.5	1	0.999	0	8	8	8	9	9	9	TimsTOF	DDA
sp|O00161|SNP23_HUMAN	O00161	SNP23_HUMAN	SNAP23	211	Synaptosomal-associated protein 23	63.98	1	0.999	0	9	9	9	15	15	15	TimsTOF	DDA
sp|O00161|SNP23_HUMAN	O00161	SNP23_HUMAN	SNAP23	211	Synaptosomal-associated protein 23	58.77	1	0.999	0	9	9	9	14	14	14	TimsTOF	DDA
sp|O00161|SNP23_HUMAN	O00161	SNP23_HUMAN	SNAP23	211	Synaptosomal-associated protein 23	52.13	1	0.999	0	9	9	9	15	15	15	TimsTOF	DDA
sp|O00161|SNP23_HUMAN	O00161	SNP23_HUMAN	SNAP23	211	Synaptosomal-associated protein 23	72.99	1	0.999	0	12	12	12	178	178	178	Astral	DIA
sp|O00165|HAX1_HUMAN	O00165	HAX1_HUMAN	HAX1	279	HCLS1-associated protein X-1	8.96	1	0.999	0	1	1	1	1	1	1	Lumos	DDA
sp|O00165|HAX1_HUMAN	O00165	HAX1_HUMAN	HAX1	279	HCLS1-associated protein X-1	15.41	1	0.999	0	3	3	3	2	2	2	Lumos	DDA
sp|O00165|HAX1_HUMAN	O00165	HAX1_HUMAN	HAX1	279	HCLS1-associated protein X-1	10.75	1	0.999	0	6	6	6	3	3	3	TimsTOF	DDA
sp|O00165|HAX1_HUMAN	O00165	HAX1_HUMAN	HAX1	279	HCLS1-associated protein X-1	22.94	1	0.999	0	6	6	6	5	5	5	TimsTOF	DDA
sp|O00165|HAX1_HUMAN	O00165	HAX1_HUMAN	HAX1	279	HCLS1-associated protein X-1	15.05	1	0.999	0	7	7	7	4	4	4	TimsTOF	DDA
sp|O00165|HAX1_HUMAN	O00165	HAX1_HUMAN	HAX1	279	HCLS1-associated protein X-1	22.22	1	0.999	0	7	7	7	7	7	7	TimsTOF	DDA
sp|O00165|HAX1_HUMAN	O00165	HAX1_HUMAN	HAX1	279	HCLS1-associated protein X-1	38.35	1	0.999	0	9	9	9	119	119	119	Astral	DIA
sp|O00170|AIP_HUMAN	O00170	AIP_HUMAN	AIP	330	AH receptor-interacting protein	23.33	1	0.999	0	8	8	8	8	8	8	TimsTOF	DDA
sp|O00170|AIP_HUMAN	O00170	AIP_HUMAN	AIP	330	AH receptor-interacting protein	49.39	1	0.999	0	13	13	13	17	17	17	TimsTOF	DDA
sp|O00170|AIP_HUMAN	O00170	AIP_HUMAN	AIP	330	AH receptor-interacting protein	42.42	1	0.999	0	14	14	14	15	15	15	TimsTOF	DDA
sp|O00170|AIP_HUMAN	O00170	AIP_HUMAN	AIP	330	AH receptor-interacting protein	50.61	1	0.999	0	14	14	14	17	17	17	TimsTOF	DDA
sp|O00170|AIP_HUMAN	O00170	AIP_HUMAN	AIP	330	AH receptor-interacting protein	63.33	1	0.999	0	17	17	17	330	330	330	Astral	DIA
sp|O00178|GTPB1_HUMAN	O00178	GTPB1_HUMAN	GTPBP1	669	GTP-binding protein 1	5.98	1	0.9986	0.000318269	1	1	1	1	1	1	Lumos	DDA
sp|O00178|GTPB1_HUMAN	O00178	GTPB1_HUMAN	GTPBP1	669	GTP-binding protein 1	2.84	1	0.9986	0.000318269	1	1	1	1	1	1	Lumos	DDA
sp|O00178|GTPB1_HUMAN	O00178	GTPB1_HUMAN	GTPBP1	669	GTP-binding protein 1	16.74	1	0.999	0	7	7	7	7	7	7	TimsTOF	DDA
sp|O00178|GTPB1_HUMAN	O00178	GTPB1_HUMAN	GTPBP1	669	GTP-binding protein 1	16.74	1	0.999	0	7	7	7	10	10	10	TimsTOF	DDA
sp|O00178|GTPB1_HUMAN	O00178	GTPB1_HUMAN	GTPBP1	669	GTP-binding protein 1	10.61	1	0.999	0	7	7	7	5	5	5	TimsTOF	DDA
sp|O00178|GTPB1_HUMAN	O00178	GTPB1_HUMAN	GTPBP1	669	GTP-binding protein 1	16.74	1	0.999	0	7	7	7	7	7	7	TimsTOF	DDA
sp|O00178|GTPB1_HUMAN	O00178	GTPB1_HUMAN	GTPBP1	669	GTP-binding protein 1	49.18	1	0.999	0	23	23	23	309	309	309	Astral	DIA
sp|O00186|STXB3_HUMAN	O00186	STXB3_HUMAN	STXBP3	592	Syntaxin-binding protein 3	1.86	1	0.999	0	3	3	3	1	1	1	Lumos	DDA
sp|O00186|STXB3_HUMAN	O00186	STXB3_HUMAN	STXBP3	592	Syntaxin-binding protein 3	6.08	1	0.999	0	4	4	4	4	4	4	Lumos	DDA
sp|O00186|STXB3_HUMAN	O00186	STXB3_HUMAN	STXBP3	592	Syntaxin-binding protein 3	4.39	1	0.999	0	4	4	4	2	2	2	Lumos	DDA
sp|O00186|STXB3_HUMAN	O00186	STXB3_HUMAN	STXBP3	592	Syntaxin-binding protein 3	8.11	1	0.999	0	4	4	4	5	5	5	Lumos	DDA
sp|O00186|STXB3_HUMAN	O00186	STXB3_HUMAN	STXBP3	592	Syntaxin-binding protein 3	23.82	1	0.999	0	15	15	15	17	17	17	TimsTOF	DDA
sp|O00186|STXB3_HUMAN	O00186	STXB3_HUMAN	STXBP3	592	Syntaxin-binding protein 3	31.08	1	0.999	0	17	17	17	19	19	19	TimsTOF	DDA
sp|O00186|STXB3_HUMAN	O00186	STXB3_HUMAN	STXBP3	592	Syntaxin-binding protein 3	31.08	1	0.999	0	18	18	18	20	20	20	TimsTOF	DDA
sp|O00186|STXB3_HUMAN	O00186	STXB3_HUMAN	STXBP3	592	Syntaxin-binding protein 3	31.42	1	0.999	0	19	19	19	21	21	21	TimsTOF	DDA
sp|O00186|STXB3_HUMAN	O00186	STXB3_HUMAN	STXBP3	592	Syntaxin-binding protein 3	38.34	1	0.999	0	21	21	21	389	389	389	Astral	DIA
sp|O00189|AP4M1_HUMAN	O00189	AP4M1_HUMAN	AP4M1	453	AP-4 complex subunit mu-1	3.31	0.9486	0.9972	0.00204918	1	1	1	2	2	2	TimsTOF	DDA
sp|O00189|AP4M1_HUMAN	O00189	AP4M1_HUMAN	AP4M1	453	AP-4 complex subunit mu-1	23.84	1	0.999	0	10	10	10	88	88	88	Astral	DIA
sp|O00193|SMAP_HUMAN	O00193	SMAP_HUMAN	SMAP	183	Small acidic protein	12.57	0.9999	0.999	0	1	1	1	1	1	1	TimsTOF	DDA
sp|O00193|SMAP_HUMAN	O00193	SMAP_HUMAN	SMAP	183	Small acidic protein	8.74	0.9999	0.999	0	2	2	2	1	1	1	TimsTOF	DDA
sp|O00193|SMAP_HUMAN	O00193	SMAP_HUMAN	SMAP	183	Small acidic protein	21.31	0.9999	0.999	0	2	2	2	2	2	2	TimsTOF	DDA
sp|O00193|SMAP_HUMAN	O00193	SMAP_HUMAN	SMAP	183	Small acidic protein	25.14	0.9999	0.999	0	3	3	3	3	3	3	TimsTOF	DDA
sp|O00193|SMAP_HUMAN	O00193	SMAP_HUMAN	SMAP	183	Small acidic protein	33.88	1	0.999	0	6	6	6	117	117	117	Astral	DIA
sp|O00194|RB27B_HUMAN	O00194	RB27B_HUMAN	RAB27B	218	Ras-related protein Rab-27B	22.94	1	0.999	0	4	3	4	6	5	6	Lumos	DDA
sp|O00194|RB27B_HUMAN	O00194	RB27B_HUMAN	RAB27B	218	Ras-related protein Rab-27B	19.27	1	0.999	0	5	4	5	6	6	6	Lumos	DDA
sp|O00194|RB27B_HUMAN	O00194	RB27B_HUMAN	RAB27B	218	Ras-related protein Rab-27B	33.94	1	0.999	0	5	4	5	10	9	10	Lumos	DDA
sp|O00194|RB27B_HUMAN	O00194	RB27B_HUMAN	RAB27B	218	Ras-related protein Rab-27B	23.85	1	0.999	0	5	4	5	8	7	8	Lumos	DDA
sp|O00194|RB27B_HUMAN	O00194	RB27B_HUMAN	RAB27B	218	Ras-related protein Rab-27B	58.72	1	0.999	0	11	9	11	14	11	14	TimsTOF	DDA
sp|O00194|RB27B_HUMAN	O00194	RB27B_HUMAN	RAB27B	218	Ras-related protein Rab-27B	68.35	1	0.999	0	12	10	12	20	17	20	TimsTOF	DDA
sp|O00194|RB27B_HUMAN	O00194	RB27B_HUMAN	RAB27B	218	Ras-related protein Rab-27B	71.56	1	0.999	0	13	11	13	238	206	238	Astral	DIA
sp|O00194|RB27B_HUMAN	O00194	RB27B_HUMAN	RAB27B	218	Ras-related protein Rab-27B	62.84	1	0.999	0	13	11	13	18	16	18	TimsTOF	DDA
sp|O00194|RB27B_HUMAN	O00194	RB27B_HUMAN	RAB27B	218	Ras-related protein Rab-27B	72.48	1	0.999	0	14	12	14	23	20	23	TimsTOF	DDA
sp|O00203|AP3B1_HUMAN	O00203	AP3B1_HUMAN	AP3B1	1094	AP-3 complex subunit beta-1	11.33	1	0.999	0	12	10	12	11	8	11	Lumos	DDA
sp|O00203|AP3B1_HUMAN	O00203	AP3B1_HUMAN	AP3B1	1094	AP-3 complex subunit beta-1	14.08	1	0.999	0	13	11	13	15	12	15	Lumos	DDA
sp|O00203|AP3B1_HUMAN	O00203	AP3B1_HUMAN	AP3B1	1094	AP-3 complex subunit beta-1	15.08	1	0.999	0	14	12	14	16	14	16	Lumos	DDA
sp|O00203|AP3B1_HUMAN	O00203	AP3B1_HUMAN	AP3B1	1094	AP-3 complex subunit beta-1	14.44	1	0.999	0	15	13	15	14	12	14	Lumos	DDA
sp|O00203|AP3B1_HUMAN	O00203	AP3B1_HUMAN	AP3B1	1094	AP-3 complex subunit beta-1	30.07	1	0.999	0	33	27	33	41	34	41	TimsTOF	DDA
sp|O00203|AP3B1_HUMAN	O00203	AP3B1_HUMAN	AP3B1	1094	AP-3 complex subunit beta-1	29.07	1	0.999	0	34	27	34	44	34	44	TimsTOF	DDA
sp|O00203|AP3B1_HUMAN	O00203	AP3B1_HUMAN	AP3B1	1094	AP-3 complex subunit beta-1	31.72	1	0.999	0	34	28	34	41	35	41	TimsTOF	DDA
sp|O00203|AP3B1_HUMAN	O00203	AP3B1_HUMAN	AP3B1	1094	AP-3 complex subunit beta-1	29.34	1	0.999	0	37	29	37	41	32	41	TimsTOF	DDA
sp|O00203|AP3B1_HUMAN	O00203	AP3B1_HUMAN	AP3B1	1094	AP-3 complex subunit beta-1	43.88	1	0.999	0	45	36	45	685	515	685	Astral	DIA
sp|O00213|APBB1_HUMAN	O00213	APBB1_HUMAN	APBB1	710	Amyloid beta precursor protein binding family B member 1	2.54	0.9809	0.999	0	1	1	1	1	1	1	TimsTOF	DDA
sp|O00213|APBB1_HUMAN	O00213	APBB1_HUMAN	APBB1	710	Amyloid beta precursor protein binding family B member 1	28.17	1	0.999	0	14	12	12	88	62	62	Astral	DIA
sp|O00214|LEG8_HUMAN	O00214	LEG8_HUMAN	LGALS8	317	Galectin-8	3.15	0.9805	0.999	0	1	1	1	1	1	1	Lumos	DDA
sp|O00214|LEG8_HUMAN	O00214	LEG8_HUMAN	LGALS8	317	Galectin-8	3.15	0.9805	0.999	0	1	1	1	1	1	1	Lumos	DDA
sp|O00214|LEG8_HUMAN	O00214	LEG8_HUMAN	LGALS8	317	Galectin-8	20.5	1	0.999	0	6	6	6	8	8	8	TimsTOF	DDA
sp|O00214|LEG8_HUMAN	O00214	LEG8_HUMAN	LGALS8	317	Galectin-8	20.82	1	0.999	0	7	7	7	8	8	8	TimsTOF	DDA
sp|O00214|LEG8_HUMAN	O00214	LEG8_HUMAN	LGALS8	317	Galectin-8	21.77	1	0.999	0	8	8	8	10	10	10	TimsTOF	DDA
sp|O00214|LEG8_HUMAN	O00214	LEG8_HUMAN	LGALS8	317	Galectin-8	24.92	1	0.999	0	8	8	8	9	9	9	TimsTOF	DDA
sp|O00214|LEG8_HUMAN	O00214	LEG8_HUMAN	LGALS8	317	Galectin-8	36.59	1	0.999	0	12	12	12	154	154	154	Astral	DIA
sp|O00217|NDUS8_HUMAN	O00217	NDUS8_HUMAN	NDUFS8	210	NADH dehydrogenase [ubiquinone] iron-sulfur protein 8, mitochondrial	19.52	1	0.999	0	4	4	4	6	6	6	Lumos	DDA
sp|O00217|NDUS8_HUMAN	O00217	NDUS8_HUMAN	NDUFS8	210	NADH dehydrogenase [ubiquinone] iron-sulfur protein 8, mitochondrial	12.86	1	0.999	0	4	4	4	5	5	5	Lumos	DDA
sp|O00217|NDUS8_HUMAN	O00217	NDUS8_HUMAN	NDUFS8	210	NADH dehydrogenase [ubiquinone] iron-sulfur protein 8, mitochondrial	23.81	1	0.999	0	4	4	4	7	7	7	Lumos	DDA
sp|O00217|NDUS8_HUMAN	O00217	NDUS8_HUMAN	NDUFS8	210	NADH dehydrogenase [ubiquinone] iron-sulfur protein 8, mitochondrial	12.86	1	0.999	0	4	4	4	5	5	5	Lumos	DDA
sp|O00217|NDUS8_HUMAN	O00217	NDUS8_HUMAN	NDUFS8	210	NADH dehydrogenase [ubiquinone] iron-sulfur protein 8, mitochondrial	32.38	1	0.999	0	6	6	6	147	147	147	Astral	DIA
sp|O00217|NDUS8_HUMAN	O00217	NDUS8_HUMAN	NDUFS8	210	NADH dehydrogenase [ubiquinone] iron-sulfur protein 8, mitochondrial	36.19	1	0.999	0	7	7	7	15	15	15	TimsTOF	DDA
sp|O00217|NDUS8_HUMAN	O00217	NDUS8_HUMAN	NDUFS8	210	NADH dehydrogenase [ubiquinone] iron-sulfur protein 8, mitochondrial	32.38	1	0.999	0	7	7	7	11	11	11	TimsTOF	DDA
sp|O00217|NDUS8_HUMAN	O00217	NDUS8_HUMAN	NDUFS8	210	NADH dehydrogenase [ubiquinone] iron-sulfur protein 8, mitochondrial	36.19	1	0.999	0	7	7	7	14	14	14	TimsTOF	DDA
sp|O00217|NDUS8_HUMAN	O00217	NDUS8_HUMAN	NDUFS8	210	NADH dehydrogenase [ubiquinone] iron-sulfur protein 8, mitochondrial	47.14	1	0.999	0	8	8	8	18	18	18	TimsTOF	DDA
sp|O00221|IKBE_HUMAN	O00221	IKBE_HUMAN	NFKBIE	500	NF-kappa-B inhibitor epsilon	16.2	1	0.9972	0.0052706	6	6	6	18	18	18	Astral	DIA
sp|O00231|PSD11_HUMAN	O00231	PSD11_HUMAN	PSMD11	422	26S proteasome non-ATPase regulatory subunit 11	26.54	1	0.999	0	12	12	12	12	12	12	Lumos	DDA
sp|O00231|PSD11_HUMAN	O00231	PSD11_HUMAN	PSMD11	422	26S proteasome non-ATPase regulatory subunit 11	29.15	1	0.999	0	14	14	14	12	12	12	Lumos	DDA
sp|O00231|PSD11_HUMAN	O00231	PSD11_HUMAN	PSMD11	422	26S proteasome non-ATPase regulatory subunit 11	36.73	1	0.999	0	14	14	14	17	17	17	Lumos	DDA
sp|O00231|PSD11_HUMAN	O00231	PSD11_HUMAN	PSMD11	422	26S proteasome non-ATPase regulatory subunit 11	41.47	1	0.999	0	14	14	14	16	16	16	Lumos	DDA
sp|O00231|PSD11_HUMAN	O00231	PSD11_HUMAN	PSMD11	422	26S proteasome non-ATPase regulatory subunit 11	53.79	1	0.999	0	23	23	23	28	28	28	TimsTOF	DDA
sp|O00231|PSD11_HUMAN	O00231	PSD11_HUMAN	PSMD11	422	26S proteasome non-ATPase regulatory subunit 11	56.4	1	0.999	0	26	26	26	42	42	42	TimsTOF	DDA
sp|O00231|PSD11_HUMAN	O00231	PSD11_HUMAN	PSMD11	422	26S proteasome non-ATPase regulatory subunit 11	58.06	1	0.999	0	27	27	27	39	39	39	TimsTOF	DDA
sp|O00231|PSD11_HUMAN	O00231	PSD11_HUMAN	PSMD11	422	26S proteasome non-ATPase regulatory subunit 11	59.72	1	0.999	0	27	27	27	46	46	46	TimsTOF	DDA
sp|O00231|PSD11_HUMAN	O00231	PSD11_HUMAN	PSMD11	422	26S proteasome non-ATPase regulatory subunit 11	69.91	1	0.999	0	29	29	29	672	672	672	Astral	DIA
sp|O00232|PSD12_HUMAN	O00232	PSD12_HUMAN	PSMD12	456	26S proteasome non-ATPase regulatory subunit 12	15.13	1	0.999	0	8	8	8	5	5	5	Lumos	DDA
sp|O00232|PSD12_HUMAN	O00232	PSD12_HUMAN	PSMD12	456	26S proteasome non-ATPase regulatory subunit 12	17.11	1	0.999	0	11	11	11	7	7	7	Lumos	DDA
sp|O00232|PSD12_HUMAN	O00232	PSD12_HUMAN	PSMD12	456	26S proteasome non-ATPase regulatory subunit 12	35.96	1	0.999	0	13	13	13	20	20	20	Lumos	DDA
sp|O00232|PSD12_HUMAN	O00232	PSD12_HUMAN	PSMD12	456	26S proteasome non-ATPase regulatory subunit 12	24.12	1	0.999	0	13	13	13	11	11	11	Lumos	DDA
sp|O00232|PSD12_HUMAN	O00232	PSD12_HUMAN	PSMD12	456	26S proteasome non-ATPase regulatory subunit 12	54.61	1	0.999	0	25	25	25	60	60	60	TimsTOF	DDA
sp|O00232|PSD12_HUMAN	O00232	PSD12_HUMAN	PSMD12	456	26S proteasome non-ATPase regulatory subunit 12	52.63	1	0.999	0	25	25	25	46	46	46	TimsTOF	DDA
sp|O00232|PSD12_HUMAN	O00232	PSD12_HUMAN	PSMD12	456	26S proteasome non-ATPase regulatory subunit 12	54.61	1	0.999	0	25	25	25	49	49	49	TimsTOF	DDA
sp|O00232|PSD12_HUMAN	O00232	PSD12_HUMAN	PSMD12	456	26S proteasome non-ATPase regulatory subunit 12	60.09	1	0.999	0	28	28	28	537	537	537	Astral	DIA
sp|O00232|PSD12_HUMAN	O00232	PSD12_HUMAN	PSMD12	456	26S proteasome non-ATPase regulatory subunit 12	60.75	1	0.999	0	28	28	28	65	65	65	TimsTOF	DDA
sp|O00233|PSMD9_HUMAN	O00233	PSMD9_HUMAN	PSMD9	223	26S proteasome non-ATPase regulatory subunit 9	5.38	1	0.999	0	2	2	2	1	1	1	Lumos	DDA
sp|O00233|PSMD9_HUMAN	O00233	PSMD9_HUMAN	PSMD9	223	26S proteasome non-ATPase regulatory subunit 9	5.38	1	0.999	0	2	2	2	1	1	1	Lumos	DDA
sp|O00233|PSMD9_HUMAN	O00233	PSMD9_HUMAN	PSMD9	223	26S proteasome non-ATPase regulatory subunit 9	17.04	1	0.999	0	3	3	3	3	3	3	Lumos	DDA
sp|O00233|PSMD9_HUMAN	O00233	PSMD9_HUMAN	PSMD9	223	26S proteasome non-ATPase regulatory subunit 9	35.87	1	0.999	0	8	8	8	10	10	10	TimsTOF	DDA
sp|O00233|PSMD9_HUMAN	O00233	PSMD9_HUMAN	PSMD9	223	26S proteasome non-ATPase regulatory subunit 9	31.39	1	0.999	0	9	9	9	10	10	10	TimsTOF	DDA
sp|O00233|PSMD9_HUMAN	O00233	PSMD9_HUMAN	PSMD9	223	26S proteasome non-ATPase regulatory subunit 9	26.91	1	0.999	0	10	10	10	8	8	8	TimsTOF	DDA
sp|O00233|PSMD9_HUMAN	O00233	PSMD9_HUMAN	PSMD9	223	26S proteasome non-ATPase regulatory subunit 9	53.36	1	0.999	0	11	11	11	219	219	219	Astral	DIA
sp|O00233|PSMD9_HUMAN	O00233	PSMD9_HUMAN	PSMD9	223	26S proteasome non-ATPase regulatory subunit 9	41.26	1	0.999	0	11	11	11	15	15	15	TimsTOF	DDA
sp|O00244|ATOX1_HUMAN	O00244	ATOX1_HUMAN	ATOX1	68	Copper transport protein ATOX1	13.24	1	0.999	0	1	1	1	1	1	1	TimsTOF	DDA
sp|O00244|ATOX1_HUMAN	O00244	ATOX1_HUMAN	ATOX1	68	Copper transport protein ATOX1	38.24	1	0.999	0	2	2	2	4	4	4	TimsTOF	DDA
sp|O00244|ATOX1_HUMAN	O00244	ATOX1_HUMAN	ATOX1	68	Copper transport protein ATOX1	38.24	1	0.999	0	2	2	2	5	5	5	TimsTOF	DDA
sp|O00244|ATOX1_HUMAN	O00244	ATOX1_HUMAN	ATOX1	68	Copper transport protein ATOX1	38.24	1	0.999	0	2	2	2	5	5	5	TimsTOF	DDA
sp|O00244|ATOX1_HUMAN	O00244	ATOX1_HUMAN	ATOX1	68	Copper transport protein ATOX1	50	1	0.999	0	4	4	4	78	78	78	Astral	DIA
sp|O00255|MEN1_HUMAN	O00255	MEN1_HUMAN	MEN1	615	Menin	6.18	0.9791	0.9989	0	1	1	1	1	1	1	Lumos	DDA
sp|O00255|MEN1_HUMAN	O00255	MEN1_HUMAN	MEN1	615	Menin	16.59	1	0.999	0	8	8	8	70	70	70	Astral	DIA
sp|O00257|CBX4_HUMAN	O00257	CBX4_HUMAN	CBX4	560	E3 SUMO-protein ligase CBX4	25.89	1	0.999	0	12	12	12	99	99	99	Astral	DIA
sp|O00258|GET1_HUMAN	O00258	GET1_HUMAN	GET1	174	Guided entry of tail-anchored proteins factor 1	4.02	0.9978	0.999	0	1	1	1	1	1	1	TimsTOF	DDA
sp|O00258|GET1_HUMAN	O00258	GET1_HUMAN	GET1	174	Guided entry of tail-anchored proteins factor 1	5.17	0.9978	0.999	0	1	1	1	1	1	1	TimsTOF	DDA
sp|O00258|GET1_HUMAN	O00258	GET1_HUMAN	GET1	174	Guided entry of tail-anchored proteins factor 1	4.02	0.9978	0.999	0	2	2	2	1	1	1	TimsTOF	DDA
sp|O00258|GET1_HUMAN	O00258	GET1_HUMAN	GET1	174	Guided entry of tail-anchored proteins factor 1	28.74	1	0.999	0	5	5	5	47	47	47	Astral	DIA
sp|O00264|PGRC1_HUMAN	O00264	PGRC1_HUMAN	PGRMC1	195	Membrane-associated progesterone receptor component 1	46.67	1	0.999	0	12	10	10	154	137	137	Astral	DIA
sp|O00264|PGRC1_HUMAN	O00264	PGRC1_HUMAN	PGRMC1	195	Membrane-associated progesterone receptor component 1	58.97	1	0.999	0	12	11	12	28	27	28	Lumos	DDA
sp|O00264|PGRC1_HUMAN	O00264	PGRC1_HUMAN	PGRMC1	195	Membrane-associated progesterone receptor component 1	63.08	1	0.999	0	13	12	13	29	28	29	Lumos	DDA
sp|O00264|PGRC1_HUMAN	O00264	PGRC1_HUMAN	PGRMC1	195	Membrane-associated progesterone receptor component 1	60.51	1	0.999	0	13	12	13	29	29	29	Lumos	DDA
sp|O00264|PGRC1_HUMAN	O00264	PGRC1_HUMAN	PGRMC1	195	Membrane-associated progesterone receptor component 1	54.87	1	0.999	0	13	12	13	30	30	30	Lumos	DDA
sp|O00264|PGRC1_HUMAN	O00264	PGRC1_HUMAN	PGRMC1	195	Membrane-associated progesterone receptor component 1	63.59	1	0.999	0	15	14	15	34	32	34	TimsTOF	DDA
sp|O00264|PGRC1_HUMAN	O00264	PGRC1_HUMAN	PGRMC1	195	Membrane-associated progesterone receptor component 1	63.59	1	0.999	0	15	14	15	32	31	32	TimsTOF	DDA
sp|O00264|PGRC1_HUMAN	O00264	PGRC1_HUMAN	PGRMC1	195	Membrane-associated progesterone receptor component 1	65.13	1	0.999	0	15	14	15	44	41	44	TimsTOF	DDA
sp|O00264|PGRC1_HUMAN	O00264	PGRC1_HUMAN	PGRMC1	195	Membrane-associated progesterone receptor component 1	65.13	1	0.999	0	15	14	15	36	35	36	TimsTOF	DDA
sp|O00267|SPT5H_HUMAN	O00267	SPT5H_HUMAN	SUPT5H	1087	Transcription elongation factor SPT5	3.31	0.993	0.999	0	1	1	1	1	1	1	Lumos	DDA
sp|O00267|SPT5H_HUMAN	O00267	SPT5H_HUMAN	SUPT5H	1087	Transcription elongation factor SPT5	3.31	0.993	0.999	0	1	1	1	2	2	2	Lumos	DDA
sp|O00267|SPT5H_HUMAN	O00267	SPT5H_HUMAN	SUPT5H	1087	Transcription elongation factor SPT5	0.74	0.993	0.999	0	2	2	2	1	1	1	Lumos	DDA
sp|O00267|SPT5H_HUMAN	O00267	SPT5H_HUMAN	SUPT5H	1087	Transcription elongation factor SPT5	0.74	0.993	0.999	0	2	2	2	1	1	1	Lumos	DDA
sp|O00267|SPT5H_HUMAN	O00267	SPT5H_HUMAN	SUPT5H	1087	Transcription elongation factor SPT5	13.62	1	0.999	0	13	13	13	13	13	13	TimsTOF	DDA
sp|O00267|SPT5H_HUMAN	O00267	SPT5H_HUMAN	SUPT5H	1087	Transcription elongation factor SPT5	14.54	1	0.999	0	15	15	15	14	14	14	TimsTOF	DDA
sp|O00267|SPT5H_HUMAN	O00267	SPT5H_HUMAN	SUPT5H	1087	Transcription elongation factor SPT5	13.8	1	0.999	0	16	16	16	15	15	15	TimsTOF	DDA
sp|O00267|SPT5H_HUMAN	O00267	SPT5H_HUMAN	SUPT5H	1087	Transcription elongation factor SPT5	23.64	1	0.999	0	18	18	18	21	21	21	TimsTOF	DDA
sp|O00267|SPT5H_HUMAN	O00267	SPT5H_HUMAN	SUPT5H	1087	Transcription elongation factor SPT5	48.85	1	0.999	0	41	40	41	528	526	528	Astral	DIA
sp|O00268|TAF4_HUMAN	O00268	TAF4_HUMAN	TAF4	1085	Transcription initiation factor TFIID subunit 4	1.38	0.6535	0.974	0.00774732	1	1	1	1	1	1	Lumos	DDA
sp|O00268|TAF4_HUMAN	O00268	TAF4_HUMAN	TAF4	1085	Transcription initiation factor TFIID subunit 4	1.38	0.6535	0.974	0.00774732	1	1	1	1	1	1	Lumos	DDA
sp|O00268|TAF4_HUMAN	O00268	TAF4_HUMAN	TAF4	1085	Transcription initiation factor TFIID subunit 4	21.38	1	0.999	0	17	16	17	163	148	163	Astral	DIA
sp|O00273|DFFA_HUMAN	O00273	DFFA_HUMAN	DFFA	331	DNA fragmentation factor subunit alpha	9.06	0.9784	0.9989	0	1	1	1	1	1	1	Lumos	DDA
sp|O00273|DFFA_HUMAN	O00273	DFFA_HUMAN	DFFA	331	DNA fragmentation factor subunit alpha	7.85	1	0.999	0	2	2	2	2	2	2	TimsTOF	DDA
sp|O00273|DFFA_HUMAN	O00273	DFFA_HUMAN	DFFA	331	DNA fragmentation factor subunit alpha	15.11	1	0.999	0	4	4	4	5	5	5	TimsTOF	DDA
sp|O00273|DFFA_HUMAN	O00273	DFFA_HUMAN	DFFA	331	DNA fragmentation factor subunit alpha	13.6	1	0.999	0	4	4	4	7	7	7	TimsTOF	DDA
sp|O00273|DFFA_HUMAN	O00273	DFFA_HUMAN	DFFA	331	DNA fragmentation factor subunit alpha	14.2	1	0.999	0	5	5	5	6	6	6	TimsTOF	DDA
sp|O00273|DFFA_HUMAN	O00273	DFFA_HUMAN	DFFA	331	DNA fragmentation factor subunit alpha	53.78	1	0.999	0	16	16	16	286	286	286	Astral	DIA
sp|O00287|RFXAP_HUMAN	O00287	RFXAP_HUMAN	RFXAP	272	Regulatory factor X-associated protein	5.88	0.9809	0.999	0	1	1	1	1	1	1	TimsTOF	DDA
sp|O00287|RFXAP_HUMAN	O00287	RFXAP_HUMAN	RFXAP	272	Regulatory factor X-associated protein	5.88	0.9809	0.999	0	1	1	1	1	1	1	TimsTOF	DDA
sp|O00287|RFXAP_HUMAN	O00287	RFXAP_HUMAN	RFXAP	272	Regulatory factor X-associated protein	5.88	0.9809	0.999	0	1	1	1	2	2	2	TimsTOF	DDA
sp|O00287|RFXAP_HUMAN	O00287	RFXAP_HUMAN	RFXAP	272	Regulatory factor X-associated protein	24.63	1	0.999	0	6	6	6	52	52	52	Astral	DIA
sp|O00291|HIP1_HUMAN	O00291	HIP1_HUMAN	HIP1	1037	Huntingtin-interacting protein 1	4.24	0.9999	0.999	0	1	1	1	1	1	1	Lumos	DDA
sp|O00291|HIP1_HUMAN	O00291	HIP1_HUMAN	HIP1	1037	Huntingtin-interacting protein 1	5.5	0.9999	0.999	0	2	2	2	2	2	2	Lumos	DDA
sp|O00291|HIP1_HUMAN	O00291	HIP1_HUMAN	HIP1	1037	Huntingtin-interacting protein 1	10.99	1	0.999	0	13	12	13	10	8	10	TimsTOF	DDA
sp|O00291|HIP1_HUMAN	O00291	HIP1_HUMAN	HIP1	1037	Huntingtin-interacting protein 1	15.72	1	0.999	0	14	13	14	14	13	14	TimsTOF	DDA
sp|O00291|HIP1_HUMAN	O00291	HIP1_HUMAN	HIP1	1037	Huntingtin-interacting protein 1	20.15	1	0.999	0	14	14	14	17	17	17	TimsTOF	DDA
sp|O00291|HIP1_HUMAN	O00291	HIP1_HUMAN	HIP1	1037	Huntingtin-interacting protein 1	23.63	1	0.999	0	17	15	17	19	16	19	TimsTOF	DDA
sp|O00291|HIP1_HUMAN	O00291	HIP1_HUMAN	HIP1	1037	Huntingtin-interacting protein 1	41.66	1	0.999	0	36	34	36	494	445	494	Astral	DIA
sp|O00299|CLIC1_HUMAN	O00299	CLIC1_HUMAN	CLIC1	241	Chloride intracellular channel protein 1	61.41	1	0.999	0	13	13	13	28	28	28	Lumos	DDA
sp|O00299|CLIC1_HUMAN	O00299	CLIC1_HUMAN	CLIC1	241	Chloride intracellular channel protein 1	57.26	1	0.999	0	13	13	13	20	20	20	Lumos	DDA
sp|O00299|CLIC1_HUMAN	O00299	CLIC1_HUMAN	CLIC1	241	Chloride intracellular channel protein 1	61	1	0.999	0	13	13	13	30	30	30	Lumos	DDA
sp|O00299|CLIC1_HUMAN	O00299	CLIC1_HUMAN	CLIC1	241	Chloride intracellular channel protein 1	79.25	1	0.999	0	14	14	14	37	37	37	Lumos	DDA
sp|O00299|CLIC1_HUMAN	O00299	CLIC1_HUMAN	CLIC1	241	Chloride intracellular channel protein 1	70.95	1	0.999	0	15	15	15	41	41	41	TimsTOF	DDA
sp|O00299|CLIC1_HUMAN	O00299	CLIC1_HUMAN	CLIC1	241	Chloride intracellular channel protein 1	68.05	1	0.999	0	15	15	15	33	33	33	TimsTOF	DDA
sp|O00299|CLIC1_HUMAN	O00299	CLIC1_HUMAN	CLIC1	241	Chloride intracellular channel protein 1	68.46	1	0.999	0	15	15	15	36	36	36	TimsTOF	DDA
sp|O00299|CLIC1_HUMAN	O00299	CLIC1_HUMAN	CLIC1	241	Chloride intracellular channel protein 1	68.88	1	0.999	0	16	16	16	44	44	44	TimsTOF	DDA
sp|O00299|CLIC1_HUMAN	O00299	CLIC1_HUMAN	CLIC1	241	Chloride intracellular channel protein 1	85.48	1	0.999	0	20	20	20	368	368	368	Astral	DIA
sp|O00303|EIF3F_HUMAN	O00303	EIF3F_HUMAN	EIF3F	357	Eukaryotic translation initiation factor 3 subunit F	26.89	1	0.999	0	10	10	10	12	12	12	Lumos	DDA
sp|O00303|EIF3F_HUMAN	O00303	EIF3F_HUMAN	EIF3F	357	Eukaryotic translation initiation factor 3 subunit F	21.85	1	0.999	0	10	10	10	8	8	8	Lumos	DDA
sp|O00303|EIF3F_HUMAN	O00303	EIF3F_HUMAN	EIF3F	357	Eukaryotic translation initiation factor 3 subunit F	28.57	1	0.999	0	10	10	10	13	13	13	Lumos	DDA
sp|O00303|EIF3F_HUMAN	O00303	EIF3F_HUMAN	EIF3F	357	Eukaryotic translation initiation factor 3 subunit F	36.41	1	0.999	0	11	11	11	13	13	13	Lumos	DDA
sp|O00303|EIF3F_HUMAN	O00303	EIF3F_HUMAN	EIF3F	357	Eukaryotic translation initiation factor 3 subunit F	38.1	1	0.999	0	12	12	12	28	28	28	TimsTOF	DDA
sp|O00303|EIF3F_HUMAN	O00303	EIF3F_HUMAN	EIF3F	357	Eukaryotic translation initiation factor 3 subunit F	43.14	1	0.999	0	13	13	13	23	23	23	TimsTOF	DDA
sp|O00303|EIF3F_HUMAN	O00303	EIF3F_HUMAN	EIF3F	357	Eukaryotic translation initiation factor 3 subunit F	38.1	1	0.999	0	13	13	13	24	24	24	TimsTOF	DDA
sp|O00303|EIF3F_HUMAN	O00303	EIF3F_HUMAN	EIF3F	357	Eukaryotic translation initiation factor 3 subunit F	54.06	1	0.999	0	14	14	14	290	290	290	Astral	DIA
sp|O00303|EIF3F_HUMAN	O00303	EIF3F_HUMAN	EIF3F	357	Eukaryotic translation initiation factor 3 subunit F	50.98	1	0.999	0	14	14	14	26	26	26	TimsTOF	DDA
sp|O00308|WWP2_HUMAN	O00308	WWP2_HUMAN	WWP2	870	NEDD4-like E3 ubiquitin-protein ligase WWP2	3.1	0.9797	0.9989	0	2	1	1	2	1	1	TimsTOF	DDA
sp|O00308|WWP2_HUMAN	O00308	WWP2_HUMAN	WWP2	870	NEDD4-like E3 ubiquitin-protein ligase WWP2	2.18	0.9797	0.9989	0	2	1	1	2	1	1	TimsTOF	DDA
sp|O00308|WWP2_HUMAN	O00308	WWP2_HUMAN	WWP2	870	NEDD4-like E3 ubiquitin-protein ligase WWP2	23.91	1	0.999	0	16	14	15	65	46	59	Astral	DIA
sp|O00329|PK3CD_HUMAN	O00329	PK3CD_HUMAN	PIK3CD	1044	Phosphatidylinositol 4,5-bisphosphate 3-kinase catalytic subunit delta isoform	2.01	0.9898	0.9989	0	3	2	3	2	1	2	TimsTOF	DDA
sp|O00329|PK3CD_HUMAN	O00329	PK3CD_HUMAN	PIK3CD	1044	Phosphatidylinositol 4,5-bisphosphate 3-kinase catalytic subunit delta isoform	0.86	0.9898	0.9989	0	2	2	2	1	1	1	TimsTOF	DDA
sp|O00329|PK3CD_HUMAN	O00329	PK3CD_HUMAN	PIK3CD	1044	Phosphatidylinositol 4,5-bisphosphate 3-kinase catalytic subunit delta isoform	1.63	0.9898	0.9989	0	3	2	3	2	1	2	TimsTOF	DDA
sp|O00329|PK3CD_HUMAN	O00329	PK3CD_HUMAN	PIK3CD	1044	Phosphatidylinositol 4,5-bisphosphate 3-kinase catalytic subunit delta isoform	24.52	1	0.999	0	22	21	22	210	194	210	Astral	DIA
sp|O00330|ODPX_HUMAN	O00330	ODPX_HUMAN	PDHX	501	Pyruvate dehydrogenase protein X component, mitochondrial	5.99	0.9805	0.999	0	1	1	1	1	1	1	Lumos	DDA
sp|O00330|ODPX_HUMAN	O00330	ODPX_HUMAN	PDHX	501	Pyruvate dehydrogenase protein X component, mitochondrial	5.99	0.9805	0.999	0	1	1	1	1	1	1	Lumos	DDA
sp|O00330|ODPX_HUMAN	O00330	ODPX_HUMAN	PDHX	501	Pyruvate dehydrogenase protein X component, mitochondrial	5.99	0.9805	0.999	0	1	1	1	2	2	2	Lumos	DDA
sp|O00330|ODPX_HUMAN	O00330	ODPX_HUMAN	PDHX	501	Pyruvate dehydrogenase protein X component, mitochondrial	3.39	1	0.999	0	2	2	2	2	2	2	TimsTOF	DDA
sp|O00330|ODPX_HUMAN	O00330	ODPX_HUMAN	PDHX	501	Pyruvate dehydrogenase protein X component, mitochondrial	12.38	1	0.999	0	3	3	3	5	5	5	TimsTOF	DDA
sp|O00330|ODPX_HUMAN	O00330	ODPX_HUMAN	PDHX	501	Pyruvate dehydrogenase protein X component, mitochondrial	11.18	1	0.999	0	3	3	3	3	3	3	TimsTOF	DDA
sp|O00330|ODPX_HUMAN	O00330	ODPX_HUMAN	PDHX	501	Pyruvate dehydrogenase protein X component, mitochondrial	5.39	1	0.999	0	4	4	4	2	2	2	TimsTOF	DDA
sp|O00330|ODPX_HUMAN	O00330	ODPX_HUMAN	PDHX	501	Pyruvate dehydrogenase protein X component, mitochondrial	39.92	1	0.999	0	16	16	16	167	167	167	Astral	DIA
sp|O00391|QSOX1_HUMAN	O00391	QSOX1_HUMAN	QSOX1	747	Sulfhydryl oxidase 1	2.81	1	0.999	0	2	2	2	2	2	2	TimsTOF	DDA
sp|O00391|QSOX1_HUMAN	O00391	QSOX1_HUMAN	QSOX1	747	Sulfhydryl oxidase 1	2.28	1	0.999	0	2	2	2	2	2	2	TimsTOF	DDA
sp|O00391|QSOX1_HUMAN	O00391	QSOX1_HUMAN	QSOX1	747	Sulfhydryl oxidase 1	4.42	1	0.999	0	4	4	4	3	3	3	TimsTOF	DDA
sp|O00391|QSOX1_HUMAN	O00391	QSOX1_HUMAN	QSOX1	747	Sulfhydryl oxidase 1	37.08	1	0.999	0	21	21	21	104	104	104	Astral	DIA
sp|O00399|DCTN6_HUMAN	O00399	DCTN6_HUMAN	DCTN6	190	Dynactin subunit 6	4.74	0.8446	0.9908	0.00272645	1	1	1	1	1	1	Lumos	DDA
sp|O00399|DCTN6_HUMAN	O00399	DCTN6_HUMAN	DCTN6	190	Dynactin subunit 6	16.84	1	0.999	0	3	3	3	2	2	2	TimsTOF	DDA
sp|O00399|DCTN6_HUMAN	O00399	DCTN6_HUMAN	DCTN6	190	Dynactin subunit 6	22.11	1	0.999	0	3	3	3	5	5	5	TimsTOF	DDA
sp|O00399|DCTN6_HUMAN	O00399	DCTN6_HUMAN	DCTN6	190	Dynactin subunit 6	22.11	1	0.999	0	3	3	3	4	4	4	TimsTOF	DDA
sp|O00399|DCTN6_HUMAN	O00399	DCTN6_HUMAN	DCTN6	190	Dynactin subunit 6	22.11	1	0.999	0	3	3	3	4	4	4	TimsTOF	DDA
sp|O00399|DCTN6_HUMAN	O00399	DCTN6_HUMAN	DCTN6	190	Dynactin subunit 6	31.05	1	0.999	0	5	5	5	73	73	73	Astral	DIA
sp|O00400|ACATN_HUMAN	O00400	ACATN_HUMAN	SLC33A1	549	Acetyl-coenzyme A transporter 1	1.64	0.9805	0.999	0	1	1	1	1	1	1	Lumos	DDA
sp|O00400|ACATN_HUMAN	O00400	ACATN_HUMAN	SLC33A1	549	Acetyl-coenzyme A transporter 1	1.64	0.9805	0.999	0	1	1	1	1	1	1	Lumos	DDA
sp|O00400|ACATN_HUMAN	O00400	ACATN_HUMAN	SLC33A1	549	Acetyl-coenzyme A transporter 1	1.64	0.9805	0.999	0	1	1	1	1	1	1	Lumos	DDA
sp|O00400|ACATN_HUMAN	O00400	ACATN_HUMAN	SLC33A1	549	Acetyl-coenzyme A transporter 1	8.38	1	0.999	0	6	6	6	4	4	4	TimsTOF	DDA
sp|O00400|ACATN_HUMAN	O00400	ACATN_HUMAN	SLC33A1	549	Acetyl-coenzyme A transporter 1	13.11	1	0.999	0	6	6	6	7	7	7	TimsTOF	DDA
sp|O00400|ACATN_HUMAN	O00400	ACATN_HUMAN	SLC33A1	549	Acetyl-coenzyme A transporter 1	12.75	1	0.999	0	7	7	7	5	5	5	TimsTOF	DDA
sp|O00400|ACATN_HUMAN	O00400	ACATN_HUMAN	SLC33A1	549	Acetyl-coenzyme A transporter 1	12.75	1	0.999	0	8	8	8	7	7	7	TimsTOF	DDA
sp|O00400|ACATN_HUMAN	O00400	ACATN_HUMAN	SLC33A1	549	Acetyl-coenzyme A transporter 1	22.77	1	0.999	0	11	11	11	136	136	136	Astral	DIA
sp|O00401|WASL_HUMAN	O00401	WASL_HUMAN	WASL	505	Actin nucleation-promoting factor WASL	4.16	1	0.9989	0	1	1	1	1	1	1	Lumos	DDA
sp|O00401|WASL_HUMAN	O00401	WASL_HUMAN	WASL	505	Actin nucleation-promoting factor WASL	4.75	1	0.9989	0	1	1	1	1	1	1	Lumos	DDA
sp|O00401|WASL_HUMAN	O00401	WASL_HUMAN	WASL	505	Actin nucleation-promoting factor WASL	14.85	1	0.999	0	5	5	5	7	7	7	TimsTOF	DDA
sp|O00401|WASL_HUMAN	O00401	WASL_HUMAN	WASL	505	Actin nucleation-promoting factor WASL	14.85	1	0.999	0	6	6	6	7	7	7	TimsTOF	DDA
sp|O00401|WASL_HUMAN	O00401	WASL_HUMAN	WASL	505	Actin nucleation-promoting factor WASL	12.28	1	0.999	0	7	7	7	8	8	8	TimsTOF	DDA
sp|O00401|WASL_HUMAN	O00401	WASL_HUMAN	WASL	505	Actin nucleation-promoting factor WASL	19.6	1	0.999	0	7	7	7	10	10	10	TimsTOF	DDA
sp|O00401|WASL_HUMAN	O00401	WASL_HUMAN	WASL	505	Actin nucleation-promoting factor WASL	56.44	1	0.999	0	20	20	20	272	272	272	Astral	DIA
sp|O00408|PDE2A_HUMAN	O00408	PDE2A_HUMAN	PDE2A	941	cGMP-dependent 3',5'-cyclic phosphodiesterase	23.91	1	0.999	0	16	15	15	97	83	83	Astral	DIA
sp|O00410|IPO5_HUMAN	O00410	IPO5_HUMAN	IPO5	1097	Importin-5	36.55	1	0.999	0	31	28	31	49	46	49	Lumos	DDA
sp|O00410|IPO5_HUMAN	O00410	IPO5_HUMAN	IPO5	1097	Importin-5	30.99	1	0.999	0	32	29	32	35	32	35	Lumos	DDA
sp|O00410|IPO5_HUMAN	O00410	IPO5_HUMAN	IPO5	1097	Importin-5	46.76	1	0.999	0	36	33	36	58	54	58	Lumos	DDA
sp|O00410|IPO5_HUMAN	O00410	IPO5_HUMAN	IPO5	1097	Importin-5	53.87	1	0.999	0	37	34	37	78	74	78	Lumos	DDA
sp|O00410|IPO5_HUMAN	O00410	IPO5_HUMAN	IPO5	1097	Importin-5	67.46	1	0.999	0	54	51	54	1392	1284	1392	Astral	DIA
sp|O00410|IPO5_HUMAN	O00410	IPO5_HUMAN	IPO5	1097	Importin-5	64.36	1	0.999	0	55	51	55	131	123	131	TimsTOF	DDA
sp|O00410|IPO5_HUMAN	O00410	IPO5_HUMAN	IPO5	1097	Importin-5	69.28	1	0.999	0	56	53	56	114	107	114	TimsTOF	DDA
sp|O00410|IPO5_HUMAN	O00410	IPO5_HUMAN	IPO5	1097	Importin-5	73.75	1	0.999	0	58	54	58	143	134	143	TimsTOF	DDA
sp|O00410|IPO5_HUMAN	O00410	IPO5_HUMAN	IPO5	1097	Importin-5	74.11	1	0.999	0	60	56	60	164	153	164	TimsTOF	DDA
sp|O00411|RPOM_HUMAN	O00411	RPOM_HUMAN	POLRMT	1230	DNA-directed RNA polymerase, mitochondrial	1.14	1	0.999	0	2	2	2	1	1	1	Lumos	DDA
sp|O00411|RPOM_HUMAN	O00411	RPOM_HUMAN	POLRMT	1230	DNA-directed RNA polymerase, mitochondrial	1.14	1	0.999	0	3	3	3	1	1	1	Lumos	DDA
sp|O00411|RPOM_HUMAN	O00411	RPOM_HUMAN	POLRMT	1230	DNA-directed RNA polymerase, mitochondrial	6.5	1	0.999	0	4	4	4	3	3	3	Lumos	DDA
sp|O00411|RPOM_HUMAN	O00411	RPOM_HUMAN	POLRMT	1230	DNA-directed RNA polymerase, mitochondrial	6.18	1	0.999	0	10	10	10	4	4	4	TimsTOF	DDA
sp|O00411|RPOM_HUMAN	O00411	RPOM_HUMAN	POLRMT	1230	DNA-directed RNA polymerase, mitochondrial	17.4	1	0.999	0	13	13	13	15	15	15	TimsTOF	DDA
sp|O00411|RPOM_HUMAN	O00411	RPOM_HUMAN	POLRMT	1230	DNA-directed RNA polymerase, mitochondrial	11.22	1	0.999	0	14	14	14	11	11	11	TimsTOF	DDA
sp|O00411|RPOM_HUMAN	O00411	RPOM_HUMAN	POLRMT	1230	DNA-directed RNA polymerase, mitochondrial	14.55	1	0.999	0	15	15	15	12	12	12	TimsTOF	DDA
sp|O00411|RPOM_HUMAN	O00411	RPOM_HUMAN	POLRMT	1230	DNA-directed RNA polymerase, mitochondrial	38.86	1	0.999	0	36	36	36	280	280	280	Astral	DIA
sp|O00418|EF2K_HUMAN	O00418	EF2K_HUMAN	EEF2K	725	Eukaryotic elongation factor 2 kinase	1.79	0.9711	0.9985	0.000694686	1	1	1	1	1	1	TimsTOF	DDA
sp|O00418|EF2K_HUMAN	O00418	EF2K_HUMAN	EEF2K	725	Eukaryotic elongation factor 2 kinase	24.97	1	0.999	0	16	16	16	100	100	100	Astral	DIA
sp|O00422|SAP18_HUMAN	O00422	SAP18_HUMAN	SAP18	153	Histone deacetylase complex subunit SAP18	10.46	0.9805	0.999	0	1	1	1	1	1	1	Lumos	DDA
sp|O00422|SAP18_HUMAN	O00422	SAP18_HUMAN	SAP18	153	Histone deacetylase complex subunit SAP18	10.46	0.9805	0.999	0	1	1	1	1	1	1	Lumos	DDA
sp|O00422|SAP18_HUMAN	O00422	SAP18_HUMAN	SAP18	153	Histone deacetylase complex subunit SAP18	43.14	1	0.999	0	8	8	8	68	68	68	Astral	DIA
sp|O00422|SAP18_HUMAN	O00422	SAP18_HUMAN	SAP18	153	Histone deacetylase complex subunit SAP18	45.1	1	0.999	0	8	8	8	11	11	11	TimsTOF	DDA
sp|O00422|SAP18_HUMAN	O00422	SAP18_HUMAN	SAP18	153	Histone deacetylase complex subunit SAP18	62.09	1	0.999	0	9	9	9	20	20	20	TimsTOF	DDA
sp|O00422|SAP18_HUMAN	O00422	SAP18_HUMAN	SAP18	153	Histone deacetylase complex subunit SAP18	60.78	1	0.999	0	9	9	9	14	14	14	TimsTOF	DDA
sp|O00422|SAP18_HUMAN	O00422	SAP18_HUMAN	SAP18	153	Histone deacetylase complex subunit SAP18	56.86	1	0.999	0	10	10	10	20	20	20	TimsTOF	DDA
sp|O00423|EMAL1_HUMAN	O00423	EMAL1_HUMAN	EML1	815	Echinoderm microtubule-associated protein-like 1	4.79	1	0.999	0	2	2	2	3	3	3	Lumos	DDA
sp|O00423|EMAL1_HUMAN	O00423	EMAL1_HUMAN	EML1	815	Echinoderm microtubule-associated protein-like 1	4.79	1	0.999	0	2	2	2	3	3	3	Lumos	DDA
sp|O00423|EMAL1_HUMAN	O00423	EMAL1_HUMAN	EML1	815	Echinoderm microtubule-associated protein-like 1	3.19	1	0.999	0	2	2	2	1	1	1	Lumos	DDA
sp|O00423|EMAL1_HUMAN	O00423	EMAL1_HUMAN	EML1	815	Echinoderm microtubule-associated protein-like 1	3.19	1	0.999	0	2	2	2	2	2	2	Lumos	DDA
sp|O00423|EMAL1_HUMAN	O00423	EMAL1_HUMAN	EML1	815	Echinoderm microtubule-associated protein-like 1	12.27	1	0.999	0	10	9	10	9	8	9	TimsTOF	DDA
sp|O00423|EMAL1_HUMAN	O00423	EMAL1_HUMAN	EML1	815	Echinoderm microtubule-associated protein-like 1	26.38	1	0.999	0	16	15	16	17	16	17	TimsTOF	DDA
sp|O00423|EMAL1_HUMAN	O00423	EMAL1_HUMAN	EML1	815	Echinoderm microtubule-associated protein-like 1	24.42	1	0.999	0	18	16	18	18	16	18	TimsTOF	DDA
sp|O00423|EMAL1_HUMAN	O00423	EMAL1_HUMAN	EML1	815	Echinoderm microtubule-associated protein-like 1	26.01	1	0.999	0	18	17	18	20	19	20	TimsTOF	DDA
sp|O00423|EMAL1_HUMAN	O00423	EMAL1_HUMAN	EML1	815	Echinoderm microtubule-associated protein-like 1	47.98	1	0.999	0	35	34	35	468	452	468	Astral	DIA
sp|O00425|IF2B3_HUMAN	O00425	IF2B3_HUMAN	IGF2BP3	579	Insulin-like growth factor 2 mRNA-binding protein 3	11.4	1	0.999	0	7	4	5	7	4	5	Lumos	DDA
sp|O00425|IF2B3_HUMAN	O00425	IF2B3_HUMAN	IGF2BP3	579	Insulin-like growth factor 2 mRNA-binding protein 3	13.64	1	0.999	0	7	4	5	5	3	3	Lumos	DDA
sp|O00425|IF2B3_HUMAN	O00425	IF2B3_HUMAN	IGF2BP3	579	Insulin-like growth factor 2 mRNA-binding protein 3	6.91	1	0.999	0	7	4	5	3	2	2	Lumos	DDA
sp|O00425|IF2B3_HUMAN	O00425	IF2B3_HUMAN	IGF2BP3	579	Insulin-like growth factor 2 mRNA-binding protein 3	7.94	1	0.999	0	7	4	5	4	3	3	Lumos	DDA
sp|O00425|IF2B3_HUMAN	O00425	IF2B3_HUMAN	IGF2BP3	579	Insulin-like growth factor 2 mRNA-binding protein 3	33.51	1	0.999	0	16	13	13	22	17	17	TimsTOF	DDA
sp|O00425|IF2B3_HUMAN	O00425	IF2B3_HUMAN	IGF2BP3	579	Insulin-like growth factor 2 mRNA-binding protein 3	41.45	1	0.999	0	20	15	16	24	16	17	TimsTOF	DDA
sp|O00425|IF2B3_HUMAN	O00425	IF2B3_HUMAN	IGF2BP3	579	Insulin-like growth factor 2 mRNA-binding protein 3	34.89	1	0.999	0	18	15	15	18	15	15	TimsTOF	DDA
sp|O00425|IF2B3_HUMAN	O00425	IF2B3_HUMAN	IGF2BP3	579	Insulin-like growth factor 2 mRNA-binding protein 3	43.87	1	0.999	0	21	16	17	33	26	26	TimsTOF	DDA
sp|O00425|IF2B3_HUMAN	O00425	IF2B3_HUMAN	IGF2BP3	579	Insulin-like growth factor 2 mRNA-binding protein 3	51.47	1	0.999	0	26	23	24	470	376	404	Astral	DIA
sp|O00429|DNM1L_HUMAN	O00429	DNM1L_HUMAN	DNM1L	736	Dynamin-1-like protein	14.13	1	0.999	0	7	7	7	6	6	6	Lumos	DDA
sp|O00429|DNM1L_HUMAN	O00429	DNM1L_HUMAN	DNM1L	736	Dynamin-1-like protein	15.76	1	0.999	0	7	7	7	7	7	7	Lumos	DDA
sp|O00429|DNM1L_HUMAN	O00429	DNM1L_HUMAN	DNM1L	736	Dynamin-1-like protein	15.76	1	0.999	0	8	8	8	8	8	8	Lumos	DDA
sp|O00429|DNM1L_HUMAN	O00429	DNM1L_HUMAN	DNM1L	736	Dynamin-1-like protein	19.97	1	0.999	0	9	9	9	11	11	11	Lumos	DDA
sp|O00429|DNM1L_HUMAN	O00429	DNM1L_HUMAN	DNM1L	736	Dynamin-1-like protein	30.57	1	0.999	0	23	23	23	24	24	24	TimsTOF	DDA
sp|O00429|DNM1L_HUMAN	O00429	DNM1L_HUMAN	DNM1L	736	Dynamin-1-like protein	45.65	1	0.999	0	26	26	26	36	36	36	TimsTOF	DDA
sp|O00429|DNM1L_HUMAN	O00429	DNM1L_HUMAN	DNM1L	736	Dynamin-1-like protein	40.62	1	0.999	0	28	28	28	40	40	40	TimsTOF	DDA
sp|O00429|DNM1L_HUMAN	O00429	DNM1L_HUMAN	DNM1L	736	Dynamin-1-like protein	54.89	1	0.999	0	31	31	31	52	52	52	TimsTOF	DDA
sp|O00429|DNM1L_HUMAN	O00429	DNM1L_HUMAN	DNM1L	736	Dynamin-1-like protein	77.04	1	0.999	0	44	44	44	796	796	796	Astral	DIA
sp|O00442|RTCA_HUMAN	O00442	RTCA_HUMAN	RTCA	366	RNA 3'-terminal phosphate cyclase	6.56	1	0.999	0	3	3	3	2	2	2	Lumos	DDA
sp|O00442|RTCA_HUMAN	O00442	RTCA_HUMAN	RTCA	366	RNA 3'-terminal phosphate cyclase	6.56	1	0.999	0	3	3	3	2	2	2	Lumos	DDA
sp|O00442|RTCA_HUMAN	O00442	RTCA_HUMAN	RTCA	366	RNA 3'-terminal phosphate cyclase	6.56	1	0.999	0	3	3	3	2	2	2	Lumos	DDA
sp|O00442|RTCA_HUMAN	O00442	RTCA_HUMAN	RTCA	366	RNA 3'-terminal phosphate cyclase	17.76	1	0.999	0	4	4	4	5	5	5	Lumos	DDA
sp|O00442|RTCA_HUMAN	O00442	RTCA_HUMAN	RTCA	366	RNA 3'-terminal phosphate cyclase	40.44	1	0.999	0	11	11	11	19	19	19	TimsTOF	DDA
sp|O00442|RTCA_HUMAN	O00442	RTCA_HUMAN	RTCA	366	RNA 3'-terminal phosphate cyclase	38.25	1	0.999	0	12	12	12	15	15	15	TimsTOF	DDA
sp|O00442|RTCA_HUMAN	O00442	RTCA_HUMAN	RTCA	366	RNA 3'-terminal phosphate cyclase	33.06	1	0.999	0	12	12	12	21	21	21	TimsTOF	DDA
sp|O00442|RTCA_HUMAN	O00442	RTCA_HUMAN	RTCA	366	RNA 3'-terminal phosphate cyclase	44.54	1	0.999	0	12	12	12	18	18	18	TimsTOF	DDA
sp|O00442|RTCA_HUMAN	O00442	RTCA_HUMAN	RTCA	366	RNA 3'-terminal phosphate cyclase	52.46	1	0.999	0	14	14	14	247	247	247	Astral	DIA
sp|O00443|P3C2A_HUMAN	O00443	P3C2A_HUMAN	PIK3C2A	1686	Phosphatidylinositol 4-phosphate 3-kinase C2 domain-containing subunit alpha	1.3	1	0.999	0	3	3	3	2	2	2	TimsTOF	DDA
sp|O00443|P3C2A_HUMAN	O00443	P3C2A_HUMAN	PIK3C2A	1686	Phosphatidylinositol 4-phosphate 3-kinase C2 domain-containing subunit alpha	2.55	1	0.999	0	4	4	4	6	6	6	TimsTOF	DDA
sp|O00443|P3C2A_HUMAN	O00443	P3C2A_HUMAN	PIK3C2A	1686	Phosphatidylinositol 4-phosphate 3-kinase C2 domain-containing subunit alpha	3.68	1	0.999	0	6	6	6	6	6	6	TimsTOF	DDA
sp|O00443|P3C2A_HUMAN	O00443	P3C2A_HUMAN	PIK3C2A	1686	Phosphatidylinositol 4-phosphate 3-kinase C2 domain-containing subunit alpha	4.03	1	0.999	0	6	6	6	6	6	6	TimsTOF	DDA
sp|O00443|P3C2A_HUMAN	O00443	P3C2A_HUMAN	PIK3C2A	1686	Phosphatidylinositol 4-phosphate 3-kinase C2 domain-containing subunit alpha	34.64	1	0.999	0	49	48	49	405	404	405	Astral	DIA
sp|O00458|IFRD1_HUMAN	O00458	IFRD1_HUMAN	IFRD1	451	Interferon-related developmental regulator 1	19.96	1	0.999	0	6	6	6	37	37	37	Astral	DIA
sp|O00459|P85B_HUMAN	O00459	P85B_HUMAN	PIK3R2	728	Phosphatidylinositol 3-kinase regulatory subunit beta	2.75	0.9995	0.9988	0.000179179	1	1	1	1	1	1	TimsTOF	DDA
sp|O00459|P85B_HUMAN	O00459	P85B_HUMAN	PIK3R2	728	Phosphatidylinositol 3-kinase regulatory subunit beta	1.65	0.9995	0.9988	0.000179179	2	2	2	1	1	1	TimsTOF	DDA
sp|O00459|P85B_HUMAN	O00459	P85B_HUMAN	PIK3R2	728	Phosphatidylinositol 3-kinase regulatory subunit beta	4.4	0.9995	0.9988	0.000179179	2	2	2	2	2	2	TimsTOF	DDA
sp|O00459|P85B_HUMAN	O00459	P85B_HUMAN	PIK3R2	728	Phosphatidylinositol 3-kinase regulatory subunit beta	44.09	1	0.999	0	25	21	22	219	193	195	Astral	DIA
sp|O00461|GOLI4_HUMAN	O00461	GOLI4_HUMAN	GOLIM4	696	Golgi integral membrane protein 4	4.31	1	0.999	0	4	4	4	2	2	2	Lumos	DDA
sp|O00461|GOLI4_HUMAN	O00461	GOLI4_HUMAN	GOLIM4	696	Golgi integral membrane protein 4	4.31	1	0.999	0	5	5	5	3	3	3	Lumos	DDA
sp|O00461|GOLI4_HUMAN	O00461	GOLI4_HUMAN	GOLIM4	696	Golgi integral membrane protein 4	9.48	1	0.999	0	5	5	5	6	6	6	Lumos	DDA
sp|O00461|GOLI4_HUMAN	O00461	GOLI4_HUMAN	GOLIM4	696	Golgi integral membrane protein 4	6.32	1	0.999	0	5	5	5	4	4	4	Lumos	DDA
sp|O00461|GOLI4_HUMAN	O00461	GOLI4_HUMAN	GOLIM4	696	Golgi integral membrane protein 4	22.41	1	0.999	0	16	16	16	14	14	14	TimsTOF	DDA
sp|O00461|GOLI4_HUMAN	O00461	GOLI4_HUMAN	GOLIM4	696	Golgi integral membrane protein 4	29.17	1	0.999	0	17	17	17	28	28	28	TimsTOF	DDA
sp|O00461|GOLI4_HUMAN	O00461	GOLI4_HUMAN	GOLIM4	696	Golgi integral membrane protein 4	19.68	1	0.999	0	18	18	18	19	19	19	TimsTOF	DDA
sp|O00461|GOLI4_HUMAN	O00461	GOLI4_HUMAN	GOLIM4	696	Golgi integral membrane protein 4	37.5	1	0.999	0	19	19	19	242	242	242	Astral	DIA
sp|O00461|GOLI4_HUMAN	O00461	GOLI4_HUMAN	GOLIM4	696	Golgi integral membrane protein 4	28.3	1	0.999	0	19	19	19	25	25	25	TimsTOF	DDA
sp|O00462|MANBA_HUMAN	O00462	MANBA_HUMAN	MANBA	879	Beta-mannosidase	3.75	1	0.999	0	3	3	3	2	2	2	TimsTOF	DDA
sp|O00462|MANBA_HUMAN	O00462	MANBA_HUMAN	MANBA	879	Beta-mannosidase	2.05	1	0.999	0	3	3	3	1	1	1	TimsTOF	DDA
sp|O00462|MANBA_HUMAN	O00462	MANBA_HUMAN	MANBA	879	Beta-mannosidase	4.89	1	0.999	0	4	4	4	4	4	4	TimsTOF	DDA
sp|O00462|MANBA_HUMAN	O00462	MANBA_HUMAN	MANBA	879	Beta-mannosidase	5.92	1	0.999	0	4	4	4	3	3	3	TimsTOF	DDA
sp|O00462|MANBA_HUMAN	O00462	MANBA_HUMAN	MANBA	879	Beta-mannosidase	29.58	1	0.999	0	24	23	23	280	274	274	Astral	DIA
sp|O00468|AGRIN_HUMAN	O00468	AGRIN_HUMAN	AGRN	2068	Agrin	2.22	1	0.999	0	3	3	3	3	3	3	TimsTOF	DDA
sp|O00468|AGRIN_HUMAN	O00468	AGRIN_HUMAN	AGRN	2068	Agrin	1.35	1	0.999	0	3	3	3	1	1	1	TimsTOF	DDA
sp|O00469|PLOD2_HUMAN	O00469	PLOD2_HUMAN	PLOD2	737	Procollagen-lysine,2-oxoglutarate 5-dioxygenase 2	23.2	1	0.999	0	22	22	22	24	24	24	Lumos	DDA
sp|O00469|PLOD2_HUMAN	O00469	PLOD2_HUMAN	PLOD2	737	Procollagen-lysine,2-oxoglutarate 5-dioxygenase 2	36.23	1	0.999	0	24	24	24	44	44	44	Lumos	DDA
sp|O00469|PLOD2_HUMAN	O00469	PLOD2_HUMAN	PLOD2	737	Procollagen-lysine,2-oxoglutarate 5-dioxygenase 2	35.14	1	0.999	0	26	26	26	39	39	39	Lumos	DDA
sp|O00469|PLOD2_HUMAN	O00469	PLOD2_HUMAN	PLOD2	737	Procollagen-lysine,2-oxoglutarate 5-dioxygenase 2	36.23	1	0.999	0	27	27	27	53	53	53	Lumos	DDA
sp|O00469|PLOD2_HUMAN	O00469	PLOD2_HUMAN	PLOD2	737	Procollagen-lysine,2-oxoglutarate 5-dioxygenase 2	47.76	1	0.999	0	33	33	33	74	74	74	TimsTOF	DDA
sp|O00469|PLOD2_HUMAN	O00469	PLOD2_HUMAN	PLOD2	737	Procollagen-lysine,2-oxoglutarate 5-dioxygenase 2	51.83	1	0.999	0	33	33	33	87	87	87	TimsTOF	DDA
sp|O00469|PLOD2_HUMAN	O00469	PLOD2_HUMAN	PLOD2	737	Procollagen-lysine,2-oxoglutarate 5-dioxygenase 2	54.68	1	0.999	0	34	34	34	103	103	103	TimsTOF	DDA
sp|O00469|PLOD2_HUMAN	O00469	PLOD2_HUMAN	PLOD2	737	Procollagen-lysine,2-oxoglutarate 5-dioxygenase 2	54.95	1	0.999	0	35	35	35	119	119	119	TimsTOF	DDA
sp|O00469|PLOD2_HUMAN	O00469	PLOD2_HUMAN	PLOD2	737	Procollagen-lysine,2-oxoglutarate 5-dioxygenase 2	52.37	1	0.999	0	36	36	36	687	687	687	Astral	DIA
sp|O00471|EXOC5_HUMAN	O00471	EXOC5_HUMAN	EXOC5	708	Exocyst complex component 5	5.93	1	0.999	0	2	2	2	2	2	2	Lumos	DDA
sp|O00471|EXOC5_HUMAN	O00471	EXOC5_HUMAN	EXOC5	708	Exocyst complex component 5	5.93	1	0.999	0	2	2	2	2	2	2	Lumos	DDA
sp|O00471|EXOC5_HUMAN	O00471	EXOC5_HUMAN	EXOC5	708	Exocyst complex component 5	5.93	1	0.999	0	2	2	2	2	2	2	Lumos	DDA
sp|O00471|EXOC5_HUMAN	O00471	EXOC5_HUMAN	EXOC5	708	Exocyst complex component 5	5.93	1	0.999	0	2	2	2	2	2	2	Lumos	DDA
sp|O00471|EXOC5_HUMAN	O00471	EXOC5_HUMAN	EXOC5	708	Exocyst complex component 5	26.41	1	0.999	0	15	15	15	19	19	19	TimsTOF	DDA
sp|O00471|EXOC5_HUMAN	O00471	EXOC5_HUMAN	EXOC5	708	Exocyst complex component 5	27.12	1	0.999	0	15	15	15	16	16	16	TimsTOF	DDA
sp|O00471|EXOC5_HUMAN	O00471	EXOC5_HUMAN	EXOC5	708	Exocyst complex component 5	23.45	1	0.999	0	16	16	16	17	17	17	TimsTOF	DDA
sp|O00471|EXOC5_HUMAN	O00471	EXOC5_HUMAN	EXOC5	708	Exocyst complex component 5	22.32	1	0.999	0	20	20	20	17	17	17	TimsTOF	DDA
sp|O00471|EXOC5_HUMAN	O00471	EXOC5_HUMAN	EXOC5	708	Exocyst complex component 5	45.62	1	0.999	0	27	27	27	455	455	455	Astral	DIA
sp|O00472|ELL2_HUMAN	O00472	ELL2_HUMAN	ELL2	640	RNA polymerase II elongation factor ELL2	9.69	1	0.9989	0.000151883	5	5	5	16	16	16	Astral	DIA
sp|O00478|BT3A3_HUMAN	O00478	BT3A3_HUMAN	BTN3A3	584	Butyrophilin subfamily 3 member A3	13.53	1	0.999	0	7	2	7	7	2	7	TimsTOF	DDA
sp|O00478|BT3A3_HUMAN	O00478	BT3A3_HUMAN	BTN3A3	584	Butyrophilin subfamily 3 member A3	9.25	1	0.999	0	8	2	8	4	1	4	TimsTOF	DDA
sp|O00478|BT3A3_HUMAN	O00478	BT3A3_HUMAN	BTN3A3	584	Butyrophilin subfamily 3 member A3	13.01	1	0.999	0	8	2	8	10	1	10	TimsTOF	DDA
sp|O00478|BT3A3_HUMAN	O00478	BT3A3_HUMAN	BTN3A3	584	Butyrophilin subfamily 3 member A3	26.2	1	0.999	0	12	6	11	120	56	118	Astral	DIA
sp|O00479|HMGN4_HUMAN	O00479	HMGN4_HUMAN	HMGN4	90	High mobility group nucleosome-binding domain-containing protein 4	10	0.9778	0.9988	0.000179179	1	1	1	1	1	1	TimsTOF	DDA
sp|O00479|HMGN4_HUMAN	O00479	HMGN4_HUMAN	HMGN4	90	High mobility group nucleosome-binding domain-containing protein 4	18.89	0.9778	0.9988	0.000179179	2	1	1	2	1	1	TimsTOF	DDA
sp|O00483|NDUA4_HUMAN	O00483	NDUA4_HUMAN	NDUFA4	81	Cytochrome c oxidase subunit NDUFA4	12.35	0.9791	0.9989	0	1	1	1	2	2	2	Lumos	DDA
sp|O00483|NDUA4_HUMAN	O00483	NDUA4_HUMAN	NDUFA4	81	Cytochrome c oxidase subunit NDUFA4	14.81	0.9996	0.999	0	1	1	1	1	1	1	TimsTOF	DDA
sp|O00483|NDUA4_HUMAN	O00483	NDUA4_HUMAN	NDUFA4	81	Cytochrome c oxidase subunit NDUFA4	14.81	0.9996	0.999	0	1	1	1	1	1	1	TimsTOF	DDA
sp|O00483|NDUA4_HUMAN	O00483	NDUA4_HUMAN	NDUFA4	81	Cytochrome c oxidase subunit NDUFA4	14.81	0.9996	0.999	0	2	2	2	1	1	1	TimsTOF	DDA
sp|O00483|NDUA4_HUMAN	O00483	NDUA4_HUMAN	NDUFA4	81	Cytochrome c oxidase subunit NDUFA4	27.16	0.9996	0.999	0	2	2	2	2	2	2	TimsTOF	DDA
sp|O00483|NDUA4_HUMAN	O00483	NDUA4_HUMAN	NDUFA4	81	Cytochrome c oxidase subunit NDUFA4	77.78	1	0.999	0	6	6	6	64	64	64	Astral	DIA
sp|O00487|PSDE_HUMAN	O00487	PSDE_HUMAN	PSMD14	310	26S proteasome non-ATPase regulatory subunit 14	28.71	1	0.999	0	5	5	5	4	4	4	Lumos	DDA
sp|O00487|PSDE_HUMAN	O00487	PSDE_HUMAN	PSMD14	310	26S proteasome non-ATPase regulatory subunit 14	33.23	1	0.999	0	5	5	5	7	7	7	Lumos	DDA
sp|O00487|PSDE_HUMAN	O00487	PSDE_HUMAN	PSMD14	310	26S proteasome non-ATPase regulatory subunit 14	40.32	1	0.999	0	6	6	6	10	10	10	Lumos	DDA
sp|O00487|PSDE_HUMAN	O00487	PSDE_HUMAN	PSMD14	310	26S proteasome non-ATPase regulatory subunit 14	33.23	1	0.999	0	6	6	6	5	5	5	Lumos	DDA
sp|O00487|PSDE_HUMAN	O00487	PSDE_HUMAN	PSMD14	310	26S proteasome non-ATPase regulatory subunit 14	42.9	1	0.999	0	9	9	9	12	12	12	TimsTOF	DDA
sp|O00487|PSDE_HUMAN	O00487	PSDE_HUMAN	PSMD14	310	26S proteasome non-ATPase regulatory subunit 14	47.42	1	0.999	0	9	9	9	17	17	17	TimsTOF	DDA
sp|O00487|PSDE_HUMAN	O00487	PSDE_HUMAN	PSMD14	310	26S proteasome non-ATPase regulatory subunit 14	46.45	1	0.999	0	10	10	10	17	17	17	TimsTOF	DDA
sp|O00487|PSDE_HUMAN	O00487	PSDE_HUMAN	PSMD14	310	26S proteasome non-ATPase regulatory subunit 14	58.71	1	0.999	0	11	11	11	16	16	16	TimsTOF	DDA
sp|O00487|PSDE_HUMAN	O00487	PSDE_HUMAN	PSMD14	310	26S proteasome non-ATPase regulatory subunit 14	49.68	1	0.999	0	12	12	12	270	270	270	Astral	DIA
sp|O00488|ZN593_HUMAN	O00488	ZN593_HUMAN	ZNF593	134	Zinc finger protein 593	60.45	1	0.999	0	6	6	6	69	69	69	Astral	DIA
sp|O00499|BIN1_HUMAN	O00499	BIN1_HUMAN	BIN1	593	Myc box-dependent-interacting protein 1	11.13	1	0.999	0	8	8	8	4	4	4	TimsTOF	DDA
sp|O00499|BIN1_HUMAN	O00499	BIN1_HUMAN	BIN1	593	Myc box-dependent-interacting protein 1	24.28	1	0.999	0	10	9	10	11	10	11	TimsTOF	DDA
sp|O00499|BIN1_HUMAN	O00499	BIN1_HUMAN	BIN1	593	Myc box-dependent-interacting protein 1	19.22	1	0.999	0	10	9	10	7	6	7	TimsTOF	DDA
sp|O00499|BIN1_HUMAN	O00499	BIN1_HUMAN	BIN1	593	Myc box-dependent-interacting protein 1	25.8	1	0.999	0	11	10	11	12	11	12	TimsTOF	DDA
sp|O00499|BIN1_HUMAN	O00499	BIN1_HUMAN	BIN1	593	Myc box-dependent-interacting protein 1	39.97	1	0.999	0	19	18	19	278	265	278	Astral	DIA
sp|O00505|IMA4_HUMAN	O00505	IMA4_HUMAN	KPNA3	521	Importin subunit alpha-4	10.17	1	0.999	0	4	2	2	4	2	2	Lumos	DDA
sp|O00505|IMA4_HUMAN	O00505	IMA4_HUMAN	KPNA3	521	Importin subunit alpha-4	3.45	1	0.999	0	4	2	2	2	1	1	Lumos	DDA
sp|O00505|IMA4_HUMAN	O00505	IMA4_HUMAN	KPNA3	521	Importin subunit alpha-4	3.45	1	0.999	0	4	2	2	2	1	1	Lumos	DDA
sp|O00505|IMA4_HUMAN	O00505	IMA4_HUMAN	KPNA3	521	Importin subunit alpha-4	3.45	1	0.999	0	4	2	2	2	1	1	Lumos	DDA
sp|O00505|IMA4_HUMAN	O00505	IMA4_HUMAN	KPNA3	521	Importin subunit alpha-4	13.44	1	0.999	0	6	3	3	7	3	3	TimsTOF	DDA
sp|O00505|IMA4_HUMAN	O00505	IMA4_HUMAN	KPNA3	521	Importin subunit alpha-4	19.77	1	0.999	0	8	5	5	8	5	5	TimsTOF	DDA
sp|O00505|IMA4_HUMAN	O00505	IMA4_HUMAN	KPNA3	521	Importin subunit alpha-4	23.42	1	0.999	0	10	7	7	12	6	6	TimsTOF	DDA
sp|O00505|IMA4_HUMAN	O00505	IMA4_HUMAN	KPNA3	521	Importin subunit alpha-4	28.41	1	0.999	0	11	7	7	11	6	6	TimsTOF	DDA
sp|O00505|IMA4_HUMAN	O00505	IMA4_HUMAN	KPNA3	521	Importin subunit alpha-4	42.23	1	0.999	0	16	11	11	218	125	125	Astral	DIA
sp|O00506|STK25_HUMAN	O00506	STK25_HUMAN	STK25	426	Serine/threonine-protein kinase 25	12.21	0.9965	0.999	0	6	1	1	7	1	1	TimsTOF	DDA
sp|O00506|STK25_HUMAN	O00506	STK25_HUMAN	STK25	426	Serine/threonine-protein kinase 25	15.26	0.9965	0.999	0	6	1	1	11	1	1	TimsTOF	DDA
sp|O00506|STK25_HUMAN	O00506	STK25_HUMAN	STK25	426	Serine/threonine-protein kinase 25	15.26	0.9965	0.999	0	6	1	1	8	1	1	TimsTOF	DDA
sp|O00506|STK25_HUMAN	O00506	STK25_HUMAN	STK25	426	Serine/threonine-protein kinase 25	31.69	1	0.9988	0.000717257	13	6	6	190	51	51	Astral	DIA
sp|O00507|USP9Y_HUMAN	O00507	USP9Y_HUMAN	USP9Y	2555	Probable ubiquitin carboxyl-terminal hydrolase FAF-Y	7.95	1	0.997	0.00221352	24	1	1	21	0	0	TimsTOF	DDA
sp|O00507|USP9Y_HUMAN	O00507	USP9Y_HUMAN	USP9Y	2555	Probable ubiquitin carboxyl-terminal hydrolase FAF-Y	8.3	1	0.997	0.00221352	22	1	1	19	1	1	TimsTOF	DDA
sp|O00507|USP9Y_HUMAN	O00507	USP9Y_HUMAN	USP9Y	2555	Probable ubiquitin carboxyl-terminal hydrolase FAF-Y	9.12	1	0.997	0.00221352	24	1	1	22	0	0	TimsTOF	DDA
sp|O00507|USP9Y_HUMAN	O00507	USP9Y_HUMAN	USP9Y	2555	Probable ubiquitin carboxyl-terminal hydrolase FAF-Y	8.26	1	0.997	0.00221352	22	2	2	23	2	2	TimsTOF	DDA
sp|O00522|KRIT1_HUMAN	O00522	KRIT1_HUMAN	KRIT1	736	Krev interaction trapped protein 1	2.17	0.9884	0.999	0	1	1	1	1	1	1	TimsTOF	DDA
sp|O00522|KRIT1_HUMAN	O00522	KRIT1_HUMAN	KRIT1	736	Krev interaction trapped protein 1	3.12	0.9884	0.999	0	2	2	2	2	2	2	TimsTOF	DDA
sp|O00522|KRIT1_HUMAN	O00522	KRIT1_HUMAN	KRIT1	736	Krev interaction trapped protein 1	17.8	1	0.9989	0.000151883	11	11	11	48	48	48	Astral	DIA
sp|O00534|VMA5A_HUMAN	O00534	VMA5A_HUMAN	VWA5A	786	von Willebrand factor A domain-containing protein 5A	22.26	1	0.9988	0.000717257	13	13	13	65	65	65	Astral	DIA
sp|O00541|PESC_HUMAN	O00541	PESC_HUMAN	PES1	588	Pescadillo homolog	9.01	1	0.999	0	6	6	6	4	4	4	Lumos	DDA
sp|O00541|PESC_HUMAN	O00541	PESC_HUMAN	PES1	588	Pescadillo homolog	13.78	1	0.999	0	6	6	6	5	5	5	Lumos	DDA
sp|O00541|PESC_HUMAN	O00541	PESC_HUMAN	PES1	588	Pescadillo homolog	12.41	1	0.999	0	7	7	7	6	6	6	Lumos	DDA
sp|O00541|PESC_HUMAN	O00541	PESC_HUMAN	PES1	588	Pescadillo homolog	14.63	1	0.999	0	8	8	8	7	7	7	Lumos	DDA
sp|O00541|PESC_HUMAN	O00541	PESC_HUMAN	PES1	588	Pescadillo homolog	25.34	1	0.999	0	12	12	12	14	14	14	TimsTOF	DDA
sp|O00541|PESC_HUMAN	O00541	PESC_HUMAN	PES1	588	Pescadillo homolog	28.06	1	0.999	0	15	15	15	20	20	20	TimsTOF	DDA
sp|O00541|PESC_HUMAN	O00541	PESC_HUMAN	PES1	588	Pescadillo homolog	26.53	1	0.999	0	15	15	15	21	21	21	TimsTOF	DDA
sp|O00541|PESC_HUMAN	O00541	PESC_HUMAN	PES1	588	Pescadillo homolog	24.15	1	0.999	0	17	17	17	21	21	21	TimsTOF	DDA
sp|O00541|PESC_HUMAN	O00541	PESC_HUMAN	PES1	588	Pescadillo homolog	40.99	1	0.999	0	24	24	24	335	335	335	Astral	DIA
sp|O00555|CAC1A_HUMAN	O00555	CAC1A_HUMAN	CACNA1A	2506	Voltage-dependent P/Q-type calcium channel subunit alpha-1A	2.95	0.9965	0.9973	0.00478222	4	4	4	16	16	16	Astral	DIA
sp|O00559|RCAS1_HUMAN	O00559	RCAS1_HUMAN	EBAG9	213	Receptor-binding cancer antigen expressed on SiSo cells	8.92	0.9808	0.999	0	1	1	1	1	1	1	TimsTOF	DDA
sp|O00559|RCAS1_HUMAN	O00559	RCAS1_HUMAN	EBAG9	213	Receptor-binding cancer antigen expressed on SiSo cells	8.92	0.9808	0.999	0	1	1	1	1	1	1	TimsTOF	DDA
sp|O00559|RCAS1_HUMAN	O00559	RCAS1_HUMAN	EBAG9	213	Receptor-binding cancer antigen expressed on SiSo cells	29.58	0.9999	0.9989	0.000151883	5	5	5	29	29	29	Astral	DIA
sp|O00560|SDCB1_HUMAN	O00560	SDCB1_HUMAN	SDCBP	298	Syntenin-1	48.32	1	0.999	0	9	9	9	22	22	22	Lumos	DDA
sp|O00560|SDCB1_HUMAN	O00560	SDCB1_HUMAN	SDCBP	298	Syntenin-1	63.09	1	0.999	0	10	10	10	31	31	31	Lumos	DDA
sp|O00560|SDCB1_HUMAN	O00560	SDCB1_HUMAN	SDCBP	298	Syntenin-1	63.09	1	0.999	0	10	10	10	38	38	38	Lumos	DDA
sp|O00560|SDCB1_HUMAN	O00560	SDCB1_HUMAN	SDCBP	298	Syntenin-1	63.09	1	0.999	0	10	10	10	30	30	30	Lumos	DDA
sp|O00560|SDCB1_HUMAN	O00560	SDCB1_HUMAN	SDCBP	298	Syntenin-1	64.77	1	0.999	0	12	12	12	263	263	263	Astral	DIA
sp|O00560|SDCB1_HUMAN	O00560	SDCB1_HUMAN	SDCBP	298	Syntenin-1	76.85	1	0.999	0	14	14	14	43	43	43	TimsTOF	DDA
sp|O00560|SDCB1_HUMAN	O00560	SDCB1_HUMAN	SDCBP	298	Syntenin-1	79.19	1	0.999	0	15	15	15	59	59	59	TimsTOF	DDA
sp|O00560|SDCB1_HUMAN	O00560	SDCB1_HUMAN	SDCBP	298	Syntenin-1	80.2	1	0.999	0	15	15	15	49	49	49	TimsTOF	DDA
sp|O00560|SDCB1_HUMAN	O00560	SDCB1_HUMAN	SDCBP	298	Syntenin-1	70.13	1	0.999	0	16	16	16	59	59	59	TimsTOF	DDA
sp|O00562|PITM1_HUMAN	O00562	PITM1_HUMAN	PITPNM1	1244	Membrane-associated phosphatidylinositol transfer protein 1	0.96	0.9939	0.999	0	2	2	2	1	1	1	TimsTOF	DDA
sp|O00562|PITM1_HUMAN	O00562	PITM1_HUMAN	PITPNM1	1244	Membrane-associated phosphatidylinositol transfer protein 1	2.89	0.9939	0.999	0	2	2	2	2	2	2	TimsTOF	DDA
sp|O00562|PITM1_HUMAN	O00562	PITM1_HUMAN	PITPNM1	1244	Membrane-associated phosphatidylinositol transfer protein 1	32.64	1	0.999	0	28	28	28	251	251	251	Astral	DIA
sp|O00566|MPP10_HUMAN	O00566	MPP10_HUMAN	MPHOSPH10	681	U3 small nucleolar ribonucleoprotein protein MPP10	2.79	0.9805	0.999	0	1	1	1	1	1	1	Lumos	DDA
sp|O00566|MPP10_HUMAN	O00566	MPP10_HUMAN	MPHOSPH10	681	U3 small nucleolar ribonucleoprotein protein MPP10	2.79	0.9805	0.999	0	1	1	1	1	1	1	Lumos	DDA
sp|O00566|MPP10_HUMAN	O00566	MPP10_HUMAN	MPHOSPH10	681	U3 small nucleolar ribonucleoprotein protein MPP10	4.11	1	0.999	0	2	2	2	2	2	2	TimsTOF	DDA
sp|O00566|MPP10_HUMAN	O00566	MPP10_HUMAN	MPHOSPH10	681	U3 small nucleolar ribonucleoprotein protein MPP10	14.39	1	0.999	0	7	7	7	6	6	6	TimsTOF	DDA
sp|O00566|MPP10_HUMAN	O00566	MPP10_HUMAN	MPHOSPH10	681	U3 small nucleolar ribonucleoprotein protein MPP10	8.66	1	0.999	0	7	7	7	7	7	7	TimsTOF	DDA
sp|O00566|MPP10_HUMAN	O00566	MPP10_HUMAN	MPHOSPH10	681	U3 small nucleolar ribonucleoprotein protein MPP10	17.18	1	0.999	0	9	9	9	9	9	9	TimsTOF	DDA
sp|O00566|MPP10_HUMAN	O00566	MPP10_HUMAN	MPHOSPH10	681	U3 small nucleolar ribonucleoprotein protein MPP10	27.61	1	0.999	0	17	17	17	222	222	222	Astral	DIA
sp|O00567|NOP56_HUMAN	O00567	NOP56_HUMAN	NOP56	594	Nucleolar protein 56	15.82	1	0.999	0	9	9	9	11	11	11	Lumos	DDA
sp|O00567|NOP56_HUMAN	O00567	NOP56_HUMAN	NOP56	594	Nucleolar protein 56	14.14	1	0.999	0	9	9	9	7	7	7	Lumos	DDA
sp|O00567|NOP56_HUMAN	O00567	NOP56_HUMAN	NOP56	594	Nucleolar protein 56	16.84	1	0.999	0	9	9	9	9	9	9	Lumos	DDA
sp|O00567|NOP56_HUMAN	O00567	NOP56_HUMAN	NOP56	594	Nucleolar protein 56	27.78	1	0.999	0	10	10	10	16	16	16	Lumos	DDA
sp|O00567|NOP56_HUMAN	O00567	NOP56_HUMAN	NOP56	594	Nucleolar protein 56	42.93	1	0.999	0	24	24	24	32	32	32	TimsTOF	DDA
sp|O00567|NOP56_HUMAN	O00567	NOP56_HUMAN	NOP56	594	Nucleolar protein 56	58.08	1	0.999	0	27	27	27	45	45	45	TimsTOF	DDA
sp|O00567|NOP56_HUMAN	O00567	NOP56_HUMAN	NOP56	594	Nucleolar protein 56	53.7	1	0.999	0	28	28	28	46	46	46	TimsTOF	DDA
sp|O00567|NOP56_HUMAN	O00567	NOP56_HUMAN	NOP56	594	Nucleolar protein 56	52.86	1	0.999	0	28	28	28	40	40	40	TimsTOF	DDA
sp|O00567|NOP56_HUMAN	O00567	NOP56_HUMAN	NOP56	594	Nucleolar protein 56	69.02	1	0.999	0	33	33	33	631	631	631	Astral	DIA
sp|O00571|DDX3X_HUMAN	O00571	DDX3X_HUMAN	DDX3X	662	ATP-dependent RNA helicase DDX3X	26.59	1	0.999	0	17	4	16	20	4	18	Lumos	DDA
sp|O00571|DDX3X_HUMAN	O00571	DDX3X_HUMAN	DDX3X	662	ATP-dependent RNA helicase DDX3X	41.09	1	0.999	0	27	4	26	47	5	38	TimsTOF	DDA
sp|O00571|DDX3X_HUMAN	O00571	DDX3X_HUMAN	DDX3X	662	ATP-dependent RNA helicase DDX3X	22.51	1	0.999	0	18	5	17	15	3	12	Lumos	DDA
sp|O00571|DDX3X_HUMAN	O00571	DDX3X_HUMAN	DDX3X	662	ATP-dependent RNA helicase DDX3X	22.96	1	0.999	0	17	5	16	19	4	15	Lumos	DDA
sp|O00571|DDX3X_HUMAN	O00571	DDX3X_HUMAN	DDX3X	662	ATP-dependent RNA helicase DDX3X	27.79	1	0.999	0	18	5	17	20	6	17	Lumos	DDA
sp|O00571|DDX3X_HUMAN	O00571	DDX3X_HUMAN	DDX3X	662	ATP-dependent RNA helicase DDX3X	45.92	1	0.999	0	29	5	28	48	8	40	TimsTOF	DDA
sp|O00571|DDX3X_HUMAN	O00571	DDX3X_HUMAN	DDX3X	662	ATP-dependent RNA helicase DDX3X	45.02	1	0.999	0	27	5	26	47	7	39	TimsTOF	DDA
sp|O00571|DDX3X_HUMAN	O00571	DDX3X_HUMAN	DDX3X	662	ATP-dependent RNA helicase DDX3X	44.86	1	0.999	0	26	5	25	41	7	35	TimsTOF	DDA
sp|O00571|DDX3X_HUMAN	O00571	DDX3X_HUMAN	DDX3X	662	ATP-dependent RNA helicase DDX3X	66.16	1	0.999	0	41	12	41	790	190	790	Astral	DIA
sp|O00584|RNT2_HUMAN	O00584	RNT2_HUMAN	RNASET2	256	Ribonuclease T2	35.16	1	0.999	0	8	8	8	97	97	97	Astral	DIA
sp|O00592|PODXL_HUMAN	O00592	PODXL_HUMAN	PODXL	558	Podocalyxin	11.29	1	0.999	0	6	6	6	6	6	6	TimsTOF	DDA
sp|O00592|PODXL_HUMAN	O00592	PODXL_HUMAN	PODXL	558	Podocalyxin	12.9	1	0.999	0	7	7	7	8	8	8	TimsTOF	DDA
sp|O00592|PODXL_HUMAN	O00592	PODXL_HUMAN	PODXL	558	Podocalyxin	12.9	1	0.999	0	7	7	7	8	8	8	TimsTOF	DDA
sp|O00592|PODXL_HUMAN	O00592	PODXL_HUMAN	PODXL	558	Podocalyxin	12.9	1	0.999	0	7	7	7	9	9	9	TimsTOF	DDA
sp|O00592|PODXL_HUMAN	O00592	PODXL_HUMAN	PODXL	558	Podocalyxin	18.28	1	0.999	0	8	8	8	63	63	63	Astral	DIA
sp|O00622|CCN1_HUMAN	O00622	CCN1_HUMAN	CCN1	381	CCN family member 1	11.29	0.9999	0.9988	0.000717257	4	4	4	8	8	8	Astral	DIA
sp|O00623|PEX12_HUMAN	O00623	PEX12_HUMAN	PEX12	359	Peroxisome assembly protein 12	4.18	0.9979	0.999	0	1	1	1	1	1	1	TimsTOF	DDA
sp|O00623|PEX12_HUMAN	O00623	PEX12_HUMAN	PEX12	359	Peroxisome assembly protein 12	4.18	0.9979	0.999	0	1	1	1	1	1	1	TimsTOF	DDA
sp|O00623|PEX12_HUMAN	O00623	PEX12_HUMAN	PEX12	359	Peroxisome assembly protein 12	4.18	0.9979	0.999	0	1	1	1	1	1	1	TimsTOF	DDA
sp|O00623|PEX12_HUMAN	O00623	PEX12_HUMAN	PEX12	359	Peroxisome assembly protein 12	6.41	0.9979	0.999	0	2	2	2	2	2	2	TimsTOF	DDA
sp|O00623|PEX12_HUMAN	O00623	PEX12_HUMAN	PEX12	359	Peroxisome assembly protein 12	18.66	1	0.9986	0.000963126	5	5	5	36	36	36	Astral	DIA
sp|O00625|PIR_HUMAN	O00625	PIR_HUMAN	PIR	290	Pirin	3.45	0.9803	0.999	0	1	1	1	2	2	2	Lumos	DDA
sp|O00625|PIR_HUMAN	O00625	PIR_HUMAN	PIR	290	Pirin	14.48	1	0.999	0	4	4	4	3	3	3	TimsTOF	DDA
sp|O00625|PIR_HUMAN	O00625	PIR_HUMAN	PIR	290	Pirin	18.97	1	0.999	0	6	6	6	4	4	4	TimsTOF	DDA
sp|O00625|PIR_HUMAN	O00625	PIR_HUMAN	PIR	290	Pirin	21.72	1	0.999	0	6	6	6	5	5	5	TimsTOF	DDA
sp|O00625|PIR_HUMAN	O00625	PIR_HUMAN	PIR	290	Pirin	51.38	1	0.999	0	10	10	10	189	189	189	Astral	DIA
sp|O00629|IMA3_HUMAN	O00629	IMA3_HUMAN	KPNA4	521	Importin subunit alpha-3	15.74	1	0.999	0	6	4	6	5	4	5	Lumos	DDA
sp|O00629|IMA3_HUMAN	O00629	IMA3_HUMAN	KPNA4	521	Importin subunit alpha-3	12.48	1	0.999	0	8	6	8	5	3	5	Lumos	DDA
sp|O00629|IMA3_HUMAN	O00629	IMA3_HUMAN	KPNA4	521	Importin subunit alpha-3	20.35	1	0.999	0	8	6	8	6	5	6	Lumos	DDA
sp|O00629|IMA3_HUMAN	O00629	IMA3_HUMAN	KPNA4	521	Importin subunit alpha-3	20.92	1	0.999	0	8	6	8	6	5	6	Lumos	DDA
sp|O00629|IMA3_HUMAN	O00629	IMA3_HUMAN	KPNA4	521	Importin subunit alpha-3	43.19	1	0.999	0	12	9	12	22	18	22	TimsTOF	DDA
sp|O00629|IMA3_HUMAN	O00629	IMA3_HUMAN	KPNA4	521	Importin subunit alpha-3	43.19	1	0.999	0	13	10	13	20	14	20	TimsTOF	DDA
sp|O00629|IMA3_HUMAN	O00629	IMA3_HUMAN	KPNA4	521	Importin subunit alpha-3	45.3	1	0.999	0	14	10	14	23	18	23	TimsTOF	DDA
sp|O00629|IMA3_HUMAN	O00629	IMA3_HUMAN	KPNA4	521	Importin subunit alpha-3	43.19	1	0.999	0	13	10	13	16	13	16	TimsTOF	DDA
sp|O00629|IMA3_HUMAN	O00629	IMA3_HUMAN	KPNA4	521	Importin subunit alpha-3	43.57	1	0.999	0	16	11	16	227	134	227	Astral	DIA
sp|O00635|TRI38_HUMAN	O00635	TRI38_HUMAN	TRIM38	465	E3 ubiquitin-protein ligase TRIM38	20.43	1	0.999	0	9	9	9	89	89	89	Astral	DIA
sp|O00712|NFIB_HUMAN	O00712	NFIB_HUMAN	NFIB	420	Nuclear factor 1 B-type	21.9	1	0.999	0	8	6	7	94	66	79	Astral	DIA
sp|O00743|PPP6_HUMAN	O00743	PPP6_HUMAN	PPP6C	305	Serine/threonine-protein phosphatase 6 catalytic subunit	10.49	1	0.999	0	4	4	4	3	3	3	Lumos	DDA
sp|O00743|PPP6_HUMAN	O00743	PPP6_HUMAN	PPP6C	305	Serine/threonine-protein phosphatase 6 catalytic subunit	13.44	1	0.999	0	4	4	4	4	4	4	Lumos	DDA
sp|O00743|PPP6_HUMAN	O00743	PPP6_HUMAN	PPP6C	305	Serine/threonine-protein phosphatase 6 catalytic subunit	13.44	1	0.999	0	4	4	4	5	5	5	Lumos	DDA
sp|O00743|PPP6_HUMAN	O00743	PPP6_HUMAN	PPP6C	305	Serine/threonine-protein phosphatase 6 catalytic subunit	16.39	1	0.999	0	4	4	4	7	7	7	Lumos	DDA
sp|O00743|PPP6_HUMAN	O00743	PPP6_HUMAN	PPP6C	305	Serine/threonine-protein phosphatase 6 catalytic subunit	43.28	1	0.999	0	10	10	10	14	14	14	TimsTOF	DDA
sp|O00743|PPP6_HUMAN	O00743	PPP6_HUMAN	PPP6C	305	Serine/threonine-protein phosphatase 6 catalytic subunit	41.64	1	0.999	0	11	11	11	152	152	152	Astral	DIA
sp|O00743|PPP6_HUMAN	O00743	PPP6_HUMAN	PPP6C	305	Serine/threonine-protein phosphatase 6 catalytic subunit	43.28	1	0.999	0	11	11	11	15	15	15	TimsTOF	DDA
sp|O00743|PPP6_HUMAN	O00743	PPP6_HUMAN	PPP6C	305	Serine/threonine-protein phosphatase 6 catalytic subunit	41.97	1	0.999	0	11	11	11	13	13	13	TimsTOF	DDA
sp|O00743|PPP6_HUMAN	O00743	PPP6_HUMAN	PPP6C	305	Serine/threonine-protein phosphatase 6 catalytic subunit	45.57	1	0.999	0	12	12	12	13	13	13	TimsTOF	DDA
sp|O00748|EST2_HUMAN	O00748	EST2_HUMAN	CES2	559	Cocaine esterase	6.62	1	0.999	0	3	3	3	3	3	3	TimsTOF	DDA
sp|O00748|EST2_HUMAN	O00748	EST2_HUMAN	CES2	559	Cocaine esterase	8.94	1	0.999	0	4	4	4	4	4	4	TimsTOF	DDA
sp|O00748|EST2_HUMAN	O00748	EST2_HUMAN	CES2	559	Cocaine esterase	6.62	1	0.999	0	4	4	4	3	3	3	TimsTOF	DDA
sp|O00748|EST2_HUMAN	O00748	EST2_HUMAN	CES2	559	Cocaine esterase	10.73	1	0.999	0	5	5	5	5	5	5	TimsTOF	DDA
sp|O00748|EST2_HUMAN	O00748	EST2_HUMAN	CES2	559	Cocaine esterase	20.21	1	0.999	0	9	9	9	48	48	48	Astral	DIA
sp|O00754|MA2B1_HUMAN	O00754	MA2B1_HUMAN	MAN2B1	1011	Lysosomal alpha-mannosidase	10.98	1	0.999	0	8	8	8	8	8	8	TimsTOF	DDA
sp|O00754|MA2B1_HUMAN	O00754	MA2B1_HUMAN	MAN2B1	1011	Lysosomal alpha-mannosidase	11.57	1	0.999	0	9	9	9	8	8	8	TimsTOF	DDA
sp|O00754|MA2B1_HUMAN	O00754	MA2B1_HUMAN	MAN2B1	1011	Lysosomal alpha-mannosidase	13.06	1	0.999	0	11	11	11	12	12	12	TimsTOF	DDA
sp|O00754|MA2B1_HUMAN	O00754	MA2B1_HUMAN	MAN2B1	1011	Lysosomal alpha-mannosidase	18.1	1	0.999	0	13	13	13	14	14	14	TimsTOF	DDA
sp|O00754|MA2B1_HUMAN	O00754	MA2B1_HUMAN	MAN2B1	1011	Lysosomal alpha-mannosidase	29.67	1	0.999	0	22	22	22	266	266	266	Astral	DIA
sp|O00762|UBE2C_HUMAN	O00762	UBE2C_HUMAN	UBE2C	179	Ubiquitin-conjugating enzyme E2 C	6.15	0.9995	0.999	0	1	1	1	1	1	1	TimsTOF	DDA
sp|O00762|UBE2C_HUMAN	O00762	UBE2C_HUMAN	UBE2C	179	Ubiquitin-conjugating enzyme E2 C	15.64	0.9995	0.999	0	2	2	2	2	2	2	TimsTOF	DDA
sp|O00762|UBE2C_HUMAN	O00762	UBE2C_HUMAN	UBE2C	179	Ubiquitin-conjugating enzyme E2 C	47.49	1	0.999	0	7	7	7	71	71	71	Astral	DIA
sp|O00764|PDXK_HUMAN	O00764	PDXK_HUMAN	PDXK	312	Pyridoxal kinase	28.53	1	0.999	0	5	5	5	8	8	8	Lumos	DDA
sp|O00764|PDXK_HUMAN	O00764	PDXK_HUMAN	PDXK	312	Pyridoxal kinase	25.32	1	0.999	0	5	5	5	6	6	6	Lumos	DDA
sp|O00764|PDXK_HUMAN	O00764	PDXK_HUMAN	PDXK	312	Pyridoxal kinase	28.53	1	0.999	0	5	5	5	9	9	9	Lumos	DDA
sp|O00764|PDXK_HUMAN	O00764	PDXK_HUMAN	PDXK	312	Pyridoxal kinase	40.06	1	0.999	0	6	6	6	8	8	8	Lumos	DDA
sp|O00764|PDXK_HUMAN	O00764	PDXK_HUMAN	PDXK	312	Pyridoxal kinase	50.32	1	0.999	0	11	11	11	21	21	21	TimsTOF	DDA
sp|O00764|PDXK_HUMAN	O00764	PDXK_HUMAN	PDXK	312	Pyridoxal kinase	42.31	1	0.999	0	12	12	12	14	14	14	TimsTOF	DDA
sp|O00764|PDXK_HUMAN	O00764	PDXK_HUMAN	PDXK	312	Pyridoxal kinase	50.32	1	0.999	0	12	12	12	30	30	30	TimsTOF	DDA
sp|O00764|PDXK_HUMAN	O00764	PDXK_HUMAN	PDXK	312	Pyridoxal kinase	55.45	1	0.999	0	13	13	13	28	28	28	TimsTOF	DDA
sp|O00764|PDXK_HUMAN	O00764	PDXK_HUMAN	PDXK	312	Pyridoxal kinase	83.97	1	0.999	0	21	21	21	314	314	314	Astral	DIA
sp|O00767|SCD_HUMAN	O00767	SCD_HUMAN	SCD	359	Stearoyl-CoA desaturase	3.62	0.9809	0.999	0	1	1	1	1	1	1	TimsTOF	DDA
sp|O00767|SCD_HUMAN	O00767	SCD_HUMAN	SCD	359	Stearoyl-CoA desaturase	3.62	0.9809	0.999	0	1	1	1	1	1	1	TimsTOF	DDA
sp|O00767|SCD_HUMAN	O00767	SCD_HUMAN	SCD	359	Stearoyl-CoA desaturase	3.62	0.9809	0.999	0	1	1	1	2	2	2	TimsTOF	DDA
sp|O00767|SCD_HUMAN	O00767	SCD_HUMAN	SCD	359	Stearoyl-CoA desaturase	21.45	1	0.999	0	5	5	5	91	91	91	Astral	DIA
sp|O14494|PLPP1_HUMAN	O14494	PLPP1_HUMAN	PLPP1	284	Phospholipid phosphatase 1	7.04	0.9804	0.999	0	1	1	1	1	1	1	Lumos	DDA
sp|O14494|PLPP1_HUMAN	O14494	PLPP1_HUMAN	PLPP1	284	Phospholipid phosphatase 1	15.85	1	0.999	0	2	2	2	3	3	3	TimsTOF	DDA
sp|O14494|PLPP1_HUMAN	O14494	PLPP1_HUMAN	PLPP1	284	Phospholipid phosphatase 1	7.04	1	0.999	0	2	2	2	1	1	1	TimsTOF	DDA
sp|O14494|PLPP1_HUMAN	O14494	PLPP1_HUMAN	PLPP1	284	Phospholipid phosphatase 1	15.85	1	0.999	0	2	2	2	6	6	6	TimsTOF	DDA
sp|O14494|PLPP1_HUMAN	O14494	PLPP1_HUMAN	PLPP1	284	Phospholipid phosphatase 1	15.85	1	0.999	0	2	2	2	4	4	4	TimsTOF	DDA
sp|O14494|PLPP1_HUMAN	O14494	PLPP1_HUMAN	PLPP1	284	Phospholipid phosphatase 1	19.01	1	0.9986	0.000963126	4	4	4	38	38	38	Astral	DIA
sp|O14495|PLPP3_HUMAN	O14495	PLPP3_HUMAN	PLPP3	311	Phospholipid phosphatase 3	4.5	1	0.999	0	2	2	2	1	1	1	TimsTOF	DDA
sp|O14495|PLPP3_HUMAN	O14495	PLPP3_HUMAN	PLPP3	311	Phospholipid phosphatase 3	10.29	1	0.999	0	3	3	3	4	4	4	TimsTOF	DDA
sp|O14495|PLPP3_HUMAN	O14495	PLPP3_HUMAN	PLPP3	311	Phospholipid phosphatase 3	14.79	1	0.999	0	3	3	3	3	3	3	TimsTOF	DDA
sp|O14495|PLPP3_HUMAN	O14495	PLPP3_HUMAN	PLPP3	311	Phospholipid phosphatase 3	14.79	1	0.999	0	3	3	3	4	4	4	TimsTOF	DDA
sp|O14495|PLPP3_HUMAN	O14495	PLPP3_HUMAN	PLPP3	311	Phospholipid phosphatase 3	18.33	1	0.999	0	5	5	5	63	63	63	Astral	DIA
sp|O14497|ARI1A_HUMAN	O14497	ARI1A_HUMAN	ARID1A	2285	AT-rich interactive domain-containing protein 1A	0.83	1	0.999	0	2	1	2	1	0	1	TimsTOF	DDA
sp|O14497|ARI1A_HUMAN	O14497	ARI1A_HUMAN	ARID1A	2285	AT-rich interactive domain-containing protein 1A	1.49	1	0.999	0	2	1	2	2	1	2	TimsTOF	DDA
sp|O14497|ARI1A_HUMAN	O14497	ARI1A_HUMAN	ARID1A	2285	AT-rich interactive domain-containing protein 1A	1.97	1	0.999	0	4	4	4	3	3	3	TimsTOF	DDA
sp|O14497|ARI1A_HUMAN	O14497	ARI1A_HUMAN	ARID1A	2285	AT-rich interactive domain-containing protein 1A	28.01	1	0.999	0	43	41	43	498	465	498	Astral	DIA
sp|O14503|BHE40_HUMAN	O14503	BHE40_HUMAN	BHLHE40	412	Class E basic helix-loop-helix protein 40	17.48	1	0.999	0	6	5	6	36	34	36	Astral	DIA
sp|O14521|DHSD_HUMAN	O14521	DHSD_HUMAN	SDHD	159	Succinate dehydrogenase [ubiquinone] cytochrome b small subunit, mitochondrial	4.4	0.9966	0.9986	0.000694686	1	1	1	1	1	1	TimsTOF	DDA
sp|O14521|DHSD_HUMAN	O14521	DHSD_HUMAN	SDHD	159	Succinate dehydrogenase [ubiquinone] cytochrome b small subunit, mitochondrial	6.29	0.9966	0.9986	0.000694686	1	1	1	1	1	1	TimsTOF	DDA
sp|O14521|DHSD_HUMAN	O14521	DHSD_HUMAN	SDHD	159	Succinate dehydrogenase [ubiquinone] cytochrome b small subunit, mitochondrial	10.69	0.9999	0.9988	0.000717257	2	2	2	20	20	20	Astral	DIA
sp|O14521|DHSD_HUMAN	O14521	DHSD_HUMAN	SDHD	159	Succinate dehydrogenase [ubiquinone] cytochrome b small subunit, mitochondrial	10.69	0.9966	0.9986	0.000694686	2	2	2	2	2	2	TimsTOF	DDA
sp|O14523|C2C2L_HUMAN	O14523	C2C2L_HUMAN	C2CD2L	706	Phospholipid transfer protein C2CD2L	23.51	1	0.999	0	12	12	12	28	28	28	Astral	DIA
sp|O14524|NEMP1_HUMAN	O14524	NEMP1_HUMAN	NEMP1	444	Nuclear envelope integral membrane protein 1	4.73	1	0.999	0	2	2	2	2	2	2	TimsTOF	DDA
sp|O14524|NEMP1_HUMAN	O14524	NEMP1_HUMAN	NEMP1	444	Nuclear envelope integral membrane protein 1	9.91	1	0.999	0	5	5	5	5	5	5	TimsTOF	DDA
sp|O14524|NEMP1_HUMAN	O14524	NEMP1_HUMAN	NEMP1	444	Nuclear envelope integral membrane protein 1	9.68	1	0.999	0	5	5	5	6	6	6	TimsTOF	DDA
sp|O14524|NEMP1_HUMAN	O14524	NEMP1_HUMAN	NEMP1	444	Nuclear envelope integral membrane protein 1	11.94	1	0.999	0	6	6	6	6	6	6	TimsTOF	DDA
sp|O14524|NEMP1_HUMAN	O14524	NEMP1_HUMAN	NEMP1	444	Nuclear envelope integral membrane protein 1	16.67	1	0.999	0	7	7	7	54	54	54	Astral	DIA
sp|O14530|TXND9_HUMAN	O14530	TXND9_HUMAN	TXNDC9	226	Thioredoxin domain-containing protein 9	3.98	0.9805	0.999	0	1	1	1	1	1	1	Lumos	DDA
sp|O14530|TXND9_HUMAN	O14530	TXND9_HUMAN	TXNDC9	226	Thioredoxin domain-containing protein 9	3.98	0.9805	0.999	0	1	1	1	1	1	1	Lumos	DDA
sp|O14530|TXND9_HUMAN	O14530	TXND9_HUMAN	TXNDC9	226	Thioredoxin domain-containing protein 9	3.98	0.9805	0.999	0	1	1	1	1	1	1	Lumos	DDA
sp|O14530|TXND9_HUMAN	O14530	TXND9_HUMAN	TXNDC9	226	Thioredoxin domain-containing protein 9	3.98	0.9988	0.9986	0.000694686	1	1	1	1	1	1	TimsTOF	DDA
sp|O14530|TXND9_HUMAN	O14530	TXND9_HUMAN	TXNDC9	226	Thioredoxin domain-containing protein 9	3.98	0.9988	0.9986	0.000694686	1	1	1	1	1	1	TimsTOF	DDA
sp|O14530|TXND9_HUMAN	O14530	TXND9_HUMAN	TXNDC9	226	Thioredoxin domain-containing protein 9	3.98	0.9988	0.9986	0.000694686	1	1	1	1	1	1	TimsTOF	DDA
sp|O14530|TXND9_HUMAN	O14530	TXND9_HUMAN	TXNDC9	226	Thioredoxin domain-containing protein 9	15.04	0.9988	0.9986	0.000694686	2	2	2	2	2	2	TimsTOF	DDA
sp|O14530|TXND9_HUMAN	O14530	TXND9_HUMAN	TXNDC9	226	Thioredoxin domain-containing protein 9	51.77	1	0.999	0	12	12	12	202	202	202	Astral	DIA
sp|O14531|DPYL4_HUMAN	O14531	DPYL4_HUMAN	DPYSL4	572	Dihydropyrimidinase-related protein 4	3.32	0.9805	0.999	0	1	1	1	1	1	1	Lumos	DDA
sp|O14531|DPYL4_HUMAN	O14531	DPYL4_HUMAN	DPYSL4	572	Dihydropyrimidinase-related protein 4	3.32	0.9805	0.999	0	1	1	1	1	1	1	Lumos	DDA
sp|O14531|DPYL4_HUMAN	O14531	DPYL4_HUMAN	DPYSL4	572	Dihydropyrimidinase-related protein 4	2.8	1	0.999	0	1	1	1	2	2	2	TimsTOF	DDA
sp|O14531|DPYL4_HUMAN	O14531	DPYL4_HUMAN	DPYSL4	572	Dihydropyrimidinase-related protein 4	6.64	1	0.999	0	2	2	2	2	2	2	TimsTOF	DDA
sp|O14531|DPYL4_HUMAN	O14531	DPYL4_HUMAN	DPYSL4	572	Dihydropyrimidinase-related protein 4	10.66	1	0.999	0	4	4	4	6	6	6	TimsTOF	DDA
sp|O14531|DPYL4_HUMAN	O14531	DPYL4_HUMAN	DPYSL4	572	Dihydropyrimidinase-related protein 4	12.94	1	0.999	0	5	5	5	4	4	4	TimsTOF	DDA
sp|O14531|DPYL4_HUMAN	O14531	DPYL4_HUMAN	DPYSL4	572	Dihydropyrimidinase-related protein 4	45.28	1	0.999	0	18	18	18	170	170	170	Astral	DIA
sp|O14545|TRAD1_HUMAN	O14545	TRAD1_HUMAN	TRAFD1	582	TRAF-type zinc finger domain-containing protein 1	17.18	1	0.9989	0.000151883	9	9	9	47	47	47	Astral	DIA
sp|O14548|COX7R_HUMAN	O14548	COX7R_HUMAN	COX7A2L	114	Cytochrome c oxidase subunit 7A-related protein, mitochondrial	28.95	0.9805	0.999	0	1	1	1	1	1	1	Lumos	DDA
sp|O14548|COX7R_HUMAN	O14548	COX7R_HUMAN	COX7A2L	114	Cytochrome c oxidase subunit 7A-related protein, mitochondrial	28.95	0.9805	0.999	0	1	1	1	2	2	2	Lumos	DDA
sp|O14548|COX7R_HUMAN	O14548	COX7R_HUMAN	COX7A2L	114	Cytochrome c oxidase subunit 7A-related protein, mitochondrial	28.95	0.9805	0.999	0	1	1	1	1	1	1	Lumos	DDA
sp|O14548|COX7R_HUMAN	O14548	COX7R_HUMAN	COX7A2L	114	Cytochrome c oxidase subunit 7A-related protein, mitochondrial	11.4	1	0.999	0	1	1	1	1	1	1	TimsTOF	DDA
sp|O14548|COX7R_HUMAN	O14548	COX7R_HUMAN	COX7A2L	114	Cytochrome c oxidase subunit 7A-related protein, mitochondrial	11.4	1	0.999	0	1	1	1	2	2	2	TimsTOF	DDA
sp|O14548|COX7R_HUMAN	O14548	COX7R_HUMAN	COX7A2L	114	Cytochrome c oxidase subunit 7A-related protein, mitochondrial	11.4	1	0.999	0	2	2	2	1	1	1	TimsTOF	DDA
sp|O14548|COX7R_HUMAN	O14548	COX7R_HUMAN	COX7A2L	114	Cytochrome c oxidase subunit 7A-related protein, mitochondrial	32.46	1	0.999	0	4	4	4	6	6	6	TimsTOF	DDA
sp|O14548|COX7R_HUMAN	O14548	COX7R_HUMAN	COX7A2L	114	Cytochrome c oxidase subunit 7A-related protein, mitochondrial	56.14	1	0.999	0	6	6	6	103	103	103	Astral	DIA
sp|O14556|G3PT_HUMAN	O14556	G3PT_HUMAN	GAPDHS	408	Glyceraldehyde-3-phosphate dehydrogenase, testis-specific	8.58	0.9988	0.9972	0.0052706	3	2	2	49	18	18	Astral	DIA
sp|O14558|HSPB6_HUMAN	O14558	HSPB6_HUMAN	HSPB6	160	Heat shock protein beta-6	38.12	1	0.999	0	4	4	4	28	28	28	Astral	DIA
sp|O14561|ACPM_HUMAN	O14561	ACPM_HUMAN	NDUFAB1	156	Acyl carrier protein, mitochondrial	9.62	1	0.999	0	2	2	2	37	37	37	Astral	DIA
sp|O14561|ACPM_HUMAN	O14561	ACPM_HUMAN	NDUFAB1	156	Acyl carrier protein, mitochondrial	15.38	0.9888	0.999	0	3	3	3	3	3	3	TimsTOF	DDA
sp|O14562|UBFD1_HUMAN	O14562	UBFD1_HUMAN	UBFD1	309	Ubiquitin domain-containing protein UBFD1	3.56	1	0.999	0	1	1	1	1	1	1	TimsTOF	DDA
sp|O14562|UBFD1_HUMAN	O14562	UBFD1_HUMAN	UBFD1	309	Ubiquitin domain-containing protein UBFD1	7.44	1	0.999	0	3	3	3	2	2	2	TimsTOF	DDA
sp|O14562|UBFD1_HUMAN	O14562	UBFD1_HUMAN	UBFD1	309	Ubiquitin domain-containing protein UBFD1	10.36	1	0.999	0	3	3	3	3	3	3	TimsTOF	DDA
sp|O14562|UBFD1_HUMAN	O14562	UBFD1_HUMAN	UBFD1	309	Ubiquitin domain-containing protein UBFD1	20.06	1	0.999	0	5	5	5	8	8	8	TimsTOF	DDA
sp|O14562|UBFD1_HUMAN	O14562	UBFD1_HUMAN	UBFD1	309	Ubiquitin domain-containing protein UBFD1	51.13	1	0.999	0	9	9	9	164	164	164	Astral	DIA
sp|O14569|C56D2_HUMAN	O14569	C56D2_HUMAN	CYB561D2	222	Transmembrane reductase CYB561D2	5.41	1	0.999	0	1	1	1	25	25	25	Astral	DIA
sp|O14569|C56D2_HUMAN	O14569	C56D2_HUMAN	CYB561D2	222	Transmembrane reductase CYB561D2	5.41	1	0.999	0	1	1	1	4	4	4	TimsTOF	DDA
sp|O14569|C56D2_HUMAN	O14569	C56D2_HUMAN	CYB561D2	222	Transmembrane reductase CYB561D2	5.41	1	0.999	0	1	1	1	1	1	1	TimsTOF	DDA
sp|O14569|C56D2_HUMAN	O14569	C56D2_HUMAN	CYB561D2	222	Transmembrane reductase CYB561D2	5.41	1	0.999	0	1	1	1	2	2	2	TimsTOF	DDA
sp|O14569|C56D2_HUMAN	O14569	C56D2_HUMAN	CYB561D2	222	Transmembrane reductase CYB561D2	5.41	1	0.999	0	1	1	1	3	3	3	TimsTOF	DDA
sp|O14576|DC1I1_HUMAN	O14576	DC1I1_HUMAN	DYNC1I1	645	Cytoplasmic dynein 1 intermediate chain 1	7.6	1	0.999	0	3	2	2	4	3	3	TimsTOF	DDA
sp|O14576|DC1I1_HUMAN	O14576	DC1I1_HUMAN	DYNC1I1	645	Cytoplasmic dynein 1 intermediate chain 1	5.27	1	0.999	0	2	2	2	2	2	2	TimsTOF	DDA
sp|O14576|DC1I1_HUMAN	O14576	DC1I1_HUMAN	DYNC1I1	645	Cytoplasmic dynein 1 intermediate chain 1	5.27	1	0.999	0	2	2	2	1	1	1	TimsTOF	DDA
sp|O14576|DC1I1_HUMAN	O14576	DC1I1_HUMAN	DYNC1I1	645	Cytoplasmic dynein 1 intermediate chain 1	5.27	1	0.999	0	2	2	2	1	1	1	TimsTOF	DDA
sp|O14576|DC1I1_HUMAN	O14576	DC1I1_HUMAN	DYNC1I1	645	Cytoplasmic dynein 1 intermediate chain 1	20.78	1	0.999	0	7	6	6	67	64	64	Astral	DIA
sp|O14578|CTRO_HUMAN	O14578	CTRO_HUMAN	CIT	2027	Citron Rho-interacting kinase	1.53	1	0.999	0	5	5	5	2	2	2	TimsTOF	DDA
sp|O14578|CTRO_HUMAN	O14578	CTRO_HUMAN	CIT	2027	Citron Rho-interacting kinase	3.01	1	0.999	0	5	5	5	5	5	5	TimsTOF	DDA
sp|O14578|CTRO_HUMAN	O14578	CTRO_HUMAN	CIT	2027	Citron Rho-interacting kinase	3.11	1	0.999	0	7	7	7	5	5	5	TimsTOF	DDA
sp|O14578|CTRO_HUMAN	O14578	CTRO_HUMAN	CIT	2027	Citron Rho-interacting kinase	4.64	1	0.999	0	8	8	8	6	6	6	TimsTOF	DDA
sp|O14578|CTRO_HUMAN	O14578	CTRO_HUMAN	CIT	2027	Citron Rho-interacting kinase	29.4	1	0.999	0	49	49	49	315	315	315	Astral	DIA
sp|O14579|COPE_HUMAN	O14579	COPE_HUMAN	COPE	308	Coatomer subunit epsilon	6.49	1	0.999	0	3	3	3	1	1	1	Lumos	DDA
sp|O14579|COPE_HUMAN	O14579	COPE_HUMAN	COPE	308	Coatomer subunit epsilon	15.26	1	0.999	0	3	3	3	4	4	4	Lumos	DDA
sp|O14579|COPE_HUMAN	O14579	COPE_HUMAN	COPE	308	Coatomer subunit epsilon	6.82	1	0.999	0	3	3	3	3	3	3	Lumos	DDA
sp|O14579|COPE_HUMAN	O14579	COPE_HUMAN	COPE	308	Coatomer subunit epsilon	21.75	1	0.999	0	4	4	4	7	7	7	Lumos	DDA
sp|O14579|COPE_HUMAN	O14579	COPE_HUMAN	COPE	308	Coatomer subunit epsilon	30.52	1	0.999	0	9	9	9	11	11	11	TimsTOF	DDA
sp|O14579|COPE_HUMAN	O14579	COPE_HUMAN	COPE	308	Coatomer subunit epsilon	22.73	1	0.999	0	9	9	9	5	5	5	TimsTOF	DDA
sp|O14579|COPE_HUMAN	O14579	COPE_HUMAN	COPE	308	Coatomer subunit epsilon	37.34	1	0.999	0	10	10	10	14	14	14	TimsTOF	DDA
sp|O14579|COPE_HUMAN	O14579	COPE_HUMAN	COPE	308	Coatomer subunit epsilon	40.91	1	0.999	0	11	11	11	12	12	12	TimsTOF	DDA
sp|O14579|COPE_HUMAN	O14579	COPE_HUMAN	COPE	308	Coatomer subunit epsilon	61.04	1	0.999	0	17	17	17	322	322	322	Astral	DIA
sp|O14617|AP3D1_HUMAN	O14617	AP3D1_HUMAN	AP3D1	1153	AP-3 complex subunit delta-1	16.65	1	0.999	0	14	14	14	15	15	15	Lumos	DDA
sp|O14617|AP3D1_HUMAN	O14617	AP3D1_HUMAN	AP3D1	1153	AP-3 complex subunit delta-1	15.35	1	0.999	0	14	14	14	13	13	13	Lumos	DDA
sp|O14617|AP3D1_HUMAN	O14617	AP3D1_HUMAN	AP3D1	1153	AP-3 complex subunit delta-1	15.7	1	0.999	0	14	14	14	15	15	15	Lumos	DDA
sp|O14617|AP3D1_HUMAN	O14617	AP3D1_HUMAN	AP3D1	1153	AP-3 complex subunit delta-1	14.74	1	0.999	0	15	15	15	15	15	15	Lumos	DDA
sp|O14617|AP3D1_HUMAN	O14617	AP3D1_HUMAN	AP3D1	1153	AP-3 complex subunit delta-1	41.46	1	0.999	0	37	37	37	51	51	51	TimsTOF	DDA
sp|O14617|AP3D1_HUMAN	O14617	AP3D1_HUMAN	AP3D1	1153	AP-3 complex subunit delta-1	34.69	1	0.999	0	38	38	38	54	54	54	TimsTOF	DDA
sp|O14617|AP3D1_HUMAN	O14617	AP3D1_HUMAN	AP3D1	1153	AP-3 complex subunit delta-1	42.06	1	0.999	0	39	39	39	70	70	70	TimsTOF	DDA
sp|O14617|AP3D1_HUMAN	O14617	AP3D1_HUMAN	AP3D1	1153	AP-3 complex subunit delta-1	41.37	1	0.999	0	40	40	40	51	51	51	TimsTOF	DDA
sp|O14617|AP3D1_HUMAN	O14617	AP3D1_HUMAN	AP3D1	1153	AP-3 complex subunit delta-1	43.63	1	0.999	0	44	44	44	774	774	774	Astral	DIA
sp|O14618|CCS_HUMAN	O14618	CCS_HUMAN	CCS	274	Copper chaperone for superoxide dismutase	7.66	1	0.999	0	3	3	3	2	2	2	TimsTOF	DDA
sp|O14618|CCS_HUMAN	O14618	CCS_HUMAN	CCS	274	Copper chaperone for superoxide dismutase	9.85	1	0.999	0	3	3	3	2	2	2	TimsTOF	DDA
sp|O14618|CCS_HUMAN	O14618	CCS_HUMAN	CCS	274	Copper chaperone for superoxide dismutase	26.28	1	0.999	0	5	5	5	6	6	6	TimsTOF	DDA
sp|O14618|CCS_HUMAN	O14618	CCS_HUMAN	CCS	274	Copper chaperone for superoxide dismutase	40.15	1	0.999	0	10	10	10	160	160	160	Astral	DIA
sp|O14641|DVL2_HUMAN	O14641	DVL2_HUMAN	DVL2	736	Segment polarity protein dishevelled homolog DVL-2	27.58	1	0.999	0	15	10	15	157	120	157	Astral	DIA
sp|O14646|CHD1_HUMAN	O14646	CHD1_HUMAN	CHD1	1710	Chromodomain-helicase-DNA-binding protein 1	1.7	0.9803	0.999	0	1	1	1	1	1	1	Lumos	DDA
sp|O14646|CHD1_HUMAN	O14646	CHD1_HUMAN	CHD1	1710	Chromodomain-helicase-DNA-binding protein 1	1.05	1	0.999	0	6	3	3	2	1	1	TimsTOF	DDA
sp|O14646|CHD1_HUMAN	O14646	CHD1_HUMAN	CHD1	1710	Chromodomain-helicase-DNA-binding protein 1	2.16	1	0.999	0	8	4	4	4	1	1	TimsTOF	DDA
sp|O14646|CHD1_HUMAN	O14646	CHD1_HUMAN	CHD1	1710	Chromodomain-helicase-DNA-binding protein 1	3.63	1	0.999	0	8	4	4	5	2	2	TimsTOF	DDA
sp|O14646|CHD1_HUMAN	O14646	CHD1_HUMAN	CHD1	1710	Chromodomain-helicase-DNA-binding protein 1	7.54	1	0.999	0	11	6	6	11	5	5	TimsTOF	DDA
sp|O14646|CHD1_HUMAN	O14646	CHD1_HUMAN	CHD1	1710	Chromodomain-helicase-DNA-binding protein 1	20.7	1	0.999	0	32	24	24	298	200	200	Astral	DIA
sp|O14647|CHD2_HUMAN	O14647	CHD2_HUMAN	CHD2	1828	Chromodomain-helicase-DNA-binding protein 2	2.24	1	0.999	0	7	4	7	4	3	4	TimsTOF	DDA
sp|O14647|CHD2_HUMAN	O14647	CHD2_HUMAN	CHD2	1828	Chromodomain-helicase-DNA-binding protein 2	4.05	1	0.999	0	8	4	8	6	3	6	TimsTOF	DDA
sp|O14647|CHD2_HUMAN	O14647	CHD2_HUMAN	CHD2	1828	Chromodomain-helicase-DNA-binding protein 2	3.67	1	0.999	0	9	5	9	7	4	7	TimsTOF	DDA
sp|O14647|CHD2_HUMAN	O14647	CHD2_HUMAN	CHD2	1828	Chromodomain-helicase-DNA-binding protein 2	3.56	1	0.999	0	10	5	10	8	2	8	TimsTOF	DDA
sp|O14647|CHD2_HUMAN	O14647	CHD2_HUMAN	CHD2	1828	Chromodomain-helicase-DNA-binding protein 2	27.13	1	0.999	0	43	35	43	367	269	367	Astral	DIA
sp|O14653|GOSR2_HUMAN	O14653	GOSR2_HUMAN	GOSR2	212	Golgi SNAP receptor complex member 2	12.26	1	0.999	0	2	2	2	3	3	3	Lumos	DDA
sp|O14653|GOSR2_HUMAN	O14653	GOSR2_HUMAN	GOSR2	212	Golgi SNAP receptor complex member 2	26.89	1	0.999	0	6	6	6	4	4	4	TimsTOF	DDA
sp|O14653|GOSR2_HUMAN	O14653	GOSR2_HUMAN	GOSR2	212	Golgi SNAP receptor complex member 2	42.45	1	0.999	0	7	7	7	9	9	9	TimsTOF	DDA
sp|O14653|GOSR2_HUMAN	O14653	GOSR2_HUMAN	GOSR2	212	Golgi SNAP receptor complex member 2	39.62	1	0.999	0	7	7	7	6	6	6	TimsTOF	DDA
sp|O14653|GOSR2_HUMAN	O14653	GOSR2_HUMAN	GOSR2	212	Golgi SNAP receptor complex member 2	56.6	1	0.999	0	8	8	8	199	199	199	Astral	DIA
sp|O14653|GOSR2_HUMAN	O14653	GOSR2_HUMAN	GOSR2	212	Golgi SNAP receptor complex member 2	26.89	1	0.999	0	8	8	8	5	5	5	TimsTOF	DDA
sp|O14656|TOR1A_HUMAN	O14656	TOR1A_HUMAN	TOR1A	332	Torsin-1A	4.52	1	0.999	0	2	2	2	1	1	1	Lumos	DDA
sp|O14656|TOR1A_HUMAN	O14656	TOR1A_HUMAN	TOR1A	332	Torsin-1A	9.04	1	0.999	0	2	2	2	2	2	2	Lumos	DDA
sp|O14656|TOR1A_HUMAN	O14656	TOR1A_HUMAN	TOR1A	332	Torsin-1A	9.04	1	0.999	0	3	3	3	2	2	2	Lumos	DDA
sp|O14656|TOR1A_HUMAN	O14656	TOR1A_HUMAN	TOR1A	332	Torsin-1A	12.05	1	0.999	0	3	3	3	4	4	4	Lumos	DDA
sp|O14656|TOR1A_HUMAN	O14656	TOR1A_HUMAN	TOR1A	332	Torsin-1A	35.54	1	0.999	0	10	10	10	9	9	9	TimsTOF	DDA
sp|O14656|TOR1A_HUMAN	O14656	TOR1A_HUMAN	TOR1A	332	Torsin-1A	31.02	1	0.999	0	10	10	10	8	8	8	TimsTOF	DDA
sp|O14656|TOR1A_HUMAN	O14656	TOR1A_HUMAN	TOR1A	332	Torsin-1A	43.98	1	0.999	0	11	11	11	14	14	14	TimsTOF	DDA
sp|O14656|TOR1A_HUMAN	O14656	TOR1A_HUMAN	TOR1A	332	Torsin-1A	35.84	1	0.999	0	11	11	11	14	14	14	TimsTOF	DDA
sp|O14656|TOR1A_HUMAN	O14656	TOR1A_HUMAN	TOR1A	332	Torsin-1A	52.41	1	0.999	0	17	16	17	285	261	285	Astral	DIA
sp|O14657|TOR1B_HUMAN	O14657	TOR1B_HUMAN	TOR1B	336	Torsin-1B	4.17	1	0.999	0	2	2	2	1	1	1	Lumos	DDA
sp|O14657|TOR1B_HUMAN	O14657	TOR1B_HUMAN	TOR1B	336	Torsin-1B	4.17	1	0.999	0	2	2	2	1	1	1	Lumos	DDA
sp|O14657|TOR1B_HUMAN	O14657	TOR1B_HUMAN	TOR1B	336	Torsin-1B	7.44	1	0.999	0	2	2	2	2	2	2	Lumos	DDA
sp|O14657|TOR1B_HUMAN	O14657	TOR1B_HUMAN	TOR1B	336	Torsin-1B	9.52	1	0.999	0	3	3	3	3	3	3	Lumos	DDA
sp|O14657|TOR1B_HUMAN	O14657	TOR1B_HUMAN	TOR1B	336	Torsin-1B	25.3	1	0.999	0	8	8	8	9	9	9	TimsTOF	DDA
sp|O14657|TOR1B_HUMAN	O14657	TOR1B_HUMAN	TOR1B	336	Torsin-1B	31.25	1	0.999	0	9	9	9	10	10	10	TimsTOF	DDA
sp|O14657|TOR1B_HUMAN	O14657	TOR1B_HUMAN	TOR1B	336	Torsin-1B	33.33	1	0.999	0	9	9	9	14	14	14	TimsTOF	DDA
sp|O14657|TOR1B_HUMAN	O14657	TOR1B_HUMAN	TOR1B	336	Torsin-1B	40.48	1	0.999	0	11	11	11	20	20	20	TimsTOF	DDA
sp|O14657|TOR1B_HUMAN	O14657	TOR1B_HUMAN	TOR1B	336	Torsin-1B	49.4	1	0.999	0	14	14	14	177	177	177	Astral	DIA
sp|O14662|STX16_HUMAN	O14662	STX16_HUMAN	STX16	325	Syntaxin-16	3.38	0.979	0.9989	0	1	1	1	1	1	1	Lumos	DDA
sp|O14662|STX16_HUMAN	O14662	STX16_HUMAN	STX16	325	Syntaxin-16	9.85	1	0.999	0	3	3	3	4	4	4	TimsTOF	DDA
sp|O14662|STX16_HUMAN	O14662	STX16_HUMAN	STX16	325	Syntaxin-16	19.38	1	0.999	0	5	5	5	9	9	9	TimsTOF	DDA
sp|O14662|STX16_HUMAN	O14662	STX16_HUMAN	STX16	325	Syntaxin-16	10.46	1	0.999	0	5	5	5	4	4	4	TimsTOF	DDA
sp|O14662|STX16_HUMAN	O14662	STX16_HUMAN	STX16	325	Syntaxin-16	24.31	1	0.999	0	6	6	6	7	7	7	TimsTOF	DDA
sp|O14662|STX16_HUMAN	O14662	STX16_HUMAN	STX16	325	Syntaxin-16	60	1	0.999	0	12	12	12	198	198	198	Astral	DIA
sp|O14672|ADA10_HUMAN	O14672	ADA10_HUMAN	ADAM10	748	Disintegrin and metalloproteinase domain-containing protein 10	1.87	1	0.999	0	3	3	3	2	2	2	Lumos	DDA
sp|O14672|ADA10_HUMAN	O14672	ADA10_HUMAN	ADAM10	748	Disintegrin and metalloproteinase domain-containing protein 10	3.88	1	0.999	0	3	3	3	2	2	2	Lumos	DDA
sp|O14672|ADA10_HUMAN	O14672	ADA10_HUMAN	ADAM10	748	Disintegrin and metalloproteinase domain-containing protein 10	7.89	1	0.999	0	3	3	3	5	5	5	Lumos	DDA
sp|O14672|ADA10_HUMAN	O14672	ADA10_HUMAN	ADAM10	748	Disintegrin and metalloproteinase domain-containing protein 10	3.88	1	0.999	0	4	4	4	3	3	3	Lumos	DDA
sp|O14672|ADA10_HUMAN	O14672	ADA10_HUMAN	ADAM10	748	Disintegrin and metalloproteinase domain-containing protein 10	24.06	1	0.999	0	15	15	15	13	13	13	TimsTOF	DDA
sp|O14672|ADA10_HUMAN	O14672	ADA10_HUMAN	ADAM10	748	Disintegrin and metalloproteinase domain-containing protein 10	23.13	1	0.999	0	15	15	15	11	11	11	TimsTOF	DDA
sp|O14672|ADA10_HUMAN	O14672	ADA10_HUMAN	ADAM10	748	Disintegrin and metalloproteinase domain-containing protein 10	30.48	1	0.999	0	15	15	15	17	17	17	TimsTOF	DDA
sp|O14672|ADA10_HUMAN	O14672	ADA10_HUMAN	ADAM10	748	Disintegrin and metalloproteinase domain-containing protein 10	41.18	1	0.999	0	21	21	21	28	28	28	TimsTOF	DDA
sp|O14672|ADA10_HUMAN	O14672	ADA10_HUMAN	ADAM10	748	Disintegrin and metalloproteinase domain-containing protein 10	37.7	1	0.999	0	22	22	22	279	279	279	Astral	DIA
sp|O14678|ABCD4_HUMAN	O14678	ABCD4_HUMAN	ABCD4	606	Lysosomal cobalamin transporter ABCD4	2.15	0.9996	0.999	0	1	1	1	1	1	1	TimsTOF	DDA
sp|O14678|ABCD4_HUMAN	O14678	ABCD4_HUMAN	ABCD4	606	Lysosomal cobalamin transporter ABCD4	2.15	0.9996	0.999	0	1	1	1	1	1	1	TimsTOF	DDA
sp|O14678|ABCD4_HUMAN	O14678	ABCD4_HUMAN	ABCD4	606	Lysosomal cobalamin transporter ABCD4	4.95	0.9996	0.999	0	2	2	2	2	2	2	TimsTOF	DDA
sp|O14678|ABCD4_HUMAN	O14678	ABCD4_HUMAN	ABCD4	606	Lysosomal cobalamin transporter ABCD4	4.95	0.9996	0.999	0	2	2	2	3	3	3	TimsTOF	DDA
sp|O14678|ABCD4_HUMAN	O14678	ABCD4_HUMAN	ABCD4	606	Lysosomal cobalamin transporter ABCD4	21.95	1	0.999	0	12	12	12	83	83	83	Astral	DIA
sp|O14681|EI24_HUMAN	O14681	EI24_HUMAN	EI24	340	Etoposide-induced protein 2.4 homolog	13.53	1	0.9979	0.00316539	5	5	5	28	28	28	Astral	DIA
sp|O14682|ENC1_HUMAN	O14682	ENC1_HUMAN	ENC1	589	Ectoderm-neural cortex protein 1	2.04	0.9803	0.999	0	1	1	1	1	1	1	TimsTOF	DDA
sp|O14682|ENC1_HUMAN	O14682	ENC1_HUMAN	ENC1	589	Ectoderm-neural cortex protein 1	3.74	0.9803	0.999	0	2	2	2	2	2	2	TimsTOF	DDA
sp|O14682|ENC1_HUMAN	O14682	ENC1_HUMAN	ENC1	589	Ectoderm-neural cortex protein 1	7.47	0.9985	0.9967	0.00726485	4	4	4	6	6	6	Astral	DIA
sp|O14684|PTGES_HUMAN	O14684	PTGES_HUMAN	PTGES	152	Prostaglandin E synthase	6.58	0.9805	0.999	0	1	1	1	4	4	4	Lumos	DDA
sp|O14684|PTGES_HUMAN	O14684	PTGES_HUMAN	PTGES	152	Prostaglandin E synthase	6.58	0.9805	0.999	0	1	1	1	3	3	3	Lumos	DDA
sp|O14684|PTGES_HUMAN	O14684	PTGES_HUMAN	PTGES	152	Prostaglandin E synthase	6.58	0.9805	0.999	0	1	1	1	2	2	2	Lumos	DDA
sp|O14684|PTGES_HUMAN	O14684	PTGES_HUMAN	PTGES	152	Prostaglandin E synthase	6.58	0.9805	0.999	0	1	1	1	2	2	2	Lumos	DDA
sp|O14684|PTGES_HUMAN	O14684	PTGES_HUMAN	PTGES	152	Prostaglandin E synthase	42.11	1	0.999	0	5	5	5	47	47	47	Astral	DIA
sp|O14684|PTGES_HUMAN	O14684	PTGES_HUMAN	PTGES	152	Prostaglandin E synthase	23.68	1	0.999	0	5	5	5	10	10	10	TimsTOF	DDA
sp|O14684|PTGES_HUMAN	O14684	PTGES_HUMAN	PTGES	152	Prostaglandin E synthase	39.47	1	0.999	0	6	6	6	16	16	16	TimsTOF	DDA
sp|O14684|PTGES_HUMAN	O14684	PTGES_HUMAN	PTGES	152	Prostaglandin E synthase	23.68	1	0.999	0	6	6	6	8	8	8	TimsTOF	DDA
sp|O14684|PTGES_HUMAN	O14684	PTGES_HUMAN	PTGES	152	Prostaglandin E synthase	23.68	1	0.999	0	6	6	6	13	13	13	TimsTOF	DDA
sp|O14686|KMT2D_HUMAN	O14686	KMT2D_HUMAN	KMT2D	5537	Histone-lysine N-methyltransferase 2D	0.4	0.9803	0.9987	0.00053267	2	2	2	2	2	2	TimsTOF	DDA
sp|O14686|KMT2D_HUMAN	O14686	KMT2D_HUMAN	KMT2D	5537	Histone-lysine N-methyltransferase 2D	4.73	1	0.999	0	19	19	19	72	72	72	Astral	DIA
sp|O14713|ITBP1_HUMAN	O14713	ITBP1_HUMAN	ITGB1BP1	200	Integrin beta-1-binding protein 1	45	1	0.9983	0.00215141	6	6	6	22	22	22	Astral	DIA
sp|O14727|APAF_HUMAN	O14727	APAF_HUMAN	APAF1	1248	Apoptotic protease-activating factor 1	7.05	1	0.9969	0.00614203	9	9	9	24	24	24	Astral	DIA
sp|O14730|RIOK3_HUMAN	O14730	RIOK3_HUMAN	RIOK3	519	Serine/threonine-protein kinase RIO3	18.88	1	0.9984	0.00148789	8	8	8	36	36	36	Astral	DIA
sp|O14732|IMPA2_HUMAN	O14732	IMPA2_HUMAN	IMPA2	288	Inositol monophosphatase 2	18.4	1	0.9984	0.00148789	4	4	4	36	36	36	Astral	DIA
sp|O14733|MP2K7_HUMAN	O14733	MP2K7_HUMAN	MAP2K7	419	Dual specificity mitogen-activated protein kinase kinase 7	40.57	1	0.9989	0.000151883	14	14	14	79	79	79	Astral	DIA
sp|O14734|ACOT8_HUMAN	O14734	ACOT8_HUMAN	ACOT8	319	Acyl-coenzyme A thioesterase 8	10.03	1	0.999	0	3	3	3	2	2	2	Lumos	DDA
sp|O14734|ACOT8_HUMAN	O14734	ACOT8_HUMAN	ACOT8	319	Acyl-coenzyme A thioesterase 8	10.03	1	0.999	0	3	3	3	4	4	4	Lumos	DDA
sp|O14734|ACOT8_HUMAN	O14734	ACOT8_HUMAN	ACOT8	319	Acyl-coenzyme A thioesterase 8	17.24	1	0.999	0	4	4	4	4	4	4	Lumos	DDA
sp|O14734|ACOT8_HUMAN	O14734	ACOT8_HUMAN	ACOT8	319	Acyl-coenzyme A thioesterase 8	15.99	1	0.999	0	4	4	4	5	5	5	Lumos	DDA
sp|O14734|ACOT8_HUMAN	O14734	ACOT8_HUMAN	ACOT8	319	Acyl-coenzyme A thioesterase 8	22.26	1	0.999	0	7	7	7	6	6	6	TimsTOF	DDA
sp|O14734|ACOT8_HUMAN	O14734	ACOT8_HUMAN	ACOT8	319	Acyl-coenzyme A thioesterase 8	24.45	1	0.999	0	8	8	8	8	8	8	TimsTOF	DDA
sp|O14734|ACOT8_HUMAN	O14734	ACOT8_HUMAN	ACOT8	319	Acyl-coenzyme A thioesterase 8	35.11	1	0.999	0	9	9	9	11	11	11	TimsTOF	DDA
sp|O14734|ACOT8_HUMAN	O14734	ACOT8_HUMAN	ACOT8	319	Acyl-coenzyme A thioesterase 8	31.97	1	0.999	0	9	9	9	9	9	9	TimsTOF	DDA
sp|O14734|ACOT8_HUMAN	O14734	ACOT8_HUMAN	ACOT8	319	Acyl-coenzyme A thioesterase 8	40.13	1	0.999	0	12	12	12	165	165	165	Astral	DIA
sp|O14735|CDIPT_HUMAN	O14735	CDIPT_HUMAN	CDIPT	213	CDP-diacylglycerol--inositol 3-phosphatidyltransferase	11.27	1	0.999	0	2	2	2	2	2	2	Lumos	DDA
sp|O14735|CDIPT_HUMAN	O14735	CDIPT_HUMAN	CDIPT	213	CDP-diacylglycerol--inositol 3-phosphatidyltransferase	5.16	1	0.999	0	3	3	3	1	1	1	Lumos	DDA
sp|O14735|CDIPT_HUMAN	O14735	CDIPT_HUMAN	CDIPT	213	CDP-diacylglycerol--inositol 3-phosphatidyltransferase	5.16	1	0.999	0	3	3	3	1	1	1	Lumos	DDA
sp|O14735|CDIPT_HUMAN	O14735	CDIPT_HUMAN	CDIPT	213	CDP-diacylglycerol--inositol 3-phosphatidyltransferase	11.27	1	0.999	0	4	4	4	2	2	2	Lumos	DDA
sp|O14735|CDIPT_HUMAN	O14735	CDIPT_HUMAN	CDIPT	213	CDP-diacylglycerol--inositol 3-phosphatidyltransferase	22.54	1	0.999	0	4	4	4	5	5	5	TimsTOF	DDA
sp|O14735|CDIPT_HUMAN	O14735	CDIPT_HUMAN	CDIPT	213	CDP-diacylglycerol--inositol 3-phosphatidyltransferase	27.23	1	0.999	0	5	5	5	139	139	139	Astral	DIA
sp|O14735|CDIPT_HUMAN	O14735	CDIPT_HUMAN	CDIPT	213	CDP-diacylglycerol--inositol 3-phosphatidyltransferase	27.23	1	0.999	0	5	5	5	10	10	10	TimsTOF	DDA
sp|O14735|CDIPT_HUMAN	O14735	CDIPT_HUMAN	CDIPT	213	CDP-diacylglycerol--inositol 3-phosphatidyltransferase	27.23	1	0.999	0	5	5	5	8	8	8	TimsTOF	DDA
sp|O14735|CDIPT_HUMAN	O14735	CDIPT_HUMAN	CDIPT	213	CDP-diacylglycerol--inositol 3-phosphatidyltransferase	27.23	1	0.999	0	6	6	6	10	10	10	TimsTOF	DDA
sp|O14737|PDCD5_HUMAN	O14737	PDCD5_HUMAN	PDCD5	125	Programmed cell death protein 5	27.2	1	0.999	0	5	5	5	3	3	3	TimsTOF	DDA
sp|O14737|PDCD5_HUMAN	O14737	PDCD5_HUMAN	PDCD5	125	Programmed cell death protein 5	19.2	1	0.999	0	5	5	5	2	2	2	TimsTOF	DDA
sp|O14737|PDCD5_HUMAN	O14737	PDCD5_HUMAN	PDCD5	125	Programmed cell death protein 5	52.8	1	0.999	0	6	6	6	8	8	8	TimsTOF	DDA
sp|O14737|PDCD5_HUMAN	O14737	PDCD5_HUMAN	PDCD5	125	Programmed cell death protein 5	14.4	1	0.999	0	6	6	6	2	2	2	TimsTOF	DDA
sp|O14737|PDCD5_HUMAN	O14737	PDCD5_HUMAN	PDCD5	125	Programmed cell death protein 5	66.4	1	0.999	0	10	9	10	161	154	161	Astral	DIA
sp|O14744|ANM5_HUMAN	O14744	ANM5_HUMAN	PRMT5	637	Protein arginine N-methyltransferase 5	1.88	1	0.999	0	3	3	3	1	1	1	Lumos	DDA
sp|O14744|ANM5_HUMAN	O14744	ANM5_HUMAN	PRMT5	637	Protein arginine N-methyltransferase 5	2.04	1	0.999	0	3	3	3	1	1	1	Lumos	DDA
sp|O14744|ANM5_HUMAN	O14744	ANM5_HUMAN	PRMT5	637	Protein arginine N-methyltransferase 5	4.87	1	0.999	0	3	3	3	2	2	2	Lumos	DDA
sp|O14744|ANM5_HUMAN	O14744	ANM5_HUMAN	PRMT5	637	Protein arginine N-methyltransferase 5	10.99	1	0.999	0	4	4	4	5	5	5	Lumos	DDA
sp|O14744|ANM5_HUMAN	O14744	ANM5_HUMAN	PRMT5	637	Protein arginine N-methyltransferase 5	17.74	1	0.999	0	11	11	11	13	13	13	TimsTOF	DDA
sp|O14744|ANM5_HUMAN	O14744	ANM5_HUMAN	PRMT5	637	Protein arginine N-methyltransferase 5	19.62	1	0.999	0	12	12	12	14	14	14	TimsTOF	DDA
sp|O14744|ANM5_HUMAN	O14744	ANM5_HUMAN	PRMT5	637	Protein arginine N-methyltransferase 5	23.08	1	0.999	0	13	13	13	15	15	15	TimsTOF	DDA
sp|O14744|ANM5_HUMAN	O14744	ANM5_HUMAN	PRMT5	637	Protein arginine N-methyltransferase 5	23.7	1	0.999	0	13	13	13	15	15	15	TimsTOF	DDA
sp|O14744|ANM5_HUMAN	O14744	ANM5_HUMAN	PRMT5	637	Protein arginine N-methyltransferase 5	47.57	1	0.999	0	27	27	27	398	398	398	Astral	DIA
sp|O14745|NHRF1_HUMAN	O14745	NHRF1_HUMAN	NHERF1	358	Na(+)/H(+) exchange regulatory cofactor NHE-RF1	7.82	1	0.999	0	2	2	2	2	2	2	Lumos	DDA
sp|O14745|NHRF1_HUMAN	O14745	NHRF1_HUMAN	NHERF1	358	Na(+)/H(+) exchange regulatory cofactor NHE-RF1	7.82	1	0.999	0	3	3	3	2	2	2	Lumos	DDA
sp|O14745|NHRF1_HUMAN	O14745	NHRF1_HUMAN	NHERF1	358	Na(+)/H(+) exchange regulatory cofactor NHE-RF1	7.82	1	0.999	0	3	3	3	3	3	3	Lumos	DDA
sp|O14745|NHRF1_HUMAN	O14745	NHRF1_HUMAN	NHERF1	358	Na(+)/H(+) exchange regulatory cofactor NHE-RF1	11.17	1	0.999	0	3	3	3	4	4	4	Lumos	DDA
sp|O14745|NHRF1_HUMAN	O14745	NHRF1_HUMAN	NHERF1	358	Na(+)/H(+) exchange regulatory cofactor NHE-RF1	18.99	1	0.999	0	4	4	4	7	7	7	TimsTOF	DDA
sp|O14745|NHRF1_HUMAN	O14745	NHRF1_HUMAN	NHERF1	358	Na(+)/H(+) exchange regulatory cofactor NHE-RF1	22.63	1	0.999	0	6	6	6	10	10	10	TimsTOF	DDA
sp|O14745|NHRF1_HUMAN	O14745	NHRF1_HUMAN	NHERF1	358	Na(+)/H(+) exchange regulatory cofactor NHE-RF1	29.89	1	0.999	0	8	8	8	11	11	11	TimsTOF	DDA
sp|O14745|NHRF1_HUMAN	O14745	NHRF1_HUMAN	NHERF1	358	Na(+)/H(+) exchange regulatory cofactor NHE-RF1	34.92	1	0.999	0	9	9	9	10	10	10	TimsTOF	DDA
sp|O14745|NHRF1_HUMAN	O14745	NHRF1_HUMAN	NHERF1	358	Na(+)/H(+) exchange regulatory cofactor NHE-RF1	55.87	1	0.999	0	18	18	18	224	224	224	Astral	DIA
sp|O14757|CHK1_HUMAN	O14757	CHK1_HUMAN	CHEK1	476	Serine/threonine-protein kinase Chk1	12.82	1	0.9986	0.000963126	4	4	4	16	16	16	Astral	DIA
sp|O14763|TR10B_HUMAN	O14763	TR10B_HUMAN	TNFRSF10B	440	Tumor necrosis factor receptor superfamily member 10B	3.41	0.9805	0.999	0	1	1	1	1	1	1	Lumos	DDA
sp|O14763|TR10B_HUMAN	O14763	TR10B_HUMAN	TNFRSF10B	440	Tumor necrosis factor receptor superfamily member 10B	7.27	1	0.999	0	3	3	3	4	4	4	TimsTOF	DDA
sp|O14763|TR10B_HUMAN	O14763	TR10B_HUMAN	TNFRSF10B	440	Tumor necrosis factor receptor superfamily member 10B	7.27	1	0.999	0	4	4	4	3	3	3	TimsTOF	DDA
sp|O14763|TR10B_HUMAN	O14763	TR10B_HUMAN	TNFRSF10B	440	Tumor necrosis factor receptor superfamily member 10B	12.95	1	0.999	0	4	4	4	5	5	5	TimsTOF	DDA
sp|O14763|TR10B_HUMAN	O14763	TR10B_HUMAN	TNFRSF10B	440	Tumor necrosis factor receptor superfamily member 10B	15.91	1	0.999	0	5	5	5	7	7	7	TimsTOF	DDA
sp|O14763|TR10B_HUMAN	O14763	TR10B_HUMAN	TNFRSF10B	440	Tumor necrosis factor receptor superfamily member 10B	30	1	0.999	0	10	10	10	125	125	125	Astral	DIA
sp|O14772|FPGT_HUMAN	O14772	FPGT_HUMAN	FPGT	607	Fucose-1-phosphate guanylyltransferase	1.48	0.9985	0.9977	0.00137599	1	1	1	1	1	1	TimsTOF	DDA
sp|O14772|FPGT_HUMAN	O14772	FPGT_HUMAN	FPGT	607	Fucose-1-phosphate guanylyltransferase	2.8	0.9985	0.9977	0.00137599	1	1	1	1	1	1	TimsTOF	DDA
sp|O14772|FPGT_HUMAN	O14772	FPGT_HUMAN	FPGT	607	Fucose-1-phosphate guanylyltransferase	4.61	0.9985	0.9977	0.00137599	1	1	1	1	1	1	TimsTOF	DDA
sp|O14772|FPGT_HUMAN	O14772	FPGT_HUMAN	FPGT	607	Fucose-1-phosphate guanylyltransferase	2.8	0.9985	0.9977	0.00137599	2	2	2	1	1	1	TimsTOF	DDA
sp|O14772|FPGT_HUMAN	O14772	FPGT_HUMAN	FPGT	607	Fucose-1-phosphate guanylyltransferase	46.79	1	0.999	0	22	22	22	216	216	216	Astral	DIA
sp|O14773|TPP1_HUMAN	O14773	TPP1_HUMAN	TPP1	563	Tripeptidyl-peptidase 1	22.2	1	0.999	0	7	7	7	14	14	14	Lumos	DDA
sp|O14773|TPP1_HUMAN	O14773	TPP1_HUMAN	TPP1	563	Tripeptidyl-peptidase 1	22.2	1	0.999	0	7	7	7	10	10	10	Lumos	DDA
sp|O14773|TPP1_HUMAN	O14773	TPP1_HUMAN	TPP1	563	Tripeptidyl-peptidase 1	26.29	1	0.999	0	7	7	7	17	17	17	Lumos	DDA
sp|O14773|TPP1_HUMAN	O14773	TPP1_HUMAN	TPP1	563	Tripeptidyl-peptidase 1	24.33	1	0.999	0	8	8	8	15	15	15	Lumos	DDA
sp|O14773|TPP1_HUMAN	O14773	TPP1_HUMAN	TPP1	563	Tripeptidyl-peptidase 1	39.43	1	0.999	0	12	12	12	27	27	27	TimsTOF	DDA
sp|O14773|TPP1_HUMAN	O14773	TPP1_HUMAN	TPP1	563	Tripeptidyl-peptidase 1	44.76	1	0.999	0	13	13	13	32	32	32	TimsTOF	DDA
sp|O14773|TPP1_HUMAN	O14773	TPP1_HUMAN	TPP1	563	Tripeptidyl-peptidase 1	44.76	1	0.999	0	13	13	13	33	33	33	TimsTOF	DDA
sp|O14773|TPP1_HUMAN	O14773	TPP1_HUMAN	TPP1	563	Tripeptidyl-peptidase 1	48.85	1	0.999	0	14	14	14	40	40	40	TimsTOF	DDA
sp|O14773|TPP1_HUMAN	O14773	TPP1_HUMAN	TPP1	563	Tripeptidyl-peptidase 1	48.13	1	0.999	0	19	19	19	340	340	340	Astral	DIA
sp|O14775|GNB5_HUMAN	O14775	GNB5_HUMAN	GNB5	395	Guanine nucleotide-binding protein subunit beta-5	15.44	1	0.9986	0.000963126	5	5	5	21	21	21	Astral	DIA
sp|O14776|TCRG1_HUMAN	O14776	TCRG1_HUMAN	TCERG1	1098	Transcription elongation regulator 1	2.19	1	0.999	0	3	3	3	3	3	3	Lumos	DDA
sp|O14776|TCRG1_HUMAN	O14776	TCRG1_HUMAN	TCERG1	1098	Transcription elongation regulator 1	2.91	1	0.999	0	3	3	3	3	3	3	Lumos	DDA
sp|O14776|TCRG1_HUMAN	O14776	TCRG1_HUMAN	TCERG1	1098	Transcription elongation regulator 1	2.91	1	0.999	0	3	3	3	4	4	4	Lumos	DDA
sp|O14776|TCRG1_HUMAN	O14776	TCRG1_HUMAN	TCERG1	1098	Transcription elongation regulator 1	4.1	1	0.999	0	4	4	4	5	5	5	Lumos	DDA
sp|O14776|TCRG1_HUMAN	O14776	TCRG1_HUMAN	TCERG1	1098	Transcription elongation regulator 1	13.93	1	0.999	0	14	14	14	14	14	14	TimsTOF	DDA
sp|O14776|TCRG1_HUMAN	O14776	TCRG1_HUMAN	TCERG1	1098	Transcription elongation regulator 1	16.85	1	0.999	0	17	16	17	16	15	16	TimsTOF	DDA
sp|O14776|TCRG1_HUMAN	O14776	TCRG1_HUMAN	TCERG1	1098	Transcription elongation regulator 1	11.93	1	0.999	0	17	16	17	11	10	11	TimsTOF	DDA
sp|O14776|TCRG1_HUMAN	O14776	TCRG1_HUMAN	TCERG1	1098	Transcription elongation regulator 1	16.48	1	0.999	0	17	17	17	19	19	19	TimsTOF	DDA
sp|O14776|TCRG1_HUMAN	O14776	TCRG1_HUMAN	TCERG1	1098	Transcription elongation regulator 1	30.97	1	0.999	0	35	34	35	455	439	455	Astral	DIA
sp|O14777|NDC80_HUMAN	O14777	NDC80_HUMAN	NDC80	642	Kinetochore protein NDC80 homolog	37.38	1	0.999	0	21	21	21	154	154	154	Astral	DIA
sp|O14782|KIF3C_HUMAN	O14782	KIF3C_HUMAN	KIF3C	793	Kinesin-like protein KIF3C	26.23	1	0.9989	0.000151883	19	12	12	111	46	46	Astral	DIA
sp|O14786|NRP1_HUMAN	O14786	NRP1_HUMAN	NRP1	923	Neuropilin-1	4.01	1	0.999	0	2	2	2	3	3	3	Lumos	DDA
sp|O14786|NRP1_HUMAN	O14786	NRP1_HUMAN	NRP1	923	Neuropilin-1	20.26	1	0.999	0	12	12	12	15	15	15	TimsTOF	DDA
sp|O14786|NRP1_HUMAN	O14786	NRP1_HUMAN	NRP1	923	Neuropilin-1	16.47	1	0.999	0	12	12	12	9	9	9	TimsTOF	DDA
sp|O14786|NRP1_HUMAN	O14786	NRP1_HUMAN	NRP1	923	Neuropilin-1	22.32	1	0.999	0	12	12	12	16	16	16	TimsTOF	DDA
sp|O14786|NRP1_HUMAN	O14786	NRP1_HUMAN	NRP1	923	Neuropilin-1	18.2	1	0.999	0	12	12	12	11	11	11	TimsTOF	DDA
sp|O14786|NRP1_HUMAN	O14786	NRP1_HUMAN	NRP1	923	Neuropilin-1	47.89	1	0.999	0	32	32	32	428	428	428	Astral	DIA
sp|O14787|TNPO2_HUMAN	O14787	TNPO2_HUMAN	TNPO2	897	Transportin-2	7.13	1	0.999	0	5	1	1	4	1	1	Lumos	DDA
sp|O14787|TNPO2_HUMAN	O14787	TNPO2_HUMAN	TNPO2	897	Transportin-2	0.89	1	0.999	0	5	2	2	1	0	0	Lumos	DDA
sp|O14787|TNPO2_HUMAN	O14787	TNPO2_HUMAN	TNPO2	897	Transportin-2	2.23	1	0.999	0	5	2	2	2	0	0	Lumos	DDA
sp|O14787|TNPO2_HUMAN	O14787	TNPO2_HUMAN	TNPO2	897	Transportin-2	3.23	1	0.999	0	6	2	2	3	1	1	Lumos	DDA
sp|O14787|TNPO2_HUMAN	O14787	TNPO2_HUMAN	TNPO2	897	Transportin-2	12.49	1	0.999	0	10	4	4	9	3	3	TimsTOF	DDA
sp|O14787|TNPO2_HUMAN	O14787	TNPO2_HUMAN	TNPO2	897	Transportin-2	13.15	1	0.999	0	12	6	6	11	5	5	TimsTOF	DDA
sp|O14787|TNPO2_HUMAN	O14787	TNPO2_HUMAN	TNPO2	897	Transportin-2	16.95	1	0.999	0	13	7	7	14	7	7	TimsTOF	DDA
sp|O14787|TNPO2_HUMAN	O14787	TNPO2_HUMAN	TNPO2	897	Transportin-2	21.63	1	0.999	0	13	7	7	17	10	10	TimsTOF	DDA
sp|O14787|TNPO2_HUMAN	O14787	TNPO2_HUMAN	TNPO2	897	Transportin-2	43.59	1	0.999	0	28	22	22	514	382	382	Astral	DIA
sp|O14795|UN13B_HUMAN	O14795	UN13B_HUMAN	UNC13B	1591	Protein unc-13 homolog B	12.82	1	0.9988	0.000717257	17	12	17	64	52	64	Astral	DIA
sp|O14802|RPC1_HUMAN	O14802	RPC1_HUMAN	POLR3A	1390	DNA-directed RNA polymerase III subunit RPC1	35.32	1	0.999	0	42	40	41	316	298	300	Astral	DIA
sp|O14807|RASM_HUMAN	O14807	RASM_HUMAN	MRAS	208	Ras-related protein M-Ras	25	1	0.9989	0.000151883	4	4	4	27	27	27	Astral	DIA
sp|O14817|TSN4_HUMAN	O14817	TSN4_HUMAN	TSPAN4	238	Tetraspanin-4	9.66	0.9783	0.9989	0	1	1	1	1	1	1	TimsTOF	DDA
sp|O14817|TSN4_HUMAN	O14817	TSN4_HUMAN	TSPAN4	238	Tetraspanin-4	9.66	0.9783	0.9989	0	1	1	1	1	1	1	TimsTOF	DDA
sp|O14817|TSN4_HUMAN	O14817	TSN4_HUMAN	TSPAN4	238	Tetraspanin-4	13.87	0.9891	0.9989	0.000151883	2	2	2	14	14	14	Astral	DIA
sp|O14818|PSA7_HUMAN	O14818	PSA7_HUMAN	PSMA7	248	Proteasome subunit alpha type-7	39.52	1	0.999	0	10	5	10	16	11	16	Lumos	DDA
sp|O14818|PSA7_HUMAN	O14818	PSA7_HUMAN	PSMA7	248	Proteasome subunit alpha type-7	39.92	1	0.999	0	9	5	9	13	7	13	Lumos	DDA
sp|O14818|PSA7_HUMAN	O14818	PSA7_HUMAN	PSMA7	248	Proteasome subunit alpha type-7	48.79	1	0.999	0	11	6	11	20	10	20	Lumos	DDA
sp|O14818|PSA7_HUMAN	O14818	PSA7_HUMAN	PSMA7	248	Proteasome subunit alpha type-7	52.82	1	0.999	0	11	6	11	21	11	21	Lumos	DDA
sp|O14818|PSA7_HUMAN	O14818	PSA7_HUMAN	PSMA7	248	Proteasome subunit alpha type-7	53.23	1	0.999	0	11	6	11	22	10	22	TimsTOF	DDA
sp|O14818|PSA7_HUMAN	O14818	PSA7_HUMAN	PSMA7	248	Proteasome subunit alpha type-7	56.45	1	0.999	0	12	7	12	25	11	25	TimsTOF	DDA
sp|O14818|PSA7_HUMAN	O14818	PSA7_HUMAN	PSMA7	248	Proteasome subunit alpha type-7	64.52	1	0.999	0	13	8	13	29	15	29	TimsTOF	DDA
sp|O14818|PSA7_HUMAN	O14818	PSA7_HUMAN	PSMA7	248	Proteasome subunit alpha type-7	63.31	1	0.999	0	14	9	14	267	165	267	Astral	DIA
sp|O14818|PSA7_HUMAN	O14818	PSA7_HUMAN	PSMA7	248	Proteasome subunit alpha type-7	64.11	1	0.999	0	14	9	14	32	15	32	TimsTOF	DDA
sp|O14828|SCAM3_HUMAN	O14828	SCAM3_HUMAN	SCAMP3	347	Secretory carrier-associated membrane protein 3	13.54	1	0.999	0	5	5	5	3	3	3	Lumos	DDA
sp|O14828|SCAM3_HUMAN	O14828	SCAM3_HUMAN	SCAMP3	347	Secretory carrier-associated membrane protein 3	17.87	1	0.999	0	5	5	5	4	4	4	Lumos	DDA
sp|O14828|SCAM3_HUMAN	O14828	SCAM3_HUMAN	SCAMP3	347	Secretory carrier-associated membrane protein 3	17.29	1	0.999	0	5	5	5	6	6	6	Lumos	DDA
sp|O14828|SCAM3_HUMAN	O14828	SCAM3_HUMAN	SCAMP3	347	Secretory carrier-associated membrane protein 3	17.87	1	0.999	0	5	5	5	3	3	3	Lumos	DDA
sp|O14828|SCAM3_HUMAN	O14828	SCAM3_HUMAN	SCAMP3	347	Secretory carrier-associated membrane protein 3	23.63	1	0.999	0	7	7	7	11	11	11	TimsTOF	DDA
sp|O14828|SCAM3_HUMAN	O14828	SCAM3_HUMAN	SCAMP3	347	Secretory carrier-associated membrane protein 3	31.7	1	0.999	0	8	8	8	11	11	11	TimsTOF	DDA
sp|O14828|SCAM3_HUMAN	O14828	SCAM3_HUMAN	SCAMP3	347	Secretory carrier-associated membrane protein 3	23.92	1	0.999	0	8	8	8	10	10	10	TimsTOF	DDA
sp|O14828|SCAM3_HUMAN	O14828	SCAM3_HUMAN	SCAMP3	347	Secretory carrier-associated membrane protein 3	31.99	1	0.999	0	9	9	9	13	13	13	TimsTOF	DDA
sp|O14828|SCAM3_HUMAN	O14828	SCAM3_HUMAN	SCAMP3	347	Secretory carrier-associated membrane protein 3	39.48	1	0.999	0	10	10	10	203	203	203	Astral	DIA
sp|O14832|PAHX_HUMAN	O14832	PAHX_HUMAN	PHYH	338	Phytanoyl-CoA dioxygenase, peroxisomal	5.03	1	0.999	0	2	2	2	1	1	1	TimsTOF	DDA
sp|O14832|PAHX_HUMAN	O14832	PAHX_HUMAN	PHYH	338	Phytanoyl-CoA dioxygenase, peroxisomal	12.13	1	0.999	0	4	4	4	4	4	4	TimsTOF	DDA
sp|O14832|PAHX_HUMAN	O14832	PAHX_HUMAN	PHYH	338	Phytanoyl-CoA dioxygenase, peroxisomal	11.83	1	0.999	0	5	5	5	3	3	3	TimsTOF	DDA
sp|O14832|PAHX_HUMAN	O14832	PAHX_HUMAN	PHYH	338	Phytanoyl-CoA dioxygenase, peroxisomal	18.34	1	0.999	0	6	6	6	54	54	54	Astral	DIA
sp|O14867|BACH1_HUMAN	O14867	BACH1_HUMAN	BACH1	736	Transcription regulator protein BACH1	19.84	1	0.999	0	12	12	12	89	89	89	Astral	DIA
sp|O14874|BCKD_HUMAN	O14874	BCKD_HUMAN	BCKDK	412	[3-methyl-2-oxobutanoate dehydrogenase [lipoamide]] kinase, mitochondrial	4.13	1	0.999	0	3	3	3	1	1	1	Lumos	DDA
sp|O14874|BCKD_HUMAN	O14874	BCKD_HUMAN	BCKDK	412	[3-methyl-2-oxobutanoate dehydrogenase [lipoamide]] kinase, mitochondrial	4.85	1	0.999	0	4	4	4	2	2	2	Lumos	DDA
sp|O14874|BCKD_HUMAN	O14874	BCKD_HUMAN	BCKDK	412	[3-methyl-2-oxobutanoate dehydrogenase [lipoamide]] kinase, mitochondrial	6.55	1	0.999	0	4	4	4	2	2	2	Lumos	DDA
sp|O14874|BCKD_HUMAN	O14874	BCKD_HUMAN	BCKDK	412	[3-methyl-2-oxobutanoate dehydrogenase [lipoamide]] kinase, mitochondrial	15.78	1	0.999	0	4	4	4	4	4	4	TimsTOF	DDA
sp|O14874|BCKD_HUMAN	O14874	BCKD_HUMAN	BCKDK	412	[3-methyl-2-oxobutanoate dehydrogenase [lipoamide]] kinase, mitochondrial	20.87	1	0.999	0	5	5	5	7	7	7	TimsTOF	DDA
sp|O14874|BCKD_HUMAN	O14874	BCKD_HUMAN	BCKDK	412	[3-methyl-2-oxobutanoate dehydrogenase [lipoamide]] kinase, mitochondrial	27.18	1	0.999	0	7	7	7	9	9	9	TimsTOF	DDA
sp|O14874|BCKD_HUMAN	O14874	BCKD_HUMAN	BCKDK	412	[3-methyl-2-oxobutanoate dehydrogenase [lipoamide]] kinase, mitochondrial	31.31	1	0.999	0	7	7	7	11	11	11	TimsTOF	DDA
sp|O14874|BCKD_HUMAN	O14874	BCKD_HUMAN	BCKDK	412	[3-methyl-2-oxobutanoate dehydrogenase [lipoamide]] kinase, mitochondrial	25.97	1	0.999	0	8	8	8	106	106	106	Astral	DIA
sp|O14880|MGST3_HUMAN	O14880	MGST3_HUMAN	MGST3	152	Microsomal glutathione S-transferase 3	33.55	1	0.999	0	4	4	4	13	13	13	Lumos	DDA
sp|O14880|MGST3_HUMAN	O14880	MGST3_HUMAN	MGST3	152	Microsomal glutathione S-transferase 3	33.55	1	0.999	0	4	4	4	16	16	16	Lumos	DDA
sp|O14880|MGST3_HUMAN	O14880	MGST3_HUMAN	MGST3	152	Microsomal glutathione S-transferase 3	33.55	1	0.999	0	4	4	4	14	14	14	Lumos	DDA
sp|O14880|MGST3_HUMAN	O14880	MGST3_HUMAN	MGST3	152	Microsomal glutathione S-transferase 3	33.55	1	0.999	0	4	4	4	18	18	18	Lumos	DDA
sp|O14880|MGST3_HUMAN	O14880	MGST3_HUMAN	MGST3	152	Microsomal glutathione S-transferase 3	68.42	1	0.999	0	7	7	7	102	102	102	Astral	DIA
sp|O14880|MGST3_HUMAN	O14880	MGST3_HUMAN	MGST3	152	Microsomal glutathione S-transferase 3	57.24	1	0.999	0	7	7	7	34	34	34	TimsTOF	DDA
sp|O14880|MGST3_HUMAN	O14880	MGST3_HUMAN	MGST3	152	Microsomal glutathione S-transferase 3	57.24	1	0.999	0	7	7	7	23	23	23	TimsTOF	DDA
sp|O14880|MGST3_HUMAN	O14880	MGST3_HUMAN	MGST3	152	Microsomal glutathione S-transferase 3	57.24	1	0.999	0	7	7	7	33	33	33	TimsTOF	DDA
sp|O14880|MGST3_HUMAN	O14880	MGST3_HUMAN	MGST3	152	Microsomal glutathione S-transferase 3	57.24	1	0.999	0	7	7	7	30	30	30	TimsTOF	DDA
sp|O14893|GEMI2_HUMAN	O14893	GEMI2_HUMAN	GEMIN2	280	Gem-associated protein 2	4.29	0.7145	0.9803	0.00628931	1	1	1	1	1	1	Lumos	DDA
sp|O14893|GEMI2_HUMAN	O14893	GEMI2_HUMAN	GEMIN2	280	Gem-associated protein 2	4.29	0.9983	0.999	0	1	1	1	1	1	1	TimsTOF	DDA
sp|O14893|GEMI2_HUMAN	O14893	GEMI2_HUMAN	GEMIN2	280	Gem-associated protein 2	4.29	0.9983	0.999	0	2	2	2	1	1	1	TimsTOF	DDA
sp|O14893|GEMI2_HUMAN	O14893	GEMI2_HUMAN	GEMIN2	280	Gem-associated protein 2	14.29	0.9983	0.999	0	2	2	2	2	2	2	TimsTOF	DDA
sp|O14893|GEMI2_HUMAN	O14893	GEMI2_HUMAN	GEMIN2	280	Gem-associated protein 2	28.93	1	0.999	0	6	6	6	58	58	58	Astral	DIA
sp|O14907|TX1B3_HUMAN	O14907	TX1B3_HUMAN	TAX1BP3	124	Tax1-binding protein 3	13.71	0.9805	0.999	0	1	1	1	1	1	1	Lumos	DDA
sp|O14907|TX1B3_HUMAN	O14907	TX1B3_HUMAN	TAX1BP3	124	Tax1-binding protein 3	13.71	0.9805	0.999	0	1	1	1	1	1	1	Lumos	DDA
sp|O14907|TX1B3_HUMAN	O14907	TX1B3_HUMAN	TAX1BP3	124	Tax1-binding protein 3	13.71	1	0.999	0	1	1	1	2	2	2	TimsTOF	DDA
sp|O14907|TX1B3_HUMAN	O14907	TX1B3_HUMAN	TAX1BP3	124	Tax1-binding protein 3	25	1	0.999	0	2	2	2	2	2	2	TimsTOF	DDA
sp|O14907|TX1B3_HUMAN	O14907	TX1B3_HUMAN	TAX1BP3	124	Tax1-binding protein 3	28.23	1	0.999	0	2	2	2	2	2	2	TimsTOF	DDA
sp|O14907|TX1B3_HUMAN	O14907	TX1B3_HUMAN	TAX1BP3	124	Tax1-binding protein 3	39.52	1	0.999	0	3	3	3	81	81	81	Astral	DIA
sp|O14907|TX1B3_HUMAN	O14907	TX1B3_HUMAN	TAX1BP3	124	Tax1-binding protein 3	25	1	0.999	0	3	3	3	2	2	2	TimsTOF	DDA
sp|O14908|GIPC1_HUMAN	O14908	GIPC1_HUMAN	GIPC1	333	PDZ domain-containing protein GIPC1	4.2	1	0.999	0	2	2	2	1	1	1	Lumos	DDA
sp|O14908|GIPC1_HUMAN	O14908	GIPC1_HUMAN	GIPC1	333	PDZ domain-containing protein GIPC1	4.5	1	0.999	0	2	2	2	2	2	2	Lumos	DDA
sp|O14908|GIPC1_HUMAN	O14908	GIPC1_HUMAN	GIPC1	333	PDZ domain-containing protein GIPC1	4.2	1	0.999	0	2	2	2	1	1	1	Lumos	DDA
sp|O14908|GIPC1_HUMAN	O14908	GIPC1_HUMAN	GIPC1	333	PDZ domain-containing protein GIPC1	8.71	1	0.999	0	3	3	3	2	2	2	Lumos	DDA
sp|O14908|GIPC1_HUMAN	O14908	GIPC1_HUMAN	GIPC1	333	PDZ domain-containing protein GIPC1	13.81	1	0.999	0	4	3	4	3	2	3	TimsTOF	DDA
sp|O14908|GIPC1_HUMAN	O14908	GIPC1_HUMAN	GIPC1	333	PDZ domain-containing protein GIPC1	18.62	1	0.999	0	5	4	5	5	4	5	TimsTOF	DDA
sp|O14908|GIPC1_HUMAN	O14908	GIPC1_HUMAN	GIPC1	333	PDZ domain-containing protein GIPC1	23.42	1	0.999	0	5	4	5	5	4	5	TimsTOF	DDA
sp|O14908|GIPC1_HUMAN	O14908	GIPC1_HUMAN	GIPC1	333	PDZ domain-containing protein GIPC1	13.81	1	0.999	0	5	4	5	3	2	3	TimsTOF	DDA
sp|O14908|GIPC1_HUMAN	O14908	GIPC1_HUMAN	GIPC1	333	PDZ domain-containing protein GIPC1	60.66	1	0.999	0	15	13	15	189	153	189	Astral	DIA
sp|O14920|IKKB_HUMAN	O14920	IKKB_HUMAN	IKBKB	756	Inhibitor of nuclear factor kappa-B kinase subunit beta	4.5	1	0.999	0	4	4	4	3	3	3	TimsTOF	DDA
sp|O14920|IKKB_HUMAN	O14920	IKKB_HUMAN	IKBKB	756	Inhibitor of nuclear factor kappa-B kinase subunit beta	9.13	1	0.999	0	5	5	5	6	6	6	TimsTOF	DDA
sp|O14920|IKKB_HUMAN	O14920	IKKB_HUMAN	IKBKB	756	Inhibitor of nuclear factor kappa-B kinase subunit beta	7.28	1	0.999	0	5	5	5	4	4	4	TimsTOF	DDA
sp|O14920|IKKB_HUMAN	O14920	IKKB_HUMAN	IKBKB	756	Inhibitor of nuclear factor kappa-B kinase subunit beta	9.66	1	0.999	0	5	5	5	5	5	5	TimsTOF	DDA
sp|O14920|IKKB_HUMAN	O14920	IKKB_HUMAN	IKBKB	756	Inhibitor of nuclear factor kappa-B kinase subunit beta	55.69	1	0.999	0	35	34	35	416	408	416	Astral	DIA
sp|O14925|TIM23_HUMAN	O14925	TIM23_HUMAN	TIMM23	209	Mitochondrial import inner membrane translocase subunit Tim23	27.75	1	0.999	0	3	1	3	4	1	4	Lumos	DDA
sp|O14925|TIM23_HUMAN	O14925	TIM23_HUMAN	TIMM23	209	Mitochondrial import inner membrane translocase subunit Tim23	27.75	1	0.999	0	2	1	2	4	2	4	Lumos	DDA
sp|O14925|TIM23_HUMAN	O14925	TIM23_HUMAN	TIMM23	209	Mitochondrial import inner membrane translocase subunit Tim23	37.32	1	0.999	0	3	1	3	7	3	7	Lumos	DDA
sp|O14925|TIM23_HUMAN	O14925	TIM23_HUMAN	TIMM23	209	Mitochondrial import inner membrane translocase subunit Tim23	37.32	1	0.999	0	3	1	3	6	2	6	Lumos	DDA
sp|O14925|TIM23_HUMAN	O14925	TIM23_HUMAN	TIMM23	209	Mitochondrial import inner membrane translocase subunit Tim23	41.15	1	0.999	0	6	3	6	103	40	103	Astral	DIA
sp|O14925|TIM23_HUMAN	O14925	TIM23_HUMAN	TIMM23	209	Mitochondrial import inner membrane translocase subunit Tim23	39.71	1	0.999	0	6	3	6	13	6	13	TimsTOF	DDA
sp|O14925|TIM23_HUMAN	O14925	TIM23_HUMAN	TIMM23	209	Mitochondrial import inner membrane translocase subunit Tim23	38.28	1	0.999	0	5	3	5	9	4	9	TimsTOF	DDA
sp|O14925|TIM23_HUMAN	O14925	TIM23_HUMAN	TIMM23	209	Mitochondrial import inner membrane translocase subunit Tim23	31.58	1	0.999	0	5	3	5	15	9	15	TimsTOF	DDA
sp|O14925|TIM23_HUMAN	O14925	TIM23_HUMAN	TIMM23	209	Mitochondrial import inner membrane translocase subunit Tim23	38.28	1	0.999	0	5	3	5	9	5	9	TimsTOF	DDA
sp|O14929|HAT1_HUMAN	O14929	HAT1_HUMAN	HAT1	419	Histone acetyltransferase type B catalytic subunit	4.3	1	0.999	0	1	1	1	2	2	2	Lumos	DDA
sp|O14929|HAT1_HUMAN	O14929	HAT1_HUMAN	HAT1	419	Histone acetyltransferase type B catalytic subunit	4.3	1	0.999	0	2	2	2	2	2	2	Lumos	DDA
sp|O14929|HAT1_HUMAN	O14929	HAT1_HUMAN	HAT1	419	Histone acetyltransferase type B catalytic subunit	14.08	1	0.999	0	3	3	3	5	5	5	Lumos	DDA
sp|O14929|HAT1_HUMAN	O14929	HAT1_HUMAN	HAT1	419	Histone acetyltransferase type B catalytic subunit	14.08	1	0.999	0	3	3	3	4	4	4	Lumos	DDA
sp|O14929|HAT1_HUMAN	O14929	HAT1_HUMAN	HAT1	419	Histone acetyltransferase type B catalytic subunit	18.85	1	0.999	0	5	5	5	8	8	8	TimsTOF	DDA
sp|O14929|HAT1_HUMAN	O14929	HAT1_HUMAN	HAT1	419	Histone acetyltransferase type B catalytic subunit	21.24	1	0.999	0	7	7	7	10	10	10	TimsTOF	DDA
sp|O14929|HAT1_HUMAN	O14929	HAT1_HUMAN	HAT1	419	Histone acetyltransferase type B catalytic subunit	25.78	1	0.999	0	7	7	7	9	9	9	TimsTOF	DDA
sp|O14929|HAT1_HUMAN	O14929	HAT1_HUMAN	HAT1	419	Histone acetyltransferase type B catalytic subunit	23.87	1	0.999	0	7	7	7	9	9	9	TimsTOF	DDA
sp|O14929|HAT1_HUMAN	O14929	HAT1_HUMAN	HAT1	419	Histone acetyltransferase type B catalytic subunit	50.84	1	0.999	0	16	16	16	205	205	205	Astral	DIA
sp|O14933|UB2L6_HUMAN	O14933	UB2L6_HUMAN	UBE2L6	153	Ubiquitin/ISG15-conjugating enzyme E2 L6	9.8	0.9805	0.999	0	1	1	1	1	1	1	Lumos	DDA
sp|O14933|UB2L6_HUMAN	O14933	UB2L6_HUMAN	UBE2L6	153	Ubiquitin/ISG15-conjugating enzyme E2 L6	44.44	1	0.999	0	4	4	4	3	3	3	TimsTOF	DDA
sp|O14933|UB2L6_HUMAN	O14933	UB2L6_HUMAN	UBE2L6	153	Ubiquitin/ISG15-conjugating enzyme E2 L6	60.78	1	0.999	0	5	5	5	7	7	7	TimsTOF	DDA
sp|O14933|UB2L6_HUMAN	O14933	UB2L6_HUMAN	UBE2L6	153	Ubiquitin/ISG15-conjugating enzyme E2 L6	46.41	1	0.999	0	5	5	5	5	5	5	TimsTOF	DDA
sp|O14933|UB2L6_HUMAN	O14933	UB2L6_HUMAN	UBE2L6	153	Ubiquitin/ISG15-conjugating enzyme E2 L6	81.05	1	0.999	0	10	9	10	163	161	163	Astral	DIA
sp|O14936|CSKP_HUMAN	O14936	CSKP_HUMAN	CASK	926	Peripheral plasma membrane protein CASK	0.76	0.9999	0.999	0	2	2	2	1	1	1	Lumos	DDA
sp|O14936|CSKP_HUMAN	O14936	CSKP_HUMAN	CASK	926	Peripheral plasma membrane protein CASK	1.4	0.9999	0.999	0	3	3	3	1	1	1	Lumos	DDA
sp|O14936|CSKP_HUMAN	O14936	CSKP_HUMAN	CASK	926	Peripheral plasma membrane protein CASK	2.16	0.9999	0.999	0	3	3	3	2	2	2	Lumos	DDA
sp|O14936|CSKP_HUMAN	O14936	CSKP_HUMAN	CASK	926	Peripheral plasma membrane protein CASK	17.39	1	0.999	0	15	15	15	17	17	17	TimsTOF	DDA
sp|O14936|CSKP_HUMAN	O14936	CSKP_HUMAN	CASK	926	Peripheral plasma membrane protein CASK	19.87	1	0.999	0	15	15	15	19	19	19	TimsTOF	DDA
sp|O14936|CSKP_HUMAN	O14936	CSKP_HUMAN	CASK	926	Peripheral plasma membrane protein CASK	19.33	1	0.999	0	15	15	15	17	17	17	TimsTOF	DDA
sp|O14936|CSKP_HUMAN	O14936	CSKP_HUMAN	CASK	926	Peripheral plasma membrane protein CASK	22.46	1	0.999	0	19	19	19	19	19	19	TimsTOF	DDA
sp|O14936|CSKP_HUMAN	O14936	CSKP_HUMAN	CASK	926	Peripheral plasma membrane protein CASK	39.42	1	0.999	0	34	34	34	418	418	418	Astral	DIA
sp|O14939|PLD2_HUMAN	O14939	PLD2_HUMAN	PLD2	933	Phospholipase D2	0.75	0.9688	0.9983	0.000694686	1	1	1	2	2	2	TimsTOF	DDA
sp|O14939|PLD2_HUMAN	O14939	PLD2_HUMAN	PLD2	933	Phospholipase D2	0.75	0.9688	0.9983	0.000694686	1	1	1	1	1	1	TimsTOF	DDA
sp|O14939|PLD2_HUMAN	O14939	PLD2_HUMAN	PLD2	933	Phospholipase D2	13.83	1	0.999	0	10	10	10	36	36	36	Astral	DIA
sp|O14944|EREG_HUMAN	O14944	EREG_HUMAN	EREG	169	Proepiregulin	4.73	1	0.999	0	1	1	1	1	1	1	TimsTOF	DDA
sp|O14944|EREG_HUMAN	O14944	EREG_HUMAN	EREG	169	Proepiregulin	13.02	1	0.999	0	2	2	2	2	2	2	TimsTOF	DDA
sp|O14944|EREG_HUMAN	O14944	EREG_HUMAN	EREG	169	Proepiregulin	13.02	1	0.999	0	2	2	2	2	2	2	TimsTOF	DDA
sp|O14944|EREG_HUMAN	O14944	EREG_HUMAN	EREG	169	Proepiregulin	33.73	1	0.999	0	4	4	4	5	5	5	TimsTOF	DDA
sp|O14944|EREG_HUMAN	O14944	EREG_HUMAN	EREG	169	Proepiregulin	27.22	1	0.999	0	5	5	5	69	69	69	Astral	DIA
sp|O14949|QCR8_HUMAN	O14949	QCR8_HUMAN	UQCRQ	82	Cytochrome b-c1 complex subunit 8	15.85	1	0.999	0	2	2	2	2	2	2	Lumos	DDA
sp|O14949|QCR8_HUMAN	O14949	QCR8_HUMAN	UQCRQ	82	Cytochrome b-c1 complex subunit 8	15.85	1	0.999	0	2	2	2	2	2	2	Lumos	DDA
sp|O14949|QCR8_HUMAN	O14949	QCR8_HUMAN	UQCRQ	82	Cytochrome b-c1 complex subunit 8	15.85	1	0.999	0	2	2	2	1	1	1	Lumos	DDA
sp|O14949|QCR8_HUMAN	O14949	QCR8_HUMAN	UQCRQ	82	Cytochrome b-c1 complex subunit 8	24.39	1	0.999	0	2	2	2	2	2	2	Lumos	DDA
sp|O14949|QCR8_HUMAN	O14949	QCR8_HUMAN	UQCRQ	82	Cytochrome b-c1 complex subunit 8	48.78	1	0.999	0	4	4	4	12	12	12	TimsTOF	DDA
sp|O14949|QCR8_HUMAN	O14949	QCR8_HUMAN	UQCRQ	82	Cytochrome b-c1 complex subunit 8	63.41	1	0.999	0	4	4	4	8	8	8	TimsTOF	DDA
sp|O14949|QCR8_HUMAN	O14949	QCR8_HUMAN	UQCRQ	82	Cytochrome b-c1 complex subunit 8	48.78	1	0.999	0	4	4	4	9	9	9	TimsTOF	DDA
sp|O14949|QCR8_HUMAN	O14949	QCR8_HUMAN	UQCRQ	82	Cytochrome b-c1 complex subunit 8	48.78	1	0.999	0	4	4	4	11	11	11	TimsTOF	DDA
sp|O14949|QCR8_HUMAN	O14949	QCR8_HUMAN	UQCRQ	82	Cytochrome b-c1 complex subunit 8	53.66	1	0.999	0	5	5	5	74	74	74	Astral	DIA
sp|O14950|ML12B_HUMAN	O14950	ML12B_HUMAN	MYL12B	172	Myosin regulatory light chain 12B	80.23	1	0.999	0	13	1	13	46	1	46	TimsTOF	DDA
sp|O14957|QCR10_HUMAN	O14957	QCR10_HUMAN	UQCR11	56	Cytochrome b-c1 complex subunit 10	21.43	0.9709	0.999	0	1	1	1	16	16	16	Astral	DIA
sp|O14964|HGS_HUMAN	O14964	HGS_HUMAN	HGS	777	Hepatocyte growth factor-regulated tyrosine kinase substrate	1.29	1	0.999	0	2	2	2	1	1	1	Lumos	DDA
sp|O14964|HGS_HUMAN	O14964	HGS_HUMAN	HGS	777	Hepatocyte growth factor-regulated tyrosine kinase substrate	4.25	1	0.999	0	3	3	3	4	4	4	Lumos	DDA
sp|O14964|HGS_HUMAN	O14964	HGS_HUMAN	HGS	777	Hepatocyte growth factor-regulated tyrosine kinase substrate	4.25	1	0.999	0	3	3	3	4	4	4	Lumos	DDA
sp|O14964|HGS_HUMAN	O14964	HGS_HUMAN	HGS	777	Hepatocyte growth factor-regulated tyrosine kinase substrate	4.25	1	0.999	0	3	3	3	4	4	4	Lumos	DDA
sp|O14964|HGS_HUMAN	O14964	HGS_HUMAN	HGS	777	Hepatocyte growth factor-regulated tyrosine kinase substrate	19.82	1	0.999	0	16	16	16	12	12	12	TimsTOF	DDA
sp|O14964|HGS_HUMAN	O14964	HGS_HUMAN	HGS	777	Hepatocyte growth factor-regulated tyrosine kinase substrate	23.94	1	0.999	0	17	17	17	22	22	22	TimsTOF	DDA
sp|O14964|HGS_HUMAN	O14964	HGS_HUMAN	HGS	777	Hepatocyte growth factor-regulated tyrosine kinase substrate	26.38	1	0.999	0	18	18	18	22	22	22	TimsTOF	DDA
sp|O14964|HGS_HUMAN	O14964	HGS_HUMAN	HGS	777	Hepatocyte growth factor-regulated tyrosine kinase substrate	21.11	1	0.999	0	18	18	18	16	16	16	TimsTOF	DDA
sp|O14964|HGS_HUMAN	O14964	HGS_HUMAN	HGS	777	Hepatocyte growth factor-regulated tyrosine kinase substrate	35.01	1	0.999	0	24	23	24	392	385	392	Astral	DIA
sp|O14965|AURKA_HUMAN	O14965	AURKA_HUMAN	AURKA	403	Aurora kinase A	13.15	1	0.999	0	4	3	4	4	3	4	TimsTOF	DDA
sp|O14965|AURKA_HUMAN	O14965	AURKA_HUMAN	AURKA	403	Aurora kinase A	11.17	1	0.999	0	3	3	3	3	3	3	TimsTOF	DDA
sp|O14965|AURKA_HUMAN	O14965	AURKA_HUMAN	AURKA	403	Aurora kinase A	7.44	1	0.999	0	3	3	3	2	2	2	TimsTOF	DDA
sp|O14965|AURKA_HUMAN	O14965	AURKA_HUMAN	AURKA	403	Aurora kinase A	11.91	1	0.999	0	5	4	5	3	3	3	TimsTOF	DDA
sp|O14965|AURKA_HUMAN	O14965	AURKA_HUMAN	AURKA	403	Aurora kinase A	46.15	1	0.999	0	13	12	13	84	68	84	Astral	DIA
sp|O14966|RAB7L_HUMAN	O14966	RAB7L_HUMAN	RAB29	203	Ras-related protein Rab-7L1	13.79	0.9552	0.9976	0.00156152	2	1	1	3	1	1	Lumos	DDA
sp|O14966|RAB7L_HUMAN	O14966	RAB7L_HUMAN	RAB29	203	Ras-related protein Rab-7L1	13.79	0.9552	0.9976	0.00156152	2	1	1	3	1	1	Lumos	DDA
sp|O14966|RAB7L_HUMAN	O14966	RAB7L_HUMAN	RAB29	203	Ras-related protein Rab-7L1	19.21	1	0.999	0	3	2	2	3	2	2	TimsTOF	DDA
sp|O14966|RAB7L_HUMAN	O14966	RAB7L_HUMAN	RAB29	203	Ras-related protein Rab-7L1	25.62	1	0.999	0	4	3	3	4	3	3	TimsTOF	DDA
sp|O14966|RAB7L_HUMAN	O14966	RAB7L_HUMAN	RAB29	203	Ras-related protein Rab-7L1	24.14	1	0.999	0	4	3	3	3	2	2	TimsTOF	DDA
sp|O14966|RAB7L_HUMAN	O14966	RAB7L_HUMAN	RAB29	203	Ras-related protein Rab-7L1	13.79	1	0.999	0	4	3	3	2	1	1	TimsTOF	DDA
sp|O14966|RAB7L_HUMAN	O14966	RAB7L_HUMAN	RAB29	203	Ras-related protein Rab-7L1	55.17	1	0.999	0	9	8	8	117	92	92	Astral	DIA
sp|O14967|CLGN_HUMAN	O14967	CLGN_HUMAN	CLGN	610	Calmegin	21.64	1	0.999	0	6	6	6	14	14	14	Lumos	DDA
sp|O14967|CLGN_HUMAN	O14967	CLGN_HUMAN	CLGN	610	Calmegin	19.18	1	0.999	0	6	6	6	8	8	8	Lumos	DDA
sp|O14967|CLGN_HUMAN	O14967	CLGN_HUMAN	CLGN	610	Calmegin	15.9	1	0.999	0	6	6	6	10	10	10	Lumos	DDA
sp|O14967|CLGN_HUMAN	O14967	CLGN_HUMAN	CLGN	610	Calmegin	24.59	1	0.999	0	7	7	7	15	15	15	Lumos	DDA
sp|O14967|CLGN_HUMAN	O14967	CLGN_HUMAN	CLGN	610	Calmegin	18.69	1	0.999	0	12	11	11	13	12	12	TimsTOF	DDA
sp|O14967|CLGN_HUMAN	O14967	CLGN_HUMAN	CLGN	610	Calmegin	23.61	1	0.999	0	14	13	13	20	17	17	TimsTOF	DDA
sp|O14967|CLGN_HUMAN	O14967	CLGN_HUMAN	CLGN	610	Calmegin	31.31	1	0.999	0	15	14	14	22	21	21	TimsTOF	DDA
sp|O14967|CLGN_HUMAN	O14967	CLGN_HUMAN	CLGN	610	Calmegin	34.26	1	0.999	0	16	15	15	25	23	23	TimsTOF	DDA
sp|O14967|CLGN_HUMAN	O14967	CLGN_HUMAN	CLGN	610	Calmegin	53.93	1	0.999	0	26	25	26	371	356	371	Astral	DIA
sp|O14972|VP26C_HUMAN	O14972	VP26C_HUMAN	VPS26C	297	Vacuolar protein sorting-associated protein 26C	4.04	1	0.999	0	1	1	1	1	1	1	Lumos	DDA
sp|O14972|VP26C_HUMAN	O14972	VP26C_HUMAN	VPS26C	297	Vacuolar protein sorting-associated protein 26C	4.04	1	0.999	0	2	2	2	1	1	1	Lumos	DDA
sp|O14972|VP26C_HUMAN	O14972	VP26C_HUMAN	VPS26C	297	Vacuolar protein sorting-associated protein 26C	10.44	1	0.999	0	2	2	2	2	2	2	Lumos	DDA
sp|O14972|VP26C_HUMAN	O14972	VP26C_HUMAN	VPS26C	297	Vacuolar protein sorting-associated protein 26C	10.44	1	0.999	0	2	2	2	3	3	3	Lumos	DDA
sp|O14972|VP26C_HUMAN	O14972	VP26C_HUMAN	VPS26C	297	Vacuolar protein sorting-associated protein 26C	14.14	1	0.999	0	3	3	3	4	4	4	TimsTOF	DDA
sp|O14972|VP26C_HUMAN	O14972	VP26C_HUMAN	VPS26C	297	Vacuolar protein sorting-associated protein 26C	20.2	1	0.999	0	5	5	5	5	5	5	TimsTOF	DDA
sp|O14972|VP26C_HUMAN	O14972	VP26C_HUMAN	VPS26C	297	Vacuolar protein sorting-associated protein 26C	20.2	1	0.999	0	5	5	5	5	5	5	TimsTOF	DDA
sp|O14972|VP26C_HUMAN	O14972	VP26C_HUMAN	VPS26C	297	Vacuolar protein sorting-associated protein 26C	20.2	1	0.999	0	5	5	5	5	5	5	TimsTOF	DDA
sp|O14972|VP26C_HUMAN	O14972	VP26C_HUMAN	VPS26C	297	Vacuolar protein sorting-associated protein 26C	57.58	1	0.999	0	12	12	12	174	174	174	Astral	DIA
sp|O14974|MYPT1_HUMAN	O14974	MYPT1_HUMAN	PPP1R12A	1030	Protein phosphatase 1 regulatory subunit 12A	9.71	1	0.999	0	7	7	7	7	7	7	TimsTOF	DDA
sp|O14974|MYPT1_HUMAN	O14974	MYPT1_HUMAN	PPP1R12A	1030	Protein phosphatase 1 regulatory subunit 12A	11.94	1	0.999	0	9	9	9	10	10	10	TimsTOF	DDA
sp|O14974|MYPT1_HUMAN	O14974	MYPT1_HUMAN	PPP1R12A	1030	Protein phosphatase 1 regulatory subunit 12A	10.39	1	0.999	0	9	9	9	8	8	8	TimsTOF	DDA
sp|O14974|MYPT1_HUMAN	O14974	MYPT1_HUMAN	PPP1R12A	1030	Protein phosphatase 1 regulatory subunit 12A	9.51	1	0.999	0	10	10	10	8	8	8	TimsTOF	DDA
sp|O14974|MYPT1_HUMAN	O14974	MYPT1_HUMAN	PPP1R12A	1030	Protein phosphatase 1 regulatory subunit 12A	26.31	1	0.999	0	26	25	26	344	328	344	Astral	DIA
sp|O14976|GAK_HUMAN	O14976	GAK_HUMAN	GAK	1311	Cyclin-G-associated kinase	1.68	0.9805	0.999	0	1	1	1	1	1	1	Lumos	DDA
sp|O14976|GAK_HUMAN	O14976	GAK_HUMAN	GAK	1311	Cyclin-G-associated kinase	9.31	1	0.999	0	9	9	9	10	10	10	TimsTOF	DDA
sp|O14976|GAK_HUMAN	O14976	GAK_HUMAN	GAK	1311	Cyclin-G-associated kinase	5.42	1	0.999	0	12	12	12	8	8	8	TimsTOF	DDA
sp|O14976|GAK_HUMAN	O14976	GAK_HUMAN	GAK	1311	Cyclin-G-associated kinase	10.98	1	0.999	0	12	12	12	11	11	11	TimsTOF	DDA
sp|O14976|GAK_HUMAN	O14976	GAK_HUMAN	GAK	1311	Cyclin-G-associated kinase	13.35	1	0.999	0	13	13	13	13	13	13	TimsTOF	DDA
sp|O14976|GAK_HUMAN	O14976	GAK_HUMAN	GAK	1311	Cyclin-G-associated kinase	30.51	1	0.999	0	31	31	31	410	410	410	Astral	DIA
sp|O14979|HNRDL_HUMAN	O14979	HNRDL_HUMAN	HNRNPDL	420	Heterogeneous nuclear ribonucleoprotein D-like	21.19	1	0.999	0	7	5	5	15	8	8	Lumos	DDA
sp|O14979|HNRDL_HUMAN	O14979	HNRDL_HUMAN	HNRNPDL	420	Heterogeneous nuclear ribonucleoprotein D-like	18.1	1	0.999	0	7	5	5	12	5	5	Lumos	DDA
sp|O14979|HNRDL_HUMAN	O14979	HNRDL_HUMAN	HNRNPDL	420	Heterogeneous nuclear ribonucleoprotein D-like	21.19	1	0.999	0	8	6	6	19	11	11	Lumos	DDA
sp|O14979|HNRDL_HUMAN	O14979	HNRDL_HUMAN	HNRNPDL	420	Heterogeneous nuclear ribonucleoprotein D-like	21.19	1	0.999	0	8	6	6	14	7	7	Lumos	DDA
sp|O14979|HNRDL_HUMAN	O14979	HNRDL_HUMAN	HNRNPDL	420	Heterogeneous nuclear ribonucleoprotein D-like	32.62	1	0.999	0	13	10	10	224	176	176	Astral	DIA
sp|O14979|HNRDL_HUMAN	O14979	HNRDL_HUMAN	HNRNPDL	420	Heterogeneous nuclear ribonucleoprotein D-like	24.29	1	0.999	0	13	11	11	23	18	18	TimsTOF	DDA
sp|O14979|HNRDL_HUMAN	O14979	HNRDL_HUMAN	HNRNPDL	420	Heterogeneous nuclear ribonucleoprotein D-like	23.1	1	0.999	0	13	11	11	28	20	20	TimsTOF	DDA
sp|O14979|HNRDL_HUMAN	O14979	HNRDL_HUMAN	HNRNPDL	420	Heterogeneous nuclear ribonucleoprotein D-like	25.95	1	0.999	0	14	12	12	32	24	24	TimsTOF	DDA
sp|O14979|HNRDL_HUMAN	O14979	HNRDL_HUMAN	HNRNPDL	420	Heterogeneous nuclear ribonucleoprotein D-like	24.29	1	0.999	0	14	12	12	28	23	23	TimsTOF	DDA
sp|O14980|XPO1_HUMAN	O14980	XPO1_HUMAN	XPO1	1071	Exportin-1	10.92	1	0.999	0	9	9	9	9	9	9	Lumos	DDA
sp|O14980|XPO1_HUMAN	O14980	XPO1_HUMAN	XPO1	1071	Exportin-1	10.92	1	0.999	0	10	10	10	10	10	10	Lumos	DDA
sp|O14980|XPO1_HUMAN	O14980	XPO1_HUMAN	XPO1	1071	Exportin-1	9.24	1	0.999	0	13	13	13	12	12	12	Lumos	DDA
sp|O14980|XPO1_HUMAN	O14980	XPO1_HUMAN	XPO1	1071	Exportin-1	18.11	1	0.999	0	15	15	15	22	22	22	Lumos	DDA
sp|O14980|XPO1_HUMAN	O14980	XPO1_HUMAN	XPO1	1071	Exportin-1	33.71	1	0.999	0	32	32	32	40	40	40	TimsTOF	DDA
sp|O14980|XPO1_HUMAN	O14980	XPO1_HUMAN	XPO1	1071	Exportin-1	34.64	1	0.999	0	34	34	34	44	44	44	TimsTOF	DDA
sp|O14980|XPO1_HUMAN	O14980	XPO1_HUMAN	XPO1	1071	Exportin-1	43.7	1	0.999	0	38	38	38	66	66	66	TimsTOF	DDA
sp|O14980|XPO1_HUMAN	O14980	XPO1_HUMAN	XPO1	1071	Exportin-1	44.54	1	0.999	0	39	39	39	58	58	58	TimsTOF	DDA
sp|O14980|XPO1_HUMAN	O14980	XPO1_HUMAN	XPO1	1071	Exportin-1	58.64	1	0.999	0	52	52	52	986	986	986	Astral	DIA
sp|O14981|BTAF1_HUMAN	O14981	BTAF1_HUMAN	BTAF1	1849	TATA-binding protein-associated factor 172	0.7	1	0.999	0	3	3	3	1	1	1	TimsTOF	DDA
sp|O14981|BTAF1_HUMAN	O14981	BTAF1_HUMAN	BTAF1	1849	TATA-binding protein-associated factor 172	2.87	1	0.999	0	6	6	6	4	4	4	TimsTOF	DDA
sp|O14981|BTAF1_HUMAN	O14981	BTAF1_HUMAN	BTAF1	1849	TATA-binding protein-associated factor 172	4.33	1	0.999	0	6	6	6	6	6	6	TimsTOF	DDA
sp|O14981|BTAF1_HUMAN	O14981	BTAF1_HUMAN	BTAF1	1849	TATA-binding protein-associated factor 172	4.27	1	0.999	0	7	7	7	6	6	6	TimsTOF	DDA
sp|O14981|BTAF1_HUMAN	O14981	BTAF1_HUMAN	BTAF1	1849	TATA-binding protein-associated factor 172	32.02	1	0.999	0	46	46	46	502	502	502	Astral	DIA
sp|O15013|ARHGA_HUMAN	O15013	ARHGA_HUMAN	ARHGEF10	1369	Rho guanine nucleotide exchange factor 10	5.62	1	0.999	0	7	6	7	6	6	6	TimsTOF	DDA
sp|O15013|ARHGA_HUMAN	O15013	ARHGA_HUMAN	ARHGEF10	1369	Rho guanine nucleotide exchange factor 10	7.3	1	0.999	0	8	7	8	7	6	7	TimsTOF	DDA
sp|O15013|ARHGA_HUMAN	O15013	ARHGA_HUMAN	ARHGEF10	1369	Rho guanine nucleotide exchange factor 10	6.5	1	0.999	0	9	8	9	7	6	7	TimsTOF	DDA
sp|O15013|ARHGA_HUMAN	O15013	ARHGA_HUMAN	ARHGEF10	1369	Rho guanine nucleotide exchange factor 10	6.87	1	0.999	0	9	8	9	8	7	8	TimsTOF	DDA
sp|O15013|ARHGA_HUMAN	O15013	ARHGA_HUMAN	ARHGEF10	1369	Rho guanine nucleotide exchange factor 10	27.68	1	0.999	0	29	27	29	319	302	319	Astral	DIA
sp|O15014|ZN609_HUMAN	O15014	ZN609_HUMAN	ZNF609	1411	Zinc finger protein 609	14.6	1	0.999	0	14	14	14	95	95	95	Astral	DIA
sp|O15021|MAST4_HUMAN	O15021	MAST4_HUMAN	MAST4	2623	Microtubule-associated serine/threonine-protein kinase 4	16.62	1	0.999	0	34	30	33	214	156	198	Astral	DIA
sp|O15027|SC16A_HUMAN	O15027	SC16A_HUMAN	SEC16A	2357	Protein transport protein Sec16A	1.4	1	0.999	0	1	1	1	2	2	2	Lumos	DDA
sp|O15027|SC16A_HUMAN	O15027	SC16A_HUMAN	SEC16A	2357	Protein transport protein Sec16A	1.4	1	0.999	0	1	1	1	1	1	1	Lumos	DDA
sp|O15027|SC16A_HUMAN	O15027	SC16A_HUMAN	SEC16A	2357	Protein transport protein Sec16A	2.29	1	0.999	0	2	2	2	3	3	3	Lumos	DDA
sp|O15027|SC16A_HUMAN	O15027	SC16A_HUMAN	SEC16A	2357	Protein transport protein Sec16A	2.76	1	0.999	0	6	6	6	6	6	6	TimsTOF	DDA
sp|O15027|SC16A_HUMAN	O15027	SC16A_HUMAN	SEC16A	2357	Protein transport protein Sec16A	2.8	1	0.999	0	6	6	6	5	5	5	TimsTOF	DDA
sp|O15027|SC16A_HUMAN	O15027	SC16A_HUMAN	SEC16A	2357	Protein transport protein Sec16A	2.12	1	0.999	0	6	6	6	6	6	6	TimsTOF	DDA
sp|O15027|SC16A_HUMAN	O15027	SC16A_HUMAN	SEC16A	2357	Protein transport protein Sec16A	5.09	1	0.999	0	8	8	8	8	8	8	TimsTOF	DDA
sp|O15027|SC16A_HUMAN	O15027	SC16A_HUMAN	SEC16A	2357	Protein transport protein Sec16A	42.13	1	0.999	0	63	63	63	737	737	737	Astral	DIA
sp|O15031|PLXB2_HUMAN	O15031	PLXB2_HUMAN	PLXNB2	1838	Plexin-B2	2.45	1	0.999	0	5	5	5	3	3	3	Lumos	DDA
sp|O15031|PLXB2_HUMAN	O15031	PLXB2_HUMAN	PLXNB2	1838	Plexin-B2	3.16	1	0.999	0	5	5	5	5	5	5	Lumos	DDA
sp|O15031|PLXB2_HUMAN	O15031	PLXB2_HUMAN	PLXNB2	1838	Plexin-B2	8	1	0.999	0	6	6	6	7	7	7	Lumos	DDA
sp|O15031|PLXB2_HUMAN	O15031	PLXB2_HUMAN	PLXNB2	1838	Plexin-B2	5.88	1	0.999	0	7	7	7	6	6	6	Lumos	DDA
sp|O15031|PLXB2_HUMAN	O15031	PLXB2_HUMAN	PLXNB2	1838	Plexin-B2	14.58	1	0.999	0	23	22	23	22	21	22	TimsTOF	DDA
sp|O15031|PLXB2_HUMAN	O15031	PLXB2_HUMAN	PLXNB2	1838	Plexin-B2	17.68	1	0.999	0	26	25	26	30	29	30	TimsTOF	DDA
sp|O15031|PLXB2_HUMAN	O15031	PLXB2_HUMAN	PLXNB2	1838	Plexin-B2	20.67	1	0.999	0	27	26	27	37	36	37	TimsTOF	DDA
sp|O15031|PLXB2_HUMAN	O15031	PLXB2_HUMAN	PLXNB2	1838	Plexin-B2	22.91	1	0.999	0	30	29	30	41	40	41	TimsTOF	DDA
sp|O15031|PLXB2_HUMAN	O15031	PLXB2_HUMAN	PLXNB2	1838	Plexin-B2	39.34	1	0.999	0	53	51	53	589	571	589	Astral	DIA
sp|O15033|AREL1_HUMAN	O15033	AREL1_HUMAN	AREL1	823	Apoptosis-resistant E3 ubiquitin protein ligase 1	8.75	1	0.9962	0.0089556	6	6	6	19	19	19	Astral	DIA
sp|O15037|KHNYN_HUMAN	O15037	KHNYN_HUMAN	KHNYN	678	Protein KHNYN	21.98	1	0.9989	0.000151883	10	10	10	34	34	34	Astral	DIA
sp|O15040|TCPR2_HUMAN	O15040	TCPR2_HUMAN	TECPR2	1411	Tectonin beta-propeller repeat-containing protein 2	0.64	0.9901	0.9986	0.000694686	1	1	1	1	1	1	TimsTOF	DDA
sp|O15040|TCPR2_HUMAN	O15040	TCPR2_HUMAN	TECPR2	1411	Tectonin beta-propeller repeat-containing protein 2	1.35	0.9901	0.9986	0.000694686	2	2	2	1	1	1	TimsTOF	DDA
sp|O15040|TCPR2_HUMAN	O15040	TCPR2_HUMAN	TECPR2	1411	Tectonin beta-propeller repeat-containing protein 2	15.02	1	0.999	0	18	18	18	99	99	99	Astral	DIA
sp|O15042|SR140_HUMAN	O15042	SR140_HUMAN	U2SURP	1029	U2 snRNP-associated SURP motif-containing protein	3.6	1	0.999	0	3	3	3	4	4	4	Lumos	DDA
sp|O15042|SR140_HUMAN	O15042	SR140_HUMAN	U2SURP	1029	U2 snRNP-associated SURP motif-containing protein	4.47	1	0.999	0	4	4	4	2	2	2	Lumos	DDA
sp|O15042|SR140_HUMAN	O15042	SR140_HUMAN	U2SURP	1029	U2 snRNP-associated SURP motif-containing protein	1.17	1	0.999	0	4	4	4	1	1	1	Lumos	DDA
sp|O15042|SR140_HUMAN	O15042	SR140_HUMAN	U2SURP	1029	U2 snRNP-associated SURP motif-containing protein	1.17	1	0.999	0	4	4	4	2	2	2	Lumos	DDA
sp|O15042|SR140_HUMAN	O15042	SR140_HUMAN	U2SURP	1029	U2 snRNP-associated SURP motif-containing protein	8.84	1	0.999	0	9	9	9	9	9	9	TimsTOF	DDA
sp|O15042|SR140_HUMAN	O15042	SR140_HUMAN	U2SURP	1029	U2 snRNP-associated SURP motif-containing protein	11.95	1	0.999	0	13	13	13	12	12	12	TimsTOF	DDA
sp|O15042|SR140_HUMAN	O15042	SR140_HUMAN	U2SURP	1029	U2 snRNP-associated SURP motif-containing protein	15.16	1	0.999	0	20	20	20	14	14	14	TimsTOF	DDA
sp|O15042|SR140_HUMAN	O15042	SR140_HUMAN	U2SURP	1029	U2 snRNP-associated SURP motif-containing protein	23.52	1	0.999	0	20	20	20	21	21	21	TimsTOF	DDA
sp|O15042|SR140_HUMAN	O15042	SR140_HUMAN	U2SURP	1029	U2 snRNP-associated SURP motif-containing protein	37.22	1	0.999	0	31	31	31	415	415	415	Astral	DIA
sp|O15047|SET1A_HUMAN	O15047	SET1A_HUMAN	SETD1A	1707	Histone-lysine N-methyltransferase SETD1A	13.77	1	0.999	0	17	16	17	88	87	88	Astral	DIA
sp|O15056|SYNJ2_HUMAN	O15056	SYNJ2_HUMAN	SYNJ2	1496	Synaptojanin-2	0.67	0.8983	0.9943	0.00245023	1	1	1	1	1	1	Lumos	DDA
sp|O15056|SYNJ2_HUMAN	O15056	SYNJ2_HUMAN	SYNJ2	1496	Synaptojanin-2	0.67	0.8983	0.9943	0.00245023	1	1	1	1	1	1	Lumos	DDA
sp|O15056|SYNJ2_HUMAN	O15056	SYNJ2_HUMAN	SYNJ2	1496	Synaptojanin-2	0.67	0.8983	0.9943	0.00245023	1	1	1	1	1	1	Lumos	DDA
sp|O15056|SYNJ2_HUMAN	O15056	SYNJ2_HUMAN	SYNJ2	1496	Synaptojanin-2	0.67	0.8983	0.9943	0.00245023	1	1	1	1	1	1	Lumos	DDA
sp|O15056|SYNJ2_HUMAN	O15056	SYNJ2_HUMAN	SYNJ2	1496	Synaptojanin-2	4.41	1	0.999	0	6	6	6	5	5	5	TimsTOF	DDA
sp|O15056|SYNJ2_HUMAN	O15056	SYNJ2_HUMAN	SYNJ2	1496	Synaptojanin-2	5.55	1	0.999	0	7	7	7	7	7	7	TimsTOF	DDA
sp|O15056|SYNJ2_HUMAN	O15056	SYNJ2_HUMAN	SYNJ2	1496	Synaptojanin-2	4.41	1	0.999	0	7	7	7	6	6	6	TimsTOF	DDA
sp|O15056|SYNJ2_HUMAN	O15056	SYNJ2_HUMAN	SYNJ2	1496	Synaptojanin-2	6.02	1	0.999	0	8	7	8	7	6	7	TimsTOF	DDA
sp|O15056|SYNJ2_HUMAN	O15056	SYNJ2_HUMAN	SYNJ2	1496	Synaptojanin-2	39.71	1	0.999	0	47	47	47	461	461	461	Astral	DIA
sp|O15063|GRRE1_HUMAN	O15063	GRRE1_HUMAN	GARRE1	1070	Granule associated Rac and RHOG effector protein 1	4.86	0.9998	0.9972	0.0052706	4	4	4	13	13	13	Astral	DIA
sp|O15066|KIF3B_HUMAN	O15066	KIF3B_HUMAN	KIF3B	747	Kinesin-like protein KIF3B	2.14	0.9705	0.9985	0.000318269	1	1	1	1	1	1	Lumos	DDA
sp|O15066|KIF3B_HUMAN	O15066	KIF3B_HUMAN	KIF3B	747	Kinesin-like protein KIF3B	5.49	1	0.999	0	4	4	4	3	3	3	TimsTOF	DDA
sp|O15066|KIF3B_HUMAN	O15066	KIF3B_HUMAN	KIF3B	747	Kinesin-like protein KIF3B	7.23	1	0.999	0	5	5	5	4	4	4	TimsTOF	DDA
sp|O15066|KIF3B_HUMAN	O15066	KIF3B_HUMAN	KIF3B	747	Kinesin-like protein KIF3B	11.11	1	0.999	0	7	6	7	7	6	7	TimsTOF	DDA
sp|O15066|KIF3B_HUMAN	O15066	KIF3B_HUMAN	KIF3B	747	Kinesin-like protein KIF3B	14.32	1	0.999	0	8	7	8	9	8	9	TimsTOF	DDA
sp|O15066|KIF3B_HUMAN	O15066	KIF3B_HUMAN	KIF3B	747	Kinesin-like protein KIF3B	38.02	1	0.999	0	26	18	26	302	234	302	Astral	DIA
sp|O15067|PUR4_HUMAN	O15067	PUR4_HUMAN	PFAS	1338	Phosphoribosylformylglycinamidine synthase	5.68	1	0.999	0	11	11	11	4	4	4	Lumos	DDA
sp|O15067|PUR4_HUMAN	O15067	PUR4_HUMAN	PFAS	1338	Phosphoribosylformylglycinamidine synthase	5.75	1	0.999	0	11	11	11	3	3	3	Lumos	DDA
sp|O15067|PUR4_HUMAN	O15067	PUR4_HUMAN	PFAS	1338	Phosphoribosylformylglycinamidine synthase	13.9	1	0.999	0	13	13	13	10	10	10	Lumos	DDA
sp|O15067|PUR4_HUMAN	O15067	PUR4_HUMAN	PFAS	1338	Phosphoribosylformylglycinamidine synthase	27.28	1	0.999	0	15	15	15	17	17	17	Lumos	DDA
sp|O15067|PUR4_HUMAN	O15067	PUR4_HUMAN	PFAS	1338	Phosphoribosylformylglycinamidine synthase	24.59	1	0.999	0	28	28	28	22	22	22	TimsTOF	DDA
sp|O15067|PUR4_HUMAN	O15067	PUR4_HUMAN	PFAS	1338	Phosphoribosylformylglycinamidine synthase	34.45	1	0.999	0	34	34	34	41	41	41	TimsTOF	DDA
sp|O15067|PUR4_HUMAN	O15067	PUR4_HUMAN	PFAS	1338	Phosphoribosylformylglycinamidine synthase	36.55	1	0.999	0	36	36	36	43	43	43	TimsTOF	DDA
sp|O15067|PUR4_HUMAN	O15067	PUR4_HUMAN	PFAS	1338	Phosphoribosylformylglycinamidine synthase	35.72	1	0.999	0	37	37	37	42	42	42	TimsTOF	DDA
sp|O15067|PUR4_HUMAN	O15067	PUR4_HUMAN	PFAS	1338	Phosphoribosylformylglycinamidine synthase	46.94	1	0.999	0	40	40	40	737	737	737	Astral	DIA
sp|O15069|NACAD_HUMAN	O15069	NACAD_HUMAN	NACAD	1562	NAC-alpha domain-containing protein 1	3.01	1	0.999	0	4	4	4	7	7	7	Astral	DIA
sp|O15075|DCLK1_HUMAN	O15075	DCLK1_HUMAN	DCLK1	740	Serine/threonine-protein kinase DCLK1	13.24	1	0.999	0	8	7	8	39	36	39	Astral	DIA
sp|O15078|CE290_HUMAN	O15078	CE290_HUMAN	CEP290	2479	Centrosomal protein of 290 kDa	10.73	1	0.9982	0.00227151	24	23	24	65	51	65	Astral	DIA
sp|O15083|ERC2_HUMAN	O15083	ERC2_HUMAN	ERC2	957	ERC protein 2	12.12	1	0.999	0	13	4	4	130	22	22	Astral	DIA
sp|O15084|ANR28_HUMAN	O15084	ANR28_HUMAN	ANKRD28	1053	Serine/threonine-protein phosphatase 6 regulatory ankyrin repeat subunit A	1.8	0.9805	0.999	0	1	1	1	1	1	1	Lumos	DDA
sp|O15084|ANR28_HUMAN	O15084	ANR28_HUMAN	ANKRD28	1053	Serine/threonine-protein phosphatase 6 regulatory ankyrin repeat subunit A	6.84	1	0.999	0	5	5	5	5	5	5	TimsTOF	DDA
sp|O15084|ANR28_HUMAN	O15084	ANR28_HUMAN	ANKRD28	1053	Serine/threonine-protein phosphatase 6 regulatory ankyrin repeat subunit A	7.03	1	0.999	0	5	5	5	5	5	5	TimsTOF	DDA
sp|O15084|ANR28_HUMAN	O15084	ANR28_HUMAN	ANKRD28	1053	Serine/threonine-protein phosphatase 6 regulatory ankyrin repeat subunit A	4.46	1	0.999	0	5	5	5	3	3	3	TimsTOF	DDA
sp|O15084|ANR28_HUMAN	O15084	ANR28_HUMAN	ANKRD28	1053	Serine/threonine-protein phosphatase 6 regulatory ankyrin repeat subunit A	5.98	1	0.999	0	6	6	6	4	4	4	TimsTOF	DDA
sp|O15084|ANR28_HUMAN	O15084	ANR28_HUMAN	ANKRD28	1053	Serine/threonine-protein phosphatase 6 regulatory ankyrin repeat subunit A	37.51	1	0.999	0	27	25	27	299	268	299	Astral	DIA
sp|O15085|ARHGB_HUMAN	O15085	ARHGB_HUMAN	ARHGEF11	1522	Rho guanine nucleotide exchange factor 11	28.91	1	0.999	0	32	32	32	182	182	182	Astral	DIA
sp|O15091|MRPP3_HUMAN	O15091	MRPP3_HUMAN	PRORP	583	Mitochondrial ribonuclease P catalytic subunit	4.46	0.9771	0.9988	0.000318269	1	1	1	1	1	1	Lumos	DDA
sp|O15091|MRPP3_HUMAN	O15091	MRPP3_HUMAN	PRORP	583	Mitochondrial ribonuclease P catalytic subunit	10.98	1	0.999	0	6	6	6	6	6	6	TimsTOF	DDA
sp|O15091|MRPP3_HUMAN	O15091	MRPP3_HUMAN	PRORP	583	Mitochondrial ribonuclease P catalytic subunit	8.58	1	0.999	0	7	7	7	6	6	6	TimsTOF	DDA
sp|O15091|MRPP3_HUMAN	O15091	MRPP3_HUMAN	PRORP	583	Mitochondrial ribonuclease P catalytic subunit	16.81	1	0.999	0	8	8	8	8	8	8	TimsTOF	DDA
sp|O15091|MRPP3_HUMAN	O15091	MRPP3_HUMAN	PRORP	583	Mitochondrial ribonuclease P catalytic subunit	13.04	1	0.999	0	9	9	9	8	8	8	TimsTOF	DDA
sp|O15091|MRPP3_HUMAN	O15091	MRPP3_HUMAN	PRORP	583	Mitochondrial ribonuclease P catalytic subunit	29.67	1	0.999	0	17	17	17	130	130	130	Astral	DIA
sp|O15111|IKKA_HUMAN	O15111	IKKA_HUMAN	CHUK	745	Inhibitor of nuclear factor kappa-B kinase subunit alpha	1.48	0.9809	0.999	0	1	1	1	1	1	1	TimsTOF	DDA
sp|O15111|IKKA_HUMAN	O15111	IKKA_HUMAN	CHUK	745	Inhibitor of nuclear factor kappa-B kinase subunit alpha	1.48	0.9809	0.999	0	1	1	1	1	1	1	TimsTOF	DDA
sp|O15111|IKKA_HUMAN	O15111	IKKA_HUMAN	CHUK	745	Inhibitor of nuclear factor kappa-B kinase subunit alpha	1.48	0.9809	0.999	0	1	1	1	1	1	1	TimsTOF	DDA
sp|O15111|IKKA_HUMAN	O15111	IKKA_HUMAN	CHUK	745	Inhibitor of nuclear factor kappa-B kinase subunit alpha	1.48	0.9809	0.999	0	1	1	1	1	1	1	TimsTOF	DDA
sp|O15111|IKKA_HUMAN	O15111	IKKA_HUMAN	CHUK	745	Inhibitor of nuclear factor kappa-B kinase subunit alpha	38.52	1	0.999	0	26	25	25	306	298	298	Astral	DIA
sp|O15116|LSM1_HUMAN	O15116	LSM1_HUMAN	LSM1	133	U6 snRNA-associated Sm-like protein LSm1	5.26	0.9527	0.9975	0.00154321	1	1	1	1	1	1	TimsTOF	DDA
sp|O15116|LSM1_HUMAN	O15116	LSM1_HUMAN	LSM1	133	U6 snRNA-associated Sm-like protein LSm1	5.26	0.9527	0.9975	0.00154321	1	1	1	1	1	1	TimsTOF	DDA
sp|O15116|LSM1_HUMAN	O15116	LSM1_HUMAN	LSM1	133	U6 snRNA-associated Sm-like protein LSm1	54.89	1	0.999	0	6	6	6	54	54	54	Astral	DIA
sp|O15118|NPC1_HUMAN	O15118	NPC1_HUMAN	NPC1	1278	NPC intracellular cholesterol transporter 1	8.69	1	0.999	0	10	10	10	13	13	13	Lumos	DDA
sp|O15118|NPC1_HUMAN	O15118	NPC1_HUMAN	NPC1	1278	NPC intracellular cholesterol transporter 1	9.47	1	0.999	0	11	11	11	18	18	18	Lumos	DDA
sp|O15118|NPC1_HUMAN	O15118	NPC1_HUMAN	NPC1	1278	NPC intracellular cholesterol transporter 1	7.04	1	0.999	0	11	11	11	11	11	11	Lumos	DDA
sp|O15118|NPC1_HUMAN	O15118	NPC1_HUMAN	NPC1	1278	NPC intracellular cholesterol transporter 1	8.14	1	0.999	0	12	12	12	11	11	11	Lumos	DDA
sp|O15118|NPC1_HUMAN	O15118	NPC1_HUMAN	NPC1	1278	NPC intracellular cholesterol transporter 1	18.94	1	0.999	0	22	21	22	30	29	30	TimsTOF	DDA
sp|O15118|NPC1_HUMAN	O15118	NPC1_HUMAN	NPC1	1278	NPC intracellular cholesterol transporter 1	25.12	1	0.999	0	25	24	25	348	333	348	Astral	DIA
sp|O15118|NPC1_HUMAN	O15118	NPC1_HUMAN	NPC1	1278	NPC intracellular cholesterol transporter 1	22.14	1	0.999	0	26	25	26	46	45	46	TimsTOF	DDA
sp|O15118|NPC1_HUMAN	O15118	NPC1_HUMAN	NPC1	1278	NPC intracellular cholesterol transporter 1	24.73	1	0.999	0	27	26	27	56	55	56	TimsTOF	DDA
sp|O15118|NPC1_HUMAN	O15118	NPC1_HUMAN	NPC1	1278	NPC intracellular cholesterol transporter 1	25.51	1	0.999	0	27	26	27	57	56	57	TimsTOF	DDA
sp|O15121|DEGS1_HUMAN	O15121	DEGS1_HUMAN	DEGS1	323	Sphingolipid delta(4)-desaturase DES1	4.95	0.9805	0.999	0	1	1	1	3	3	3	Lumos	DDA
sp|O15121|DEGS1_HUMAN	O15121	DEGS1_HUMAN	DEGS1	323	Sphingolipid delta(4)-desaturase DES1	4.95	0.9805	0.999	0	1	1	1	2	2	2	Lumos	DDA
sp|O15121|DEGS1_HUMAN	O15121	DEGS1_HUMAN	DEGS1	323	Sphingolipid delta(4)-desaturase DES1	17.96	1	0.999	0	5	5	5	128	128	128	Astral	DIA
sp|O15121|DEGS1_HUMAN	O15121	DEGS1_HUMAN	DEGS1	323	Sphingolipid delta(4)-desaturase DES1	16.1	1	0.999	0	5	5	5	10	10	10	TimsTOF	DDA
sp|O15121|DEGS1_HUMAN	O15121	DEGS1_HUMAN	DEGS1	323	Sphingolipid delta(4)-desaturase DES1	16.1	1	0.999	0	5	5	5	10	10	10	TimsTOF	DDA
sp|O15121|DEGS1_HUMAN	O15121	DEGS1_HUMAN	DEGS1	323	Sphingolipid delta(4)-desaturase DES1	16.1	1	0.999	0	5	5	5	15	15	15	TimsTOF	DDA
sp|O15121|DEGS1_HUMAN	O15121	DEGS1_HUMAN	DEGS1	323	Sphingolipid delta(4)-desaturase DES1	16.1	1	0.999	0	5	5	5	11	11	11	TimsTOF	DDA
sp|O15126|SCAM1_HUMAN	O15126	SCAM1_HUMAN	SCAMP1	338	Secretory carrier-associated membrane protein 1	7.69	1	0.999	0	1	1	1	1	1	1	Lumos	DDA
sp|O15126|SCAM1_HUMAN	O15126	SCAM1_HUMAN	SCAMP1	338	Secretory carrier-associated membrane protein 1	14.5	1	0.999	0	2	2	2	3	3	3	Lumos	DDA
sp|O15126|SCAM1_HUMAN	O15126	SCAM1_HUMAN	SCAMP1	338	Secretory carrier-associated membrane protein 1	15.68	1	0.999	0	2	2	2	2	2	2	Lumos	DDA
sp|O15126|SCAM1_HUMAN	O15126	SCAM1_HUMAN	SCAMP1	338	Secretory carrier-associated membrane protein 1	7.69	1	0.999	0	2	2	2	2	2	2	Lumos	DDA
sp|O15126|SCAM1_HUMAN	O15126	SCAM1_HUMAN	SCAMP1	338	Secretory carrier-associated membrane protein 1	23.96	1	0.999	0	6	6	6	12	12	12	TimsTOF	DDA
sp|O15126|SCAM1_HUMAN	O15126	SCAM1_HUMAN	SCAMP1	338	Secretory carrier-associated membrane protein 1	31.95	1	0.999	0	7	7	7	11	11	11	TimsTOF	DDA
sp|O15126|SCAM1_HUMAN	O15126	SCAM1_HUMAN	SCAMP1	338	Secretory carrier-associated membrane protein 1	24.85	1	0.999	0	7	7	7	13	13	13	TimsTOF	DDA
sp|O15126|SCAM1_HUMAN	O15126	SCAM1_HUMAN	SCAMP1	338	Secretory carrier-associated membrane protein 1	38.17	1	0.999	0	8	8	8	12	12	12	TimsTOF	DDA
sp|O15126|SCAM1_HUMAN	O15126	SCAM1_HUMAN	SCAMP1	338	Secretory carrier-associated membrane protein 1	34.32	1	0.999	0	9	9	9	195	195	195	Astral	DIA
sp|O15127|SCAM2_HUMAN	O15127	SCAM2_HUMAN	SCAMP2	329	Secretory carrier-associated membrane protein 2	9.73	1	0.999	0	2	2	2	3	3	3	Lumos	DDA
sp|O15127|SCAM2_HUMAN	O15127	SCAM2_HUMAN	SCAMP2	329	Secretory carrier-associated membrane protein 2	6.08	1	0.999	0	3	3	3	1	1	1	Lumos	DDA
sp|O15127|SCAM2_HUMAN	O15127	SCAM2_HUMAN	SCAMP2	329	Secretory carrier-associated membrane protein 2	9.73	1	0.999	0	3	3	3	3	3	3	Lumos	DDA
sp|O15127|SCAM2_HUMAN	O15127	SCAM2_HUMAN	SCAMP2	329	Secretory carrier-associated membrane protein 2	19.15	1	0.999	0	3	3	3	4	4	4	Lumos	DDA
sp|O15127|SCAM2_HUMAN	O15127	SCAM2_HUMAN	SCAMP2	329	Secretory carrier-associated membrane protein 2	14.29	1	0.999	0	4	4	4	10	10	10	TimsTOF	DDA
sp|O15127|SCAM2_HUMAN	O15127	SCAM2_HUMAN	SCAMP2	329	Secretory carrier-associated membrane protein 2	10.33	1	0.999	0	4	4	4	6	6	6	TimsTOF	DDA
sp|O15127|SCAM2_HUMAN	O15127	SCAM2_HUMAN	SCAMP2	329	Secretory carrier-associated membrane protein 2	14.29	1	0.999	0	4	4	4	9	9	9	TimsTOF	DDA
sp|O15127|SCAM2_HUMAN	O15127	SCAM2_HUMAN	SCAMP2	329	Secretory carrier-associated membrane protein 2	14.59	1	0.999	0	5	5	5	10	10	10	TimsTOF	DDA
sp|O15127|SCAM2_HUMAN	O15127	SCAM2_HUMAN	SCAMP2	329	Secretory carrier-associated membrane protein 2	18.84	1	0.999	0	6	6	6	76	76	76	Astral	DIA
sp|O15131|IMA6_HUMAN	O15131	IMA6_HUMAN	KPNA5	539	Importin subunit alpha-6	28.01	1	0.999	0	14	5	5	231	18	18	Astral	DIA
sp|O15143|ARC1B_HUMAN	O15143	ARC1B_HUMAN	ARPC1B	372	Actin-related protein 2/3 complex subunit 1B	32.26	1	0.999	0	10	9	10	16	15	16	Lumos	DDA
sp|O15143|ARC1B_HUMAN	O15143	ARC1B_HUMAN	ARPC1B	372	Actin-related protein 2/3 complex subunit 1B	36.83	1	0.999	0	10	9	10	20	19	20	Lumos	DDA
sp|O15143|ARC1B_HUMAN	O15143	ARC1B_HUMAN	ARPC1B	372	Actin-related protein 2/3 complex subunit 1B	37.1	1	0.999	0	10	9	10	14	13	14	Lumos	DDA
sp|O15143|ARC1B_HUMAN	O15143	ARC1B_HUMAN	ARPC1B	372	Actin-related protein 2/3 complex subunit 1B	38.44	1	0.999	0	11	10	11	21	20	21	Lumos	DDA
sp|O15143|ARC1B_HUMAN	O15143	ARC1B_HUMAN	ARPC1B	372	Actin-related protein 2/3 complex subunit 1B	55.38	1	0.999	0	19	17	19	383	361	383	Astral	DIA
sp|O15143|ARC1B_HUMAN	O15143	ARC1B_HUMAN	ARPC1B	372	Actin-related protein 2/3 complex subunit 1B	59.41	1	0.999	0	19	18	19	38	37	38	TimsTOF	DDA
sp|O15143|ARC1B_HUMAN	O15143	ARC1B_HUMAN	ARPC1B	372	Actin-related protein 2/3 complex subunit 1B	59.41	1	0.999	0	20	19	20	33	32	33	TimsTOF	DDA
sp|O15143|ARC1B_HUMAN	O15143	ARC1B_HUMAN	ARPC1B	372	Actin-related protein 2/3 complex subunit 1B	61.83	1	0.999	0	20	19	20	35	34	35	TimsTOF	DDA
sp|O15143|ARC1B_HUMAN	O15143	ARC1B_HUMAN	ARPC1B	372	Actin-related protein 2/3 complex subunit 1B	63.71	1	0.999	0	21	20	21	45	42	45	TimsTOF	DDA
sp|O15144|ARPC2_HUMAN	O15144	ARPC2_HUMAN	ARPC2	300	Actin-related protein 2/3 complex subunit 2	29.67	1	0.999	0	11	11	11	13	13	13	Lumos	DDA
sp|O15144|ARPC2_HUMAN	O15144	ARPC2_HUMAN	ARPC2	300	Actin-related protein 2/3 complex subunit 2	21.67	1	0.999	0	11	11	11	6	6	6	Lumos	DDA
sp|O15144|ARPC2_HUMAN	O15144	ARPC2_HUMAN	ARPC2	300	Actin-related protein 2/3 complex subunit 2	43.33	1	0.999	0	13	13	13	19	19	19	Lumos	DDA
sp|O15144|ARPC2_HUMAN	O15144	ARPC2_HUMAN	ARPC2	300	Actin-related protein 2/3 complex subunit 2	50.67	1	0.999	0	13	13	13	21	21	21	Lumos	DDA
sp|O15144|ARPC2_HUMAN	O15144	ARPC2_HUMAN	ARPC2	300	Actin-related protein 2/3 complex subunit 2	48	1	0.999	0	19	19	19	31	31	31	TimsTOF	DDA
sp|O15144|ARPC2_HUMAN	O15144	ARPC2_HUMAN	ARPC2	300	Actin-related protein 2/3 complex subunit 2	46.67	1	0.999	0	20	20	20	31	31	31	TimsTOF	DDA
sp|O15144|ARPC2_HUMAN	O15144	ARPC2_HUMAN	ARPC2	300	Actin-related protein 2/3 complex subunit 2	70.33	1	0.999	0	21	21	21	476	476	476	Astral	DIA
sp|O15144|ARPC2_HUMAN	O15144	ARPC2_HUMAN	ARPC2	300	Actin-related protein 2/3 complex subunit 2	62	1	0.999	0	21	21	21	36	36	36	TimsTOF	DDA
sp|O15144|ARPC2_HUMAN	O15144	ARPC2_HUMAN	ARPC2	300	Actin-related protein 2/3 complex subunit 2	74.33	1	0.999	0	22	22	22	45	45	45	TimsTOF	DDA
sp|O15145|ARPC3_HUMAN	O15145	ARPC3_HUMAN	ARPC3	178	Actin-related protein 2/3 complex subunit 3	13.48	1	0.999	0	2	2	2	3	3	3	Lumos	DDA
sp|O15145|ARPC3_HUMAN	O15145	ARPC3_HUMAN	ARPC3	178	Actin-related protein 2/3 complex subunit 3	30.9	1	0.999	0	3	3	3	5	5	5	Lumos	DDA
sp|O15145|ARPC3_HUMAN	O15145	ARPC3_HUMAN	ARPC3	178	Actin-related protein 2/3 complex subunit 3	13.48	1	0.999	0	3	3	3	2	2	2	Lumos	DDA
sp|O15145|ARPC3_HUMAN	O15145	ARPC3_HUMAN	ARPC3	178	Actin-related protein 2/3 complex subunit 3	30.9	1	0.999	0	3	3	3	3	3	3	Lumos	DDA
sp|O15145|ARPC3_HUMAN	O15145	ARPC3_HUMAN	ARPC3	178	Actin-related protein 2/3 complex subunit 3	42.7	1	0.999	0	9	9	9	18	18	18	TimsTOF	DDA
sp|O15145|ARPC3_HUMAN	O15145	ARPC3_HUMAN	ARPC3	178	Actin-related protein 2/3 complex subunit 3	57.3	1	0.999	0	9	9	9	17	17	17	TimsTOF	DDA
sp|O15145|ARPC3_HUMAN	O15145	ARPC3_HUMAN	ARPC3	178	Actin-related protein 2/3 complex subunit 3	57.3	1	0.999	0	9	9	9	17	17	17	TimsTOF	DDA
sp|O15145|ARPC3_HUMAN	O15145	ARPC3_HUMAN	ARPC3	178	Actin-related protein 2/3 complex subunit 3	57.3	1	0.999	0	9	9	9	19	19	19	TimsTOF	DDA
sp|O15145|ARPC3_HUMAN	O15145	ARPC3_HUMAN	ARPC3	178	Actin-related protein 2/3 complex subunit 3	64.04	1	0.999	0	10	10	10	206	206	206	Astral	DIA
sp|O15151|MDM4_HUMAN	O15151	MDM4_HUMAN	MDM4	490	Protein Mdm4	6.33	0.9605	0.9982	0.00227151	2	2	2	3	3	3	Astral	DIA
sp|O15155|BET1_HUMAN	O15155	BET1_HUMAN	BET1	118	BET1 homolog	9.32	0.9805	0.999	0	1	1	1	1	1	1	Lumos	DDA
sp|O15155|BET1_HUMAN	O15155	BET1_HUMAN	BET1	118	BET1 homolog	9.32	0.9805	0.999	0	1	1	1	1	1	1	Lumos	DDA
sp|O15155|BET1_HUMAN	O15155	BET1_HUMAN	BET1	118	BET1 homolog	24.58	1	0.999	0	2	2	2	48	48	48	Astral	DIA
sp|O15155|BET1_HUMAN	O15155	BET1_HUMAN	BET1	118	BET1 homolog	24.58	1	0.999	0	2	2	2	9	9	9	TimsTOF	DDA
sp|O15155|BET1_HUMAN	O15155	BET1_HUMAN	BET1	118	BET1 homolog	24.58	1	0.999	0	2	2	2	7	7	7	TimsTOF	DDA
sp|O15155|BET1_HUMAN	O15155	BET1_HUMAN	BET1	118	BET1 homolog	24.58	1	0.999	0	2	2	2	6	6	6	TimsTOF	DDA
sp|O15155|BET1_HUMAN	O15155	BET1_HUMAN	BET1	118	BET1 homolog	24.58	1	0.999	0	2	2	2	4	4	4	TimsTOF	DDA
sp|O15160|RPAC1_HUMAN	O15160	RPAC1_HUMAN	POLR1C	346	DNA-directed RNA polymerases I and III subunit RPAC1	3.18	0.9999	0.999	0	1	1	1	1	1	1	Lumos	DDA
sp|O15160|RPAC1_HUMAN	O15160	RPAC1_HUMAN	POLR1C	346	DNA-directed RNA polymerases I and III subunit RPAC1	3.18	0.9999	0.999	0	1	1	1	1	1	1	Lumos	DDA
sp|O15160|RPAC1_HUMAN	O15160	RPAC1_HUMAN	POLR1C	346	DNA-directed RNA polymerases I and III subunit RPAC1	3.18	0.9999	0.999	0	1	1	1	1	1	1	Lumos	DDA
sp|O15160|RPAC1_HUMAN	O15160	RPAC1_HUMAN	POLR1C	346	DNA-directed RNA polymerases I and III subunit RPAC1	9.25	0.9999	0.999	0	2	2	2	2	2	2	Lumos	DDA
sp|O15160|RPAC1_HUMAN	O15160	RPAC1_HUMAN	POLR1C	346	DNA-directed RNA polymerases I and III subunit RPAC1	30.92	1	0.999	0	7	7	7	8	8	8	TimsTOF	DDA
sp|O15160|RPAC1_HUMAN	O15160	RPAC1_HUMAN	POLR1C	346	DNA-directed RNA polymerases I and III subunit RPAC1	30.06	1	0.999	0	7	7	7	10	10	10	TimsTOF	DDA
sp|O15160|RPAC1_HUMAN	O15160	RPAC1_HUMAN	POLR1C	346	DNA-directed RNA polymerases I and III subunit RPAC1	30.06	1	0.999	0	8	8	8	10	10	10	TimsTOF	DDA
sp|O15160|RPAC1_HUMAN	O15160	RPAC1_HUMAN	POLR1C	346	DNA-directed RNA polymerases I and III subunit RPAC1	30.06	1	0.999	0	8	8	8	9	9	9	TimsTOF	DDA
sp|O15160|RPAC1_HUMAN	O15160	RPAC1_HUMAN	POLR1C	346	DNA-directed RNA polymerases I and III subunit RPAC1	59.25	1	0.999	0	14	14	14	233	233	233	Astral	DIA
sp|O15162|PLS1_HUMAN	O15162	PLS1_HUMAN	PLSCR1	318	Phospholipid scramblase 1	9.75	0.987	0.9967	0.00726485	3	3	3	18	18	18	Astral	DIA
sp|O15162|PLS1_HUMAN	O15162	PLS1_HUMAN	PLSCR1	318	Phospholipid scramblase 1	10.38	1	0.999	0	3	3	3	2	2	2	Lumos	DDA
sp|O15162|PLS1_HUMAN	O15162	PLS1_HUMAN	PLSCR1	318	Phospholipid scramblase 1	9.43	1	0.999	0	3	3	3	2	2	2	Lumos	DDA
sp|O15162|PLS1_HUMAN	O15162	PLS1_HUMAN	PLSCR1	318	Phospholipid scramblase 1	15.72	1	0.999	0	3	3	3	6	6	6	Lumos	DDA
sp|O15162|PLS1_HUMAN	O15162	PLS1_HUMAN	PLSCR1	318	Phospholipid scramblase 1	9.43	1	0.999	0	3	3	3	2	2	2	Lumos	DDA
sp|O15162|PLS1_HUMAN	O15162	PLS1_HUMAN	PLSCR1	318	Phospholipid scramblase 1	24.84	1	0.999	0	5	5	5	5	5	5	TimsTOF	DDA
sp|O15162|PLS1_HUMAN	O15162	PLS1_HUMAN	PLSCR1	318	Phospholipid scramblase 1	26.1	1	0.999	0	6	6	6	9	9	9	TimsTOF	DDA
sp|O15162|PLS1_HUMAN	O15162	PLS1_HUMAN	PLSCR1	318	Phospholipid scramblase 1	26.1	1	0.999	0	7	7	7	8	8	8	TimsTOF	DDA
sp|O15162|PLS1_HUMAN	O15162	PLS1_HUMAN	PLSCR1	318	Phospholipid scramblase 1	26.1	1	0.999	0	7	7	7	8	8	8	TimsTOF	DDA
sp|O15164|TIF1A_HUMAN	O15164	TIF1A_HUMAN	TRIM24	1050	Transcription intermediary factor 1-alpha	2.38	0.9796	0.9989	0	2	1	1	2	1	1	TimsTOF	DDA
sp|O15164|TIF1A_HUMAN	O15164	TIF1A_HUMAN	TRIM24	1050	Transcription intermediary factor 1-alpha	1.14	0.9796	0.9989	0	2	1	1	1	0	0	TimsTOF	DDA
sp|O15164|TIF1A_HUMAN	O15164	TIF1A_HUMAN	TRIM24	1050	Transcription intermediary factor 1-alpha	26.1	1	0.999	0	21	18	19	130	108	110	Astral	DIA
sp|O15173|PGRC2_HUMAN	O15173	PGRC2_HUMAN	PGRMC2	223	Membrane-associated progesterone receptor component 2	22.87	1	0.999	0	6	5	5	8	7	7	Lumos	DDA
sp|O15173|PGRC2_HUMAN	O15173	PGRC2_HUMAN	PGRMC2	223	Membrane-associated progesterone receptor component 2	32.74	1	0.999	0	6	5	5	8	8	8	Lumos	DDA
sp|O15173|PGRC2_HUMAN	O15173	PGRC2_HUMAN	PGRMC2	223	Membrane-associated progesterone receptor component 2	16.59	1	0.999	0	6	5	5	7	6	6	Lumos	DDA
sp|O15173|PGRC2_HUMAN	O15173	PGRC2_HUMAN	PGRMC2	223	Membrane-associated progesterone receptor component 2	18.83	1	0.999	0	6	5	5	7	7	7	Lumos	DDA
sp|O15173|PGRC2_HUMAN	O15173	PGRC2_HUMAN	PGRMC2	223	Membrane-associated progesterone receptor component 2	49.78	1	0.999	0	12	10	12	202	185	202	Astral	DIA
sp|O15173|PGRC2_HUMAN	O15173	PGRC2_HUMAN	PGRMC2	223	Membrane-associated progesterone receptor component 2	36.77	1	0.999	0	11	10	10	10	9	9	TimsTOF	DDA
sp|O15173|PGRC2_HUMAN	O15173	PGRC2_HUMAN	PGRMC2	223	Membrane-associated progesterone receptor component 2	39.91	1	0.999	0	12	11	11	16	15	15	TimsTOF	DDA
sp|O15173|PGRC2_HUMAN	O15173	PGRC2_HUMAN	PGRMC2	223	Membrane-associated progesterone receptor component 2	43.5	1	0.999	0	13	12	12	19	17	17	TimsTOF	DDA
sp|O15173|PGRC2_HUMAN	O15173	PGRC2_HUMAN	PGRMC2	223	Membrane-associated progesterone receptor component 2	43.5	1	0.999	0	13	12	12	26	23	23	TimsTOF	DDA
sp|O15182|CETN3_HUMAN	O15182	CETN3_HUMAN	CETN3	167	Centrin-3	7.19	0.9809	0.999	0	1	1	1	1	1	1	TimsTOF	DDA
sp|O15182|CETN3_HUMAN	O15182	CETN3_HUMAN	CETN3	167	Centrin-3	44.31	1	0.999	0	6	6	6	64	64	64	Astral	DIA
sp|O15211|RGL2_HUMAN	O15211	RGL2_HUMAN	RGL2	777	Ral guanine nucleotide dissociation stimulator-like 2	13.51	1	0.9988	0.000717257	8	8	8	27	27	27	Astral	DIA
sp|O15212|PFD6_HUMAN	O15212	PFD6_HUMAN	PFDN6	129	Prefoldin subunit 6	15.5	1	0.999	0	3	3	3	2	2	2	TimsTOF	DDA
sp|O15212|PFD6_HUMAN	O15212	PFD6_HUMAN	PFDN6	129	Prefoldin subunit 6	23.26	1	0.999	0	3	3	3	3	3	3	TimsTOF	DDA
sp|O15212|PFD6_HUMAN	O15212	PFD6_HUMAN	PFDN6	129	Prefoldin subunit 6	24.03	1	0.999	0	3	3	3	3	3	3	TimsTOF	DDA
sp|O15212|PFD6_HUMAN	O15212	PFD6_HUMAN	PFDN6	129	Prefoldin subunit 6	28.68	1	0.999	0	5	5	5	6	6	6	TimsTOF	DDA
sp|O15212|PFD6_HUMAN	O15212	PFD6_HUMAN	PFDN6	129	Prefoldin subunit 6	43.41	1	0.999	0	6	6	6	93	93	93	Astral	DIA
sp|O15213|WDR46_HUMAN	O15213	WDR46_HUMAN	WDR46	610	WD repeat-containing protein 46	5.74	1	0.999	0	2	2	2	2	2	2	TimsTOF	DDA
sp|O15213|WDR46_HUMAN	O15213	WDR46_HUMAN	WDR46	610	WD repeat-containing protein 46	8.52	1	0.999	0	3	3	3	3	3	3	TimsTOF	DDA
sp|O15213|WDR46_HUMAN	O15213	WDR46_HUMAN	WDR46	610	WD repeat-containing protein 46	35.25	1	0.999	0	16	16	16	190	190	190	Astral	DIA
sp|O15226|NKRF_HUMAN	O15226	NKRF_HUMAN	NKRF	690	NF-kappa-B-repressing factor	2.17	1	0.999	0	3	3	3	1	1	1	TimsTOF	DDA
sp|O15226|NKRF_HUMAN	O15226	NKRF_HUMAN	NKRF	690	NF-kappa-B-repressing factor	1.45	1	0.999	0	5	5	5	1	1	1	TimsTOF	DDA
sp|O15226|NKRF_HUMAN	O15226	NKRF_HUMAN	NKRF	690	NF-kappa-B-repressing factor	7.68	1	0.999	0	7	7	7	5	5	5	TimsTOF	DDA
sp|O15226|NKRF_HUMAN	O15226	NKRF_HUMAN	NKRF	690	NF-kappa-B-repressing factor	7.97	1	0.999	0	7	7	7	5	5	5	TimsTOF	DDA
sp|O15226|NKRF_HUMAN	O15226	NKRF_HUMAN	NKRF	690	NF-kappa-B-repressing factor	43.48	1	0.999	0	26	26	26	368	368	368	Astral	DIA
sp|O15228|GNPAT_HUMAN	O15228	GNPAT_HUMAN	GNPAT	680	Dihydroxyacetone phosphate acyltransferase	5.59	0.9999	0.999	0	2	2	2	5	5	5	Lumos	DDA
sp|O15228|GNPAT_HUMAN	O15228	GNPAT_HUMAN	GNPAT	680	Dihydroxyacetone phosphate acyltransferase	15.88	1	0.999	0	9	9	9	8	8	8	TimsTOF	DDA
sp|O15228|GNPAT_HUMAN	O15228	GNPAT_HUMAN	GNPAT	680	Dihydroxyacetone phosphate acyltransferase	19.12	1	0.999	0	11	11	11	9	9	9	TimsTOF	DDA
sp|O15228|GNPAT_HUMAN	O15228	GNPAT_HUMAN	GNPAT	680	Dihydroxyacetone phosphate acyltransferase	24.56	1	0.999	0	12	12	12	14	14	14	TimsTOF	DDA
sp|O15228|GNPAT_HUMAN	O15228	GNPAT_HUMAN	GNPAT	680	Dihydroxyacetone phosphate acyltransferase	23.97	1	0.999	0	12	12	12	11	11	11	TimsTOF	DDA
sp|O15228|GNPAT_HUMAN	O15228	GNPAT_HUMAN	GNPAT	680	Dihydroxyacetone phosphate acyltransferase	58.68	1	0.999	0	35	35	35	309	309	309	Astral	DIA
sp|O15231|ZN185_HUMAN	O15231	ZN185_HUMAN	ZNF185	689	Zinc finger protein 185	7.11	1	0.999	0	4	4	4	16	16	16	Astral	DIA
sp|O15234|CASC3_HUMAN	O15234	CASC3_HUMAN	CASC3	703	Protein CASC3	18.63	1	0.999	0	8	8	8	65	65	65	Astral	DIA
sp|O15235|RT12_HUMAN	O15235	RT12_HUMAN	MRPS12	138	28S ribosomal protein S12, mitochondrial	8.7	0.9803	0.999	0	1	1	1	1	1	1	Lumos	DDA
sp|O15235|RT12_HUMAN	O15235	RT12_HUMAN	MRPS12	138	28S ribosomal protein S12, mitochondrial	8.7	0.9803	0.999	0	1	1	1	1	1	1	Lumos	DDA
sp|O15235|RT12_HUMAN	O15235	RT12_HUMAN	MRPS12	138	28S ribosomal protein S12, mitochondrial	8.7	0.9803	0.999	0	1	1	1	1	1	1	Lumos	DDA
sp|O15235|RT12_HUMAN	O15235	RT12_HUMAN	MRPS12	138	28S ribosomal protein S12, mitochondrial	8.7	0.9803	0.999	0	1	1	1	1	1	1	Lumos	DDA
sp|O15235|RT12_HUMAN	O15235	RT12_HUMAN	MRPS12	138	28S ribosomal protein S12, mitochondrial	8.7	1	0.999	0	2	2	2	2	2	2	TimsTOF	DDA
sp|O15235|RT12_HUMAN	O15235	RT12_HUMAN	MRPS12	138	28S ribosomal protein S12, mitochondrial	8.7	1	0.999	0	3	3	3	1	1	1	TimsTOF	DDA
sp|O15235|RT12_HUMAN	O15235	RT12_HUMAN	MRPS12	138	28S ribosomal protein S12, mitochondrial	8.7	1	0.999	0	3	3	3	1	1	1	TimsTOF	DDA
sp|O15235|RT12_HUMAN	O15235	RT12_HUMAN	MRPS12	138	28S ribosomal protein S12, mitochondrial	38.41	1	0.999	0	4	4	4	39	39	39	Astral	DIA
sp|O15235|RT12_HUMAN	O15235	RT12_HUMAN	MRPS12	138	28S ribosomal protein S12, mitochondrial	33.33	1	0.999	0	4	4	4	4	4	4	TimsTOF	DDA
sp|O15240|VGF_HUMAN	O15240	VGF_HUMAN	VGF	615	Neurosecretory protein VGF	23.09	1	0.999	0	11	11	11	68	68	68	Astral	DIA
sp|O15243|OBRG_HUMAN	O15243	OBRG_HUMAN	LEPROT	131	Leptin receptor gene-related protein	9.92	0.9708	0.999	0	1	1	1	16	16	16	Astral	DIA
sp|O15243|OBRG_HUMAN	O15243	OBRG_HUMAN	LEPROT	131	Leptin receptor gene-related protein	9.92	0.9996	0.999	0	1	1	1	1	1	1	TimsTOF	DDA
sp|O15243|OBRG_HUMAN	O15243	OBRG_HUMAN	LEPROT	131	Leptin receptor gene-related protein	9.92	0.9996	0.999	0	1	1	1	1	1	1	TimsTOF	DDA
sp|O15243|OBRG_HUMAN	O15243	OBRG_HUMAN	LEPROT	131	Leptin receptor gene-related protein	9.92	0.9996	0.999	0	1	1	1	1	1	1	TimsTOF	DDA
sp|O15243|OBRG_HUMAN	O15243	OBRG_HUMAN	LEPROT	131	Leptin receptor gene-related protein	10.69	0.9996	0.999	0	2	2	2	3	3	3	TimsTOF	DDA
sp|O15247|CLIC2_HUMAN	O15247	CLIC2_HUMAN	CLIC2	247	Chloride intracellular channel protein 2	40.08	1	0.999	0	9	8	8	77	55	55	Astral	DIA
sp|O15254|ACOX3_HUMAN	O15254	ACOX3_HUMAN	ACOX3	700	Peroxisomal acyl-coenzyme A oxidase 3	9	1	0.999	0	8	8	8	5	5	5	TimsTOF	DDA
sp|O15254|ACOX3_HUMAN	O15254	ACOX3_HUMAN	ACOX3	700	Peroxisomal acyl-coenzyme A oxidase 3	15.71	1	0.999	0	11	11	11	8	8	8	TimsTOF	DDA
sp|O15254|ACOX3_HUMAN	O15254	ACOX3_HUMAN	ACOX3	700	Peroxisomal acyl-coenzyme A oxidase 3	16.29	1	0.999	0	12	12	12	14	14	14	TimsTOF	DDA
sp|O15254|ACOX3_HUMAN	O15254	ACOX3_HUMAN	ACOX3	700	Peroxisomal acyl-coenzyme A oxidase 3	20.57	1	0.999	0	14	14	14	14	14	14	TimsTOF	DDA
sp|O15254|ACOX3_HUMAN	O15254	ACOX3_HUMAN	ACOX3	700	Peroxisomal acyl-coenzyme A oxidase 3	52	1	0.999	0	28	28	28	280	280	280	Astral	DIA
sp|O15258|RER1_HUMAN	O15258	RER1_HUMAN	RER1	196	Protein RER1	23.98	1	0.999	0	3	3	3	12	12	12	Lumos	DDA
sp|O15258|RER1_HUMAN	O15258	RER1_HUMAN	RER1	196	Protein RER1	23.98	1	0.999	0	3	3	3	8	8	8	Lumos	DDA
sp|O15258|RER1_HUMAN	O15258	RER1_HUMAN	RER1	196	Protein RER1	23.98	1	0.999	0	3	3	3	8	8	8	Lumos	DDA
sp|O15258|RER1_HUMAN	O15258	RER1_HUMAN	RER1	196	Protein RER1	23.98	1	0.999	0	3	3	3	8	8	8	Lumos	DDA
sp|O15258|RER1_HUMAN	O15258	RER1_HUMAN	RER1	196	Protein RER1	29.59	1	0.999	0	5	5	5	110	110	110	Astral	DIA
sp|O15258|RER1_HUMAN	O15258	RER1_HUMAN	RER1	196	Protein RER1	33.67	1	0.999	0	7	7	7	17	17	17	TimsTOF	DDA
sp|O15258|RER1_HUMAN	O15258	RER1_HUMAN	RER1	196	Protein RER1	33.16	1	0.999	0	7	7	7	16	16	16	TimsTOF	DDA
sp|O15258|RER1_HUMAN	O15258	RER1_HUMAN	RER1	196	Protein RER1	33.16	1	0.999	0	7	7	7	21	21	21	TimsTOF	DDA
sp|O15258|RER1_HUMAN	O15258	RER1_HUMAN	RER1	196	Protein RER1	37.24	1	0.999	0	7	7	7	19	19	19	TimsTOF	DDA
sp|O15260|SURF4_HUMAN	O15260	SURF4_HUMAN	SURF4	269	Surfeit locus protein 4	15.24	1	0.999	0	4	4	4	7	7	7	Lumos	DDA
sp|O15260|SURF4_HUMAN	O15260	SURF4_HUMAN	SURF4	269	Surfeit locus protein 4	21.19	1	0.999	0	4	4	4	7	7	7	Lumos	DDA
sp|O15260|SURF4_HUMAN	O15260	SURF4_HUMAN	SURF4	269	Surfeit locus protein 4	21.19	1	0.999	0	4	4	4	11	11	11	Lumos	DDA
sp|O15260|SURF4_HUMAN	O15260	SURF4_HUMAN	SURF4	269	Surfeit locus protein 4	21.19	1	0.999	0	4	4	4	8	8	8	Lumos	DDA
sp|O15260|SURF4_HUMAN	O15260	SURF4_HUMAN	SURF4	269	Surfeit locus protein 4	27.51	1	0.999	0	6	6	6	27	27	27	TimsTOF	DDA
sp|O15260|SURF4_HUMAN	O15260	SURF4_HUMAN	SURF4	269	Surfeit locus protein 4	27.51	1	0.999	0	6	6	6	24	24	24	TimsTOF	DDA
sp|O15260|SURF4_HUMAN	O15260	SURF4_HUMAN	SURF4	269	Surfeit locus protein 4	27.51	1	0.999	0	7	7	7	36	36	36	TimsTOF	DDA
sp|O15260|SURF4_HUMAN	O15260	SURF4_HUMAN	SURF4	269	Surfeit locus protein 4	30.48	1	0.999	0	7	7	7	38	38	38	TimsTOF	DDA
sp|O15260|SURF4_HUMAN	O15260	SURF4_HUMAN	SURF4	269	Surfeit locus protein 4	35.69	1	0.999	0	10	10	10	174	174	174	Astral	DIA
sp|O15269|SPTC1_HUMAN	O15269	SPTC1_HUMAN	SPTLC1	473	Serine palmitoyltransferase 1	9.51	1	0.999	0	3	3	3	6	6	6	Lumos	DDA
sp|O15269|SPTC1_HUMAN	O15269	SPTC1_HUMAN	SPTLC1	473	Serine palmitoyltransferase 1	5.92	1	0.999	0	4	4	4	4	4	4	Lumos	DDA
sp|O15269|SPTC1_HUMAN	O15269	SPTC1_HUMAN	SPTLC1	473	Serine palmitoyltransferase 1	13.74	1	0.999	0	5	5	5	7	7	7	Lumos	DDA
sp|O15269|SPTC1_HUMAN	O15269	SPTC1_HUMAN	SPTLC1	473	Serine palmitoyltransferase 1	18.6	1	0.999	0	7	7	7	6	6	6	Lumos	DDA
sp|O15269|SPTC1_HUMAN	O15269	SPTC1_HUMAN	SPTLC1	473	Serine palmitoyltransferase 1	34.88	1	0.999	0	13	13	13	16	16	16	TimsTOF	DDA
sp|O15269|SPTC1_HUMAN	O15269	SPTC1_HUMAN	SPTLC1	473	Serine palmitoyltransferase 1	28.75	1	0.999	0	13	13	13	14	14	14	TimsTOF	DDA
sp|O15269|SPTC1_HUMAN	O15269	SPTC1_HUMAN	SPTLC1	473	Serine palmitoyltransferase 1	36.58	1	0.999	0	14	14	14	18	18	18	TimsTOF	DDA
sp|O15269|SPTC1_HUMAN	O15269	SPTC1_HUMAN	SPTLC1	473	Serine palmitoyltransferase 1	43.34	1	0.999	0	15	15	15	22	22	22	TimsTOF	DDA
sp|O15269|SPTC1_HUMAN	O15269	SPTC1_HUMAN	SPTLC1	473	Serine palmitoyltransferase 1	38.9	1	0.999	0	16	16	16	242	242	242	Astral	DIA
sp|O15270|SPTC2_HUMAN	O15270	SPTC2_HUMAN	SPTLC2	562	Serine palmitoyltransferase 2	2.31	1	0.999	0	2	2	2	1	1	1	Lumos	DDA
sp|O15270|SPTC2_HUMAN	O15270	SPTC2_HUMAN	SPTLC2	562	Serine palmitoyltransferase 2	2.31	1	0.999	0	2	2	2	1	1	1	Lumos	DDA
sp|O15270|SPTC2_HUMAN	O15270	SPTC2_HUMAN	SPTLC2	562	Serine palmitoyltransferase 2	5.52	1	0.999	0	2	2	2	2	2	2	Lumos	DDA
sp|O15270|SPTC2_HUMAN	O15270	SPTC2_HUMAN	SPTLC2	562	Serine palmitoyltransferase 2	27.22	1	0.999	0	11	11	11	13	13	13	TimsTOF	DDA
sp|O15270|SPTC2_HUMAN	O15270	SPTC2_HUMAN	SPTLC2	562	Serine palmitoyltransferase 2	25.09	1	0.999	0	12	12	12	13	13	13	TimsTOF	DDA
sp|O15270|SPTC2_HUMAN	O15270	SPTC2_HUMAN	SPTLC2	562	Serine palmitoyltransferase 2	36.3	1	0.999	0	14	14	14	18	18	18	TimsTOF	DDA
sp|O15270|SPTC2_HUMAN	O15270	SPTC2_HUMAN	SPTLC2	562	Serine palmitoyltransferase 2	42.17	1	0.999	0	17	17	17	257	257	257	Astral	DIA
sp|O15270|SPTC2_HUMAN	O15270	SPTC2_HUMAN	SPTLC2	562	Serine palmitoyltransferase 2	40.39	1	0.999	0	17	17	17	23	23	23	TimsTOF	DDA
sp|O15287|FANCG_HUMAN	O15287	FANCG_HUMAN	FANCG	622	Fanconi anemia group G protein	14.15	1	0.9979	0.00316539	7	7	7	11	11	11	Astral	DIA
sp|O15294|OGT1_HUMAN	O15294	OGT1_HUMAN	OGT	1046	UDP-N-acetylglucosamine--peptide N-acetylglucosaminyltransferase 110 kDa subunit	1.91	0.9805	0.999	0	1	1	1	1	1	1	Lumos	DDA
sp|O15294|OGT1_HUMAN	O15294	OGT1_HUMAN	OGT	1046	UDP-N-acetylglucosamine--peptide N-acetylglucosaminyltransferase 110 kDa subunit	5.83	1	0.999	0	9	9	9	5	5	5	TimsTOF	DDA
sp|O15294|OGT1_HUMAN	O15294	OGT1_HUMAN	OGT	1046	UDP-N-acetylglucosamine--peptide N-acetylglucosaminyltransferase 110 kDa subunit	11.28	1	0.999	0	12	12	12	12	12	12	TimsTOF	DDA
sp|O15294|OGT1_HUMAN	O15294	OGT1_HUMAN	OGT	1046	UDP-N-acetylglucosamine--peptide N-acetylglucosaminyltransferase 110 kDa subunit	15.58	1	0.999	0	13	13	13	15	15	15	TimsTOF	DDA
sp|O15294|OGT1_HUMAN	O15294	OGT1_HUMAN	OGT	1046	UDP-N-acetylglucosamine--peptide N-acetylglucosaminyltransferase 110 kDa subunit	21.03	1	0.999	0	17	17	17	17	17	17	TimsTOF	DDA
sp|O15294|OGT1_HUMAN	O15294	OGT1_HUMAN	OGT	1046	UDP-N-acetylglucosamine--peptide N-acetylglucosaminyltransferase 110 kDa subunit	44.46	1	0.999	0	35	35	35	461	461	461	Astral	DIA
sp|O15296|LX15B_HUMAN	O15296	LX15B_HUMAN	ALOX15B	676	Polyunsaturated fatty acid lipoxygenase ALOX15B	1.48	0.8948	0.9961	0.00944109	1	1	1	5	5	5	Astral	DIA
sp|O15304|SIVA_HUMAN	O15304	SIVA_HUMAN	SIVA1	175	Apoptosis regulatory protein Siva	7.43	0.9418	0.9979	0.00316539	1	1	1	2	2	2	Astral	DIA
sp|O15305|PMM2_HUMAN	O15305	PMM2_HUMAN	PMM2	246	Phosphomannomutase 2	3.66	1	0.999	0	2	1	2	1	1	1	TimsTOF	DDA
sp|O15305|PMM2_HUMAN	O15305	PMM2_HUMAN	PMM2	246	Phosphomannomutase 2	6.5	1	0.999	0	3	2	3	2	1	2	TimsTOF	DDA
sp|O15305|PMM2_HUMAN	O15305	PMM2_HUMAN	PMM2	246	Phosphomannomutase 2	15.04	1	0.999	0	4	3	4	4	3	4	TimsTOF	DDA
sp|O15305|PMM2_HUMAN	O15305	PMM2_HUMAN	PMM2	246	Phosphomannomutase 2	3.66	1	0.999	0	3	3	3	1	1	1	TimsTOF	DDA
sp|O15305|PMM2_HUMAN	O15305	PMM2_HUMAN	PMM2	246	Phosphomannomutase 2	43.9	1	0.999	0	11	10	11	160	145	160	Astral	DIA
sp|O15318|RPC7_HUMAN	O15318	RPC7_HUMAN	POLR3G	223	DNA-directed RNA polymerase III subunit RPC7	22.42	1	0.9989	0.000151883	5	5	5	49	49	49	Astral	DIA
sp|O15321|TM9S1_HUMAN	O15321	TM9S1_HUMAN	TM9SF1	606	Transmembrane 9 superfamily member 1	1.82	0.9765	0.9988	0.000318269	1	1	1	1	1	1	Lumos	DDA
sp|O15321|TM9S1_HUMAN	O15321	TM9S1_HUMAN	TM9SF1	606	Transmembrane 9 superfamily member 1	3.14	1	0.999	0	3	3	3	2	2	2	TimsTOF	DDA
sp|O15321|TM9S1_HUMAN	O15321	TM9S1_HUMAN	TM9SF1	606	Transmembrane 9 superfamily member 1	14.85	1	0.999	0	6	6	6	7	7	7	TimsTOF	DDA
sp|O15321|TM9S1_HUMAN	O15321	TM9S1_HUMAN	TM9SF1	606	Transmembrane 9 superfamily member 1	20.3	1	0.999	0	8	8	8	12	12	12	TimsTOF	DDA
sp|O15321|TM9S1_HUMAN	O15321	TM9S1_HUMAN	TM9SF1	606	Transmembrane 9 superfamily member 1	19.14	1	0.999	0	8	8	8	9	9	9	TimsTOF	DDA
sp|O15321|TM9S1_HUMAN	O15321	TM9S1_HUMAN	TM9SF1	606	Transmembrane 9 superfamily member 1	19.14	1	0.999	0	9	9	9	92	92	92	Astral	DIA
sp|O15327|INP4B_HUMAN	O15327	INP4B_HUMAN	INPP4B	924	Inositol polyphosphate 4-phosphatase type II	1.41	0.9532	0.9975	0.00154321	1	1	1	1	1	1	TimsTOF	DDA
sp|O15327|INP4B_HUMAN	O15327	INP4B_HUMAN	INPP4B	924	Inositol polyphosphate 4-phosphatase type II	7.58	1	0.9989	0.000151883	5	5	5	10	10	10	Astral	DIA
sp|O15344|TRI18_HUMAN	O15344	TRI18_HUMAN	MID1	667	E3 ubiquitin-protein ligase Midline-1	14.39	1	0.999	0	8	8	8	8	8	8	TimsTOF	DDA
sp|O15344|TRI18_HUMAN	O15344	TRI18_HUMAN	MID1	667	E3 ubiquitin-protein ligase Midline-1	13.04	1	0.999	0	8	8	8	7	7	7	TimsTOF	DDA
sp|O15344|TRI18_HUMAN	O15344	TRI18_HUMAN	MID1	667	E3 ubiquitin-protein ligase Midline-1	14.39	1	0.999	0	8	8	8	9	9	9	TimsTOF	DDA
sp|O15344|TRI18_HUMAN	O15344	TRI18_HUMAN	MID1	667	E3 ubiquitin-protein ligase Midline-1	13.34	1	0.999	0	9	9	9	8	8	8	TimsTOF	DDA
sp|O15344|TRI18_HUMAN	O15344	TRI18_HUMAN	MID1	667	E3 ubiquitin-protein ligase Midline-1	24.14	1	0.999	0	14	13	14	190	175	190	Astral	DIA
sp|O15347|HMGB3_HUMAN	O15347	HMGB3_HUMAN	HMGB3	200	High mobility group protein B3	14	1	0.999	0	4	4	4	5	5	5	Lumos	DDA
sp|O15347|HMGB3_HUMAN	O15347	HMGB3_HUMAN	HMGB3	200	High mobility group protein B3	17	1	0.999	0	4	4	4	5	5	5	Lumos	DDA
sp|O15347|HMGB3_HUMAN	O15347	HMGB3_HUMAN	HMGB3	200	High mobility group protein B3	14	1	0.999	0	4	4	4	5	5	5	Lumos	DDA
sp|O15347|HMGB3_HUMAN	O15347	HMGB3_HUMAN	HMGB3	200	High mobility group protein B3	14	1	0.999	0	4	4	4	6	6	6	Lumos	DDA
sp|O15347|HMGB3_HUMAN	O15347	HMGB3_HUMAN	HMGB3	200	High mobility group protein B3	39	1	0.999	0	8	8	8	137	137	137	Astral	DIA
sp|O15347|HMGB3_HUMAN	O15347	HMGB3_HUMAN	HMGB3	200	High mobility group protein B3	46	1	0.999	0	13	12	12	20	18	18	TimsTOF	DDA
sp|O15347|HMGB3_HUMAN	O15347	HMGB3_HUMAN	HMGB3	200	High mobility group protein B3	43	1	0.999	0	13	12	12	21	21	21	TimsTOF	DDA
sp|O15347|HMGB3_HUMAN	O15347	HMGB3_HUMAN	HMGB3	200	High mobility group protein B3	48	1	0.999	0	14	13	13	26	25	25	TimsTOF	DDA
sp|O15347|HMGB3_HUMAN	O15347	HMGB3_HUMAN	HMGB3	200	High mobility group protein B3	52.5	1	0.999	0	15	15	15	20	20	20	TimsTOF	DDA
sp|O15355|PPM1G_HUMAN	O15355	PPM1G_HUMAN	PPM1G	546	Protein phosphatase 1G	2.93	1	0.999	0	2	2	2	1	1	1	Lumos	DDA
sp|O15355|PPM1G_HUMAN	O15355	PPM1G_HUMAN	PPM1G	546	Protein phosphatase 1G	3.3	1	0.999	0	2	2	2	1	1	1	Lumos	DDA
sp|O15355|PPM1G_HUMAN	O15355	PPM1G_HUMAN	PPM1G	546	Protein phosphatase 1G	2.93	1	0.999	0	2	2	2	1	1	1	Lumos	DDA
sp|O15355|PPM1G_HUMAN	O15355	PPM1G_HUMAN	PPM1G	546	Protein phosphatase 1G	11.72	1	0.999	0	3	3	3	5	5	5	Lumos	DDA
sp|O15355|PPM1G_HUMAN	O15355	PPM1G_HUMAN	PPM1G	546	Protein phosphatase 1G	12.27	1	0.999	0	8	8	8	7	7	7	TimsTOF	DDA
sp|O15355|PPM1G_HUMAN	O15355	PPM1G_HUMAN	PPM1G	546	Protein phosphatase 1G	15.02	1	0.999	0	9	9	9	10	10	10	TimsTOF	DDA
sp|O15355|PPM1G_HUMAN	O15355	PPM1G_HUMAN	PPM1G	546	Protein phosphatase 1G	29.85	1	0.999	0	13	13	13	16	16	16	TimsTOF	DDA
sp|O15355|PPM1G_HUMAN	O15355	PPM1G_HUMAN	PPM1G	546	Protein phosphatase 1G	32.05	1	0.999	0	14	14	14	21	21	21	TimsTOF	DDA
sp|O15355|PPM1G_HUMAN	O15355	PPM1G_HUMAN	PPM1G	546	Protein phosphatase 1G	52.75	1	0.999	0	22	22	22	378	378	378	Astral	DIA
sp|O15357|SHIP2_HUMAN	O15357	SHIP2_HUMAN	INPPL1	1258	Phosphatidylinositol 3,4,5-trisphosphate 5-phosphatase 2	2.38	1	0.999	0	2	2	2	2	2	2	TimsTOF	DDA
sp|O15357|SHIP2_HUMAN	O15357	SHIP2_HUMAN	INPPL1	1258	Phosphatidylinositol 3,4,5-trisphosphate 5-phosphatase 2	1.91	1	0.999	0	3	3	3	2	2	2	TimsTOF	DDA
sp|O15357|SHIP2_HUMAN	O15357	SHIP2_HUMAN	INPPL1	1258	Phosphatidylinositol 3,4,5-trisphosphate 5-phosphatase 2	3.5	1	0.999	0	3	3	3	3	3	3	TimsTOF	DDA
sp|O15357|SHIP2_HUMAN	O15357	SHIP2_HUMAN	INPPL1	1258	Phosphatidylinositol 3,4,5-trisphosphate 5-phosphatase 2	29.01	1	0.999	0	28	26	28	224	211	224	Astral	DIA
sp|O15360|FANCA_HUMAN	O15360	FANCA_HUMAN	FANCA	1455	Fanconi anemia group A protein	0.89	0.9673	0.9983	0.000694686	1	1	1	1	1	1	TimsTOF	DDA
sp|O15371|EIF3D_HUMAN	O15371	EIF3D_HUMAN	EIF3D	548	Eukaryotic translation initiation factor 3 subunit D	21.35	1	0.999	0	7	7	7	12	12	12	Lumos	DDA
sp|O15371|EIF3D_HUMAN	O15371	EIF3D_HUMAN	EIF3D	548	Eukaryotic translation initiation factor 3 subunit D	25.18	1	0.999	0	7	7	7	16	16	16	Lumos	DDA
sp|O15371|EIF3D_HUMAN	O15371	EIF3D_HUMAN	EIF3D	548	Eukaryotic translation initiation factor 3 subunit D	22.99	1	0.999	0	8	8	8	14	14	14	Lumos	DDA
sp|O15371|EIF3D_HUMAN	O15371	EIF3D_HUMAN	EIF3D	548	Eukaryotic translation initiation factor 3 subunit D	29.56	1	0.999	0	9	9	9	22	22	22	Lumos	DDA
sp|O15371|EIF3D_HUMAN	O15371	EIF3D_HUMAN	EIF3D	548	Eukaryotic translation initiation factor 3 subunit D	44.34	1	0.999	0	16	16	16	31	31	31	TimsTOF	DDA
sp|O15371|EIF3D_HUMAN	O15371	EIF3D_HUMAN	EIF3D	548	Eukaryotic translation initiation factor 3 subunit D	47.45	1	0.999	0	16	16	16	25	25	25	TimsTOF	DDA
sp|O15371|EIF3D_HUMAN	O15371	EIF3D_HUMAN	EIF3D	548	Eukaryotic translation initiation factor 3 subunit D	41.97	1	0.999	0	19	19	19	32	32	32	TimsTOF	DDA
sp|O15371|EIF3D_HUMAN	O15371	EIF3D_HUMAN	EIF3D	548	Eukaryotic translation initiation factor 3 subunit D	52.37	1	0.999	0	20	20	20	44	44	44	TimsTOF	DDA
sp|O15371|EIF3D_HUMAN	O15371	EIF3D_HUMAN	EIF3D	548	Eukaryotic translation initiation factor 3 subunit D	56.39	1	0.999	0	25	25	25	492	492	492	Astral	DIA
sp|O15372|EIF3H_HUMAN	O15372	EIF3H_HUMAN	EIF3H	352	Eukaryotic translation initiation factor 3 subunit H	9.09	1	0.999	0	4	4	4	2	2	2	Lumos	DDA
sp|O15372|EIF3H_HUMAN	O15372	EIF3H_HUMAN	EIF3H	352	Eukaryotic translation initiation factor 3 subunit H	14.49	1	0.999	0	5	5	5	6	6	6	Lumos	DDA
sp|O15372|EIF3H_HUMAN	O15372	EIF3H_HUMAN	EIF3H	352	Eukaryotic translation initiation factor 3 subunit H	21.59	1	0.999	0	5	5	5	7	7	7	Lumos	DDA
sp|O15372|EIF3H_HUMAN	O15372	EIF3H_HUMAN	EIF3H	352	Eukaryotic translation initiation factor 3 subunit H	9.09	1	0.999	0	5	5	5	5	5	5	Lumos	DDA
sp|O15372|EIF3H_HUMAN	O15372	EIF3H_HUMAN	EIF3H	352	Eukaryotic translation initiation factor 3 subunit H	50.28	1	0.999	0	17	17	17	18	18	18	TimsTOF	DDA
sp|O15372|EIF3H_HUMAN	O15372	EIF3H_HUMAN	EIF3H	352	Eukaryotic translation initiation factor 3 subunit H	46.88	1	0.999	0	17	17	17	21	21	21	TimsTOF	DDA
sp|O15372|EIF3H_HUMAN	O15372	EIF3H_HUMAN	EIF3H	352	Eukaryotic translation initiation factor 3 subunit H	48.86	1	0.999	0	18	18	18	28	28	28	TimsTOF	DDA
sp|O15372|EIF3H_HUMAN	O15372	EIF3H_HUMAN	EIF3H	352	Eukaryotic translation initiation factor 3 subunit H	62.78	1	0.999	0	18	18	18	26	26	26	TimsTOF	DDA
sp|O15372|EIF3H_HUMAN	O15372	EIF3H_HUMAN	EIF3H	352	Eukaryotic translation initiation factor 3 subunit H	70.17	1	0.999	0	20	20	20	319	319	319	Astral	DIA
sp|O15379|HDAC3_HUMAN	O15379	HDAC3_HUMAN	HDAC3	428	Histone deacetylase 3	10.51	1	0.999	0	3	3	3	3	3	3	TimsTOF	DDA
sp|O15379|HDAC3_HUMAN	O15379	HDAC3_HUMAN	HDAC3	428	Histone deacetylase 3	3.97	1	0.999	0	3	3	3	1	1	1	TimsTOF	DDA
sp|O15379|HDAC3_HUMAN	O15379	HDAC3_HUMAN	HDAC3	428	Histone deacetylase 3	10.51	1	0.999	0	3	3	3	3	3	3	TimsTOF	DDA
sp|O15379|HDAC3_HUMAN	O15379	HDAC3_HUMAN	HDAC3	428	Histone deacetylase 3	3.97	1	0.999	0	3	3	3	1	1	1	TimsTOF	DDA
sp|O15379|HDAC3_HUMAN	O15379	HDAC3_HUMAN	HDAC3	428	Histone deacetylase 3	39.49	1	0.999	0	12	11	11	107	92	92	Astral	DIA
sp|O15381|NVL_HUMAN	O15381	NVL_HUMAN	NVL	856	Nuclear valosin-containing protein-like	1.75	1	0.999	0	1	1	1	1	1	1	TimsTOF	DDA
sp|O15381|NVL_HUMAN	O15381	NVL_HUMAN	NVL	856	Nuclear valosin-containing protein-like	1.75	1	0.999	0	1	1	1	2	2	2	TimsTOF	DDA
sp|O15381|NVL_HUMAN	O15381	NVL_HUMAN	NVL	856	Nuclear valosin-containing protein-like	3.15	1	0.999	0	2	2	2	2	2	2	TimsTOF	DDA
sp|O15381|NVL_HUMAN	O15381	NVL_HUMAN	NVL	856	Nuclear valosin-containing protein-like	4.91	1	0.999	0	3	3	3	3	3	3	TimsTOF	DDA
sp|O15381|NVL_HUMAN	O15381	NVL_HUMAN	NVL	856	Nuclear valosin-containing protein-like	40.07	1	0.999	0	26	24	24	217	210	210	Astral	DIA
sp|O15382|BCAT2_HUMAN	O15382	BCAT2_HUMAN	BCAT2	392	Branched-chain-amino-acid aminotransferase, mitochondrial	2.04	0.9999	0.999	0	2	2	2	1	1	1	Lumos	DDA
sp|O15382|BCAT2_HUMAN	O15382	BCAT2_HUMAN	BCAT2	392	Branched-chain-amino-acid aminotransferase, mitochondrial	4.08	0.9999	0.999	0	2	2	2	1	1	1	Lumos	DDA
sp|O15382|BCAT2_HUMAN	O15382	BCAT2_HUMAN	BCAT2	392	Branched-chain-amino-acid aminotransferase, mitochondrial	6.12	0.9999	0.999	0	2	2	2	2	2	2	Lumos	DDA
sp|O15382|BCAT2_HUMAN	O15382	BCAT2_HUMAN	BCAT2	392	Branched-chain-amino-acid aminotransferase, mitochondrial	19.9	1	0.999	0	10	10	10	10	10	10	TimsTOF	DDA
sp|O15382|BCAT2_HUMAN	O15382	BCAT2_HUMAN	BCAT2	392	Branched-chain-amino-acid aminotransferase, mitochondrial	34.18	1	0.999	0	11	11	11	18	18	18	TimsTOF	DDA
sp|O15382|BCAT2_HUMAN	O15382	BCAT2_HUMAN	BCAT2	392	Branched-chain-amino-acid aminotransferase, mitochondrial	33.93	1	0.999	0	11	11	11	22	22	22	TimsTOF	DDA
sp|O15382|BCAT2_HUMAN	O15382	BCAT2_HUMAN	BCAT2	392	Branched-chain-amino-acid aminotransferase, mitochondrial	34.18	1	0.999	0	11	11	11	16	16	16	TimsTOF	DDA
sp|O15382|BCAT2_HUMAN	O15382	BCAT2_HUMAN	BCAT2	392	Branched-chain-amino-acid aminotransferase, mitochondrial	49.23	1	0.999	0	16	16	16	239	239	239	Astral	DIA
sp|O15392|BIRC5_HUMAN	O15392	BIRC5_HUMAN	BIRC5	142	Baculoviral IAP repeat-containing protein 5	29.58	0.9999	0.9988	0.000717257	3	3	3	20	20	20	Astral	DIA
sp|O15394|NCAM2_HUMAN	O15394	NCAM2_HUMAN	NCAM2	837	Neural cell adhesion molecule 2	17.56	1	0.999	0	11	11	11	71	71	71	Astral	DIA
sp|O15397|IPO8_HUMAN	O15397	IPO8_HUMAN	IPO8	1037	Importin-8	1.06	1	0.999	0	3	2	2	1	1	1	TimsTOF	DDA
sp|O15397|IPO8_HUMAN	O15397	IPO8_HUMAN	IPO8	1037	Importin-8	4.53	1	0.999	0	4	3	3	5	3	3	TimsTOF	DDA
sp|O15397|IPO8_HUMAN	O15397	IPO8_HUMAN	IPO8	1037	Importin-8	1.25	1	0.999	0	4	3	3	1	1	1	TimsTOF	DDA
sp|O15397|IPO8_HUMAN	O15397	IPO8_HUMAN	IPO8	1037	Importin-8	3.28	1	0.999	0	5	4	4	3	2	2	TimsTOF	DDA
sp|O15397|IPO8_HUMAN	O15397	IPO8_HUMAN	IPO8	1037	Importin-8	28.25	1	0.999	0	24	23	23	232	218	218	Astral	DIA
sp|O15400|STX7_HUMAN	O15400	STX7_HUMAN	STX7	261	Syntaxin-7	10.73	1	0.999	0	2	2	2	2	2	2	Lumos	DDA
sp|O15400|STX7_HUMAN	O15400	STX7_HUMAN	STX7	261	Syntaxin-7	4.98	1	0.999	0	2	2	2	1	1	1	Lumos	DDA
sp|O15400|STX7_HUMAN	O15400	STX7_HUMAN	STX7	261	Syntaxin-7	5.75	1	0.999	0	2	2	2	1	1	1	TimsTOF	DDA
sp|O15400|STX7_HUMAN	O15400	STX7_HUMAN	STX7	261	Syntaxin-7	22.22	1	0.999	0	4	4	4	5	5	5	TimsTOF	DDA
sp|O15400|STX7_HUMAN	O15400	STX7_HUMAN	STX7	261	Syntaxin-7	19.54	1	0.999	0	4	4	4	4	4	4	TimsTOF	DDA
sp|O15400|STX7_HUMAN	O15400	STX7_HUMAN	STX7	261	Syntaxin-7	18.01	1	0.999	0	6	6	6	4	4	4	TimsTOF	DDA
sp|O15400|STX7_HUMAN	O15400	STX7_HUMAN	STX7	261	Syntaxin-7	49.04	1	0.999	0	9	9	9	161	161	161	Astral	DIA
sp|O15417|TNC18_HUMAN	O15417	TNC18_HUMAN	TNRC18	2968	Trinucleotide repeat-containing gene 18 protein	4.08	1	0.9973	0.00478222	9	9	9	20	20	20	Astral	DIA
sp|O15427|MOT4_HUMAN	O15427	MOT4_HUMAN	SLC16A3	465	Monocarboxylate transporter 4	20	1	0.999	0	7	7	7	10	10	10	Lumos	DDA
sp|O15427|MOT4_HUMAN	O15427	MOT4_HUMAN	SLC16A3	465	Monocarboxylate transporter 4	16.34	1	0.999	0	7	7	7	10	10	10	Lumos	DDA
sp|O15427|MOT4_HUMAN	O15427	MOT4_HUMAN	SLC16A3	465	Monocarboxylate transporter 4	20	1	0.999	0	7	7	7	15	15	15	Lumos	DDA
sp|O15427|MOT4_HUMAN	O15427	MOT4_HUMAN	SLC16A3	465	Monocarboxylate transporter 4	16.34	1	0.999	0	7	7	7	9	9	9	Lumos	DDA
sp|O15427|MOT4_HUMAN	O15427	MOT4_HUMAN	SLC16A3	465	Monocarboxylate transporter 4	13.98	1	0.999	0	7	7	7	9	9	9	TimsTOF	DDA
sp|O15427|MOT4_HUMAN	O15427	MOT4_HUMAN	SLC16A3	465	Monocarboxylate transporter 4	13.98	1	0.999	0	8	8	8	9	9	9	TimsTOF	DDA
sp|O15427|MOT4_HUMAN	O15427	MOT4_HUMAN	SLC16A3	465	Monocarboxylate transporter 4	24.09	1	0.999	0	10	10	10	17	17	17	TimsTOF	DDA
sp|O15427|MOT4_HUMAN	O15427	MOT4_HUMAN	SLC16A3	465	Monocarboxylate transporter 4	23.44	1	0.999	0	11	11	11	163	163	163	Astral	DIA
sp|O15427|MOT4_HUMAN	O15427	MOT4_HUMAN	SLC16A3	465	Monocarboxylate transporter 4	20.65	1	0.999	0	11	11	11	15	15	15	TimsTOF	DDA
sp|O15431|COPT1_HUMAN	O15431	COPT1_HUMAN	SLC31A1	190	High affinity copper uptake protein 1	10	0.9805	0.999	0	1	1	1	1	1	1	Lumos	DDA
sp|O15431|COPT1_HUMAN	O15431	COPT1_HUMAN	SLC31A1	190	High affinity copper uptake protein 1	10	0.9805	0.999	0	1	1	1	1	1	1	Lumos	DDA
sp|O15431|COPT1_HUMAN	O15431	COPT1_HUMAN	SLC31A1	190	High affinity copper uptake protein 1	10	0.9805	0.999	0	1	1	1	3	3	3	Lumos	DDA
sp|O15431|COPT1_HUMAN	O15431	COPT1_HUMAN	SLC31A1	190	High affinity copper uptake protein 1	10	1	0.999	0	1	1	1	1	1	1	TimsTOF	DDA
sp|O15431|COPT1_HUMAN	O15431	COPT1_HUMAN	SLC31A1	190	High affinity copper uptake protein 1	15.79	1	0.999	0	2	2	2	58	58	58	Astral	DIA
sp|O15431|COPT1_HUMAN	O15431	COPT1_HUMAN	SLC31A1	190	High affinity copper uptake protein 1	10	1	0.999	0	2	2	2	1	1	1	TimsTOF	DDA
sp|O15431|COPT1_HUMAN	O15431	COPT1_HUMAN	SLC31A1	190	High affinity copper uptake protein 1	15.79	1	0.999	0	2	2	2	3	3	3	TimsTOF	DDA
sp|O15431|COPT1_HUMAN	O15431	COPT1_HUMAN	SLC31A1	190	High affinity copper uptake protein 1	16.32	1	0.999	0	3	3	3	4	4	4	TimsTOF	DDA
sp|O15438|MRP3_HUMAN	O15438	MRP3_HUMAN	ABCC3	1527	ATP-binding cassette sub-family C member 3	1.77	1	0.999	0	2	2	2	2	2	2	TimsTOF	DDA
sp|O15438|MRP3_HUMAN	O15438	MRP3_HUMAN	ABCC3	1527	ATP-binding cassette sub-family C member 3	1.18	1	0.999	0	3	3	3	1	1	1	TimsTOF	DDA
sp|O15438|MRP3_HUMAN	O15438	MRP3_HUMAN	ABCC3	1527	ATP-binding cassette sub-family C member 3	4.85	1	0.999	0	6	5	5	7	6	6	TimsTOF	DDA
sp|O15438|MRP3_HUMAN	O15438	MRP3_HUMAN	ABCC3	1527	ATP-binding cassette sub-family C member 3	3.54	1	0.999	0	6	5	5	4	3	3	TimsTOF	DDA
sp|O15438|MRP3_HUMAN	O15438	MRP3_HUMAN	ABCC3	1527	ATP-binding cassette sub-family C member 3	9.82	1	0.9987	0.000837287	11	9	9	70	45	45	Astral	DIA
sp|O15439|MRP4_HUMAN	O15439	MRP4_HUMAN	ABCC4	1325	ATP-binding cassette sub-family C member 4	2.26	0.9805	0.999	0	1	1	1	1	1	1	Lumos	DDA
sp|O15439|MRP4_HUMAN	O15439	MRP4_HUMAN	ABCC4	1325	ATP-binding cassette sub-family C member 4	2.26	0.9805	0.999	0	1	1	1	1	1	1	Lumos	DDA
sp|O15439|MRP4_HUMAN	O15439	MRP4_HUMAN	ABCC4	1325	ATP-binding cassette sub-family C member 4	2.26	0.9805	0.999	0	1	1	1	2	2	2	Lumos	DDA
sp|O15439|MRP4_HUMAN	O15439	MRP4_HUMAN	ABCC4	1325	ATP-binding cassette sub-family C member 4	9.43	1	0.999	0	15	15	15	10	10	10	TimsTOF	DDA
sp|O15439|MRP4_HUMAN	O15439	MRP4_HUMAN	ABCC4	1325	ATP-binding cassette sub-family C member 4	13.21	1	0.999	0	17	17	17	16	16	16	TimsTOF	DDA
sp|O15439|MRP4_HUMAN	O15439	MRP4_HUMAN	ABCC4	1325	ATP-binding cassette sub-family C member 4	18.64	1	0.999	0	22	22	22	25	25	25	TimsTOF	DDA
sp|O15439|MRP4_HUMAN	O15439	MRP4_HUMAN	ABCC4	1325	ATP-binding cassette sub-family C member 4	21.51	1	0.999	0	24	24	24	32	32	32	TimsTOF	DDA
sp|O15439|MRP4_HUMAN	O15439	MRP4_HUMAN	ABCC4	1325	ATP-binding cassette sub-family C member 4	33.13	1	0.999	0	38	36	37	410	389	401	Astral	DIA
sp|O15446|RPA34_HUMAN	O15446	RPA34_HUMAN	POLR1G	510	DNA-directed RNA polymerase I subunit RPA34	6.67	0.9792	0.9989	0	1	1	1	1	1	1	Lumos	DDA
sp|O15446|RPA34_HUMAN	O15446	RPA34_HUMAN	POLR1G	510	DNA-directed RNA polymerase I subunit RPA34	4.71	0.9996	0.999	0	1	1	1	1	1	1	TimsTOF	DDA
sp|O15446|RPA34_HUMAN	O15446	RPA34_HUMAN	POLR1G	510	DNA-directed RNA polymerase I subunit RPA34	1.96	0.9996	0.999	0	2	2	2	1	1	1	TimsTOF	DDA
sp|O15446|RPA34_HUMAN	O15446	RPA34_HUMAN	POLR1G	510	DNA-directed RNA polymerase I subunit RPA34	6.67	0.9996	0.999	0	2	2	2	3	3	3	TimsTOF	DDA
sp|O15446|RPA34_HUMAN	O15446	RPA34_HUMAN	POLR1G	510	DNA-directed RNA polymerase I subunit RPA34	41.96	1	0.999	0	13	13	13	201	201	201	Astral	DIA
sp|O15455|TLR3_HUMAN	O15455	TLR3_HUMAN	TLR3	904	Toll-like receptor 3	9.51	1	0.9987	0.000837287	7	7	7	14	14	14	Astral	DIA
sp|O15460|P4HA2_HUMAN	O15460	P4HA2_HUMAN	P4HA2	535	Prolyl 4-hydroxylase subunit alpha-2	26.92	1	0.999	0	14	14	14	21	21	21	Lumos	DDA
sp|O15460|P4HA2_HUMAN	O15460	P4HA2_HUMAN	P4HA2	535	Prolyl 4-hydroxylase subunit alpha-2	36.64	1	0.999	0	16	16	16	30	30	30	Lumos	DDA
sp|O15460|P4HA2_HUMAN	O15460	P4HA2_HUMAN	P4HA2	535	Prolyl 4-hydroxylase subunit alpha-2	40.37	1	0.999	0	17	17	17	34	34	34	Lumos	DDA
sp|O15460|P4HA2_HUMAN	O15460	P4HA2_HUMAN	P4HA2	535	Prolyl 4-hydroxylase subunit alpha-2	35.14	1	0.999	0	17	17	17	38	38	38	Lumos	DDA
sp|O15460|P4HA2_HUMAN	O15460	P4HA2_HUMAN	P4HA2	535	Prolyl 4-hydroxylase subunit alpha-2	51.21	1	0.999	0	25	25	25	54	54	54	TimsTOF	DDA
sp|O15460|P4HA2_HUMAN	O15460	P4HA2_HUMAN	P4HA2	535	Prolyl 4-hydroxylase subunit alpha-2	50.84	1	0.999	0	25	25	25	65	65	65	TimsTOF	DDA
sp|O15460|P4HA2_HUMAN	O15460	P4HA2_HUMAN	P4HA2	535	Prolyl 4-hydroxylase subunit alpha-2	59.44	1	0.999	0	27	27	27	75	75	75	TimsTOF	DDA
sp|O15460|P4HA2_HUMAN	O15460	P4HA2_HUMAN	P4HA2	535	Prolyl 4-hydroxylase subunit alpha-2	52.34	1	0.999	0	28	28	28	63	63	63	TimsTOF	DDA
sp|O15460|P4HA2_HUMAN	O15460	P4HA2_HUMAN	P4HA2	535	Prolyl 4-hydroxylase subunit alpha-2	55.7	1	0.999	0	29	29	29	469	469	469	Astral	DIA
sp|O15484|CAN5_HUMAN	O15484	CAN5_HUMAN	CAPN5	640	Calpain-5	2.34	0.9762	0.9918	0.00272645	2	2	2	1	1	1	Lumos	DDA
sp|O15484|CAN5_HUMAN	O15484	CAN5_HUMAN	CAPN5	640	Calpain-5	2.81	0.9762	0.9918	0.00272645	2	2	2	1	1	1	Lumos	DDA
sp|O15484|CAN5_HUMAN	O15484	CAN5_HUMAN	CAPN5	640	Calpain-5	10.47	1	0.999	0	5	5	5	6	6	6	TimsTOF	DDA
sp|O15484|CAN5_HUMAN	O15484	CAN5_HUMAN	CAPN5	640	Calpain-5	7.34	1	0.999	0	6	6	6	5	5	5	TimsTOF	DDA
sp|O15484|CAN5_HUMAN	O15484	CAN5_HUMAN	CAPN5	640	Calpain-5	11.56	1	0.999	0	7	7	7	7	7	7	TimsTOF	DDA
sp|O15484|CAN5_HUMAN	O15484	CAN5_HUMAN	CAPN5	640	Calpain-5	15.94	1	0.999	0	8	8	8	10	10	10	TimsTOF	DDA
sp|O15484|CAN5_HUMAN	O15484	CAN5_HUMAN	CAPN5	640	Calpain-5	24.06	1	0.999	0	13	13	13	90	90	90	Astral	DIA
sp|O15498|YKT6_HUMAN	O15498	YKT6_HUMAN	YKT6	198	Synaptobrevin homolog YKT6	4.04	1	0.999	0	2	2	2	1	1	1	Lumos	DDA
sp|O15498|YKT6_HUMAN	O15498	YKT6_HUMAN	YKT6	198	Synaptobrevin homolog YKT6	7.58	1	0.999	0	2	2	2	2	2	2	Lumos	DDA
sp|O15498|YKT6_HUMAN	O15498	YKT6_HUMAN	YKT6	198	Synaptobrevin homolog YKT6	7.58	1	0.999	0	2	2	2	2	2	2	Lumos	DDA
sp|O15498|YKT6_HUMAN	O15498	YKT6_HUMAN	YKT6	198	Synaptobrevin homolog YKT6	16.16	1	0.999	0	3	3	3	3	3	3	Lumos	DDA
sp|O15498|YKT6_HUMAN	O15498	YKT6_HUMAN	YKT6	198	Synaptobrevin homolog YKT6	52.02	1	0.999	0	9	9	9	10	10	10	TimsTOF	DDA
sp|O15498|YKT6_HUMAN	O15498	YKT6_HUMAN	YKT6	198	Synaptobrevin homolog YKT6	64.65	1	0.999	0	10	10	10	17	17	17	TimsTOF	DDA
sp|O15498|YKT6_HUMAN	O15498	YKT6_HUMAN	YKT6	198	Synaptobrevin homolog YKT6	64.65	1	0.999	0	11	11	11	15	15	15	TimsTOF	DDA
sp|O15498|YKT6_HUMAN	O15498	YKT6_HUMAN	YKT6	198	Synaptobrevin homolog YKT6	68.69	1	0.999	0	11	11	11	18	18	18	TimsTOF	DDA
sp|O15498|YKT6_HUMAN	O15498	YKT6_HUMAN	YKT6	198	Synaptobrevin homolog YKT6	75.25	1	0.999	0	14	14	14	272	272	272	Astral	DIA
sp|O15504|NUP42_HUMAN	O15504	NUP42_HUMAN	NUP42	423	Nucleoporin NUP42	43.97	1	0.999	0	12	12	12	117	117	117	Astral	DIA
sp|O15511|ARPC5_HUMAN	O15511	ARPC5_HUMAN	ARPC5	151	Actin-related protein 2/3 complex subunit 5	35.76	1	0.999	0	2	2	2	5	5	5	Lumos	DDA
sp|O15511|ARPC5_HUMAN	O15511	ARPC5_HUMAN	ARPC5	151	Actin-related protein 2/3 complex subunit 5	35.76	1	0.999	0	2	2	2	5	5	5	Lumos	DDA
sp|O15511|ARPC5_HUMAN	O15511	ARPC5_HUMAN	ARPC5	151	Actin-related protein 2/3 complex subunit 5	35.76	1	0.999	0	2	2	2	7	7	7	Lumos	DDA
sp|O15511|ARPC5_HUMAN	O15511	ARPC5_HUMAN	ARPC5	151	Actin-related protein 2/3 complex subunit 5	35.76	1	0.999	0	2	2	2	7	7	7	Lumos	DDA
sp|O15511|ARPC5_HUMAN	O15511	ARPC5_HUMAN	ARPC5	151	Actin-related protein 2/3 complex subunit 5	54.3	1	0.999	0	5	4	5	7	6	7	TimsTOF	DDA
sp|O15511|ARPC5_HUMAN	O15511	ARPC5_HUMAN	ARPC5	151	Actin-related protein 2/3 complex subunit 5	58.94	1	0.999	0	6	5	6	11	10	11	TimsTOF	DDA
sp|O15511|ARPC5_HUMAN	O15511	ARPC5_HUMAN	ARPC5	151	Actin-related protein 2/3 complex subunit 5	58.94	1	0.999	0	6	5	6	12	11	12	TimsTOF	DDA
sp|O15511|ARPC5_HUMAN	O15511	ARPC5_HUMAN	ARPC5	151	Actin-related protein 2/3 complex subunit 5	58.94	1	0.999	0	6	5	6	13	12	13	TimsTOF	DDA
sp|O15511|ARPC5_HUMAN	O15511	ARPC5_HUMAN	ARPC5	151	Actin-related protein 2/3 complex subunit 5	65.56	1	0.999	0	8	7	7	185	154	154	Astral	DIA
sp|O15514|RPB4_HUMAN	O15514	RPB4_HUMAN	POLR2D	142	DNA-directed RNA polymerase II subunit RPB4	27.46	0.9999	0.999	0	3	3	3	20	20	20	Astral	DIA
sp|O15516|CLOCK_HUMAN	O15516	CLOCK_HUMAN	CLOCK	846	Circadian locomoter output cycles protein kaput	1.77	0.9809	0.999	0	1	1	1	1	1	1	TimsTOF	DDA
sp|O15516|CLOCK_HUMAN	O15516	CLOCK_HUMAN	CLOCK	846	Circadian locomoter output cycles protein kaput	11.35	1	0.999	0	8	6	8	47	42	47	Astral	DIA
sp|O15525|MAFG_HUMAN	O15525	MAFG_HUMAN	MAFG	162	Transcription factor MafG	29.63	0.9997	0.999	0	5	2	4	49	27	46	Astral	DIA
sp|O15530|PDPK1_HUMAN	O15530	PDPK1_HUMAN	PDPK1	556	3-phosphoinositide-dependent protein kinase 1	40.83	1	0.999	0	17	4	17	149	13	149	Astral	DIA
sp|O15533|TPSN_HUMAN	O15533	TPSN_HUMAN	TAPBP	448	Tapasin	7.37	1	0.999	0	4	4	4	4	4	4	Lumos	DDA
sp|O15533|TPSN_HUMAN	O15533	TPSN_HUMAN	TAPBP	448	Tapasin	2.46	1	0.999	0	4	4	4	2	2	2	Lumos	DDA
sp|O15533|TPSN_HUMAN	O15533	TPSN_HUMAN	TAPBP	448	Tapasin	14.51	1	0.999	0	4	4	4	9	9	9	Lumos	DDA
sp|O15533|TPSN_HUMAN	O15533	TPSN_HUMAN	TAPBP	448	Tapasin	14.51	1	0.999	0	4	4	4	5	5	5	Lumos	DDA
sp|O15533|TPSN_HUMAN	O15533	TPSN_HUMAN	TAPBP	448	Tapasin	15.18	1	0.999	0	5	5	5	8	8	8	TimsTOF	DDA
sp|O15533|TPSN_HUMAN	O15533	TPSN_HUMAN	TAPBP	448	Tapasin	15.18	1	0.999	0	5	5	5	12	12	12	TimsTOF	DDA
sp|O15533|TPSN_HUMAN	O15533	TPSN_HUMAN	TAPBP	448	Tapasin	15.18	1	0.999	0	5	5	5	10	10	10	TimsTOF	DDA
sp|O15533|TPSN_HUMAN	O15533	TPSN_HUMAN	TAPBP	448	Tapasin	15.85	1	0.999	0	6	6	6	9	9	9	TimsTOF	DDA
sp|O15533|TPSN_HUMAN	O15533	TPSN_HUMAN	TAPBP	448	Tapasin	25.45	1	0.999	0	7	7	7	49	49	49	Astral	DIA
sp|O15541|R113A_HUMAN	O15541	R113A_HUMAN	RNF113A	343	E3 ubiquitin-protein ligase RNF113A	32.07	1	0.999	0	9	8	9	133	117	133	Astral	DIA
sp|O15550|KDM6A_HUMAN	O15550	KDM6A_HUMAN	KDM6A	1401	Lysine-specific demethylase 6A	11.21	1	0.999	0	12	8	12	72	42	72	Astral	DIA
sp|O15554|KCNN4_HUMAN	O15554	KCNN4_HUMAN	KCNN4	427	Intermediate conductance calcium-activated potassium channel protein 4	3.28	0.9998	0.999	0	1	1	1	1	1	1	TimsTOF	DDA
sp|O15554|KCNN4_HUMAN	O15554	KCNN4_HUMAN	KCNN4	427	Intermediate conductance calcium-activated potassium channel protein 4	7.49	0.9998	0.999	0	2	2	2	2	2	2	TimsTOF	DDA
sp|O15554|KCNN4_HUMAN	O15554	KCNN4_HUMAN	KCNN4	427	Intermediate conductance calcium-activated potassium channel protein 4	7.49	0.9998	0.999	0	3	3	3	2	2	2	TimsTOF	DDA
sp|O15554|KCNN4_HUMAN	O15554	KCNN4_HUMAN	KCNN4	427	Intermediate conductance calcium-activated potassium channel protein 4	18.5	1	0.999	0	7	7	7	44	44	44	Astral	DIA
sp|O43143|DHX15_HUMAN	O43143	DHX15_HUMAN	DHX15	795	ATP-dependent RNA helicase DHX15	11.45	1	0.999	0	9	8	9	8	8	8	Lumos	DDA
sp|O43143|DHX15_HUMAN	O43143	DHX15_HUMAN	DHX15	795	ATP-dependent RNA helicase DHX15	8.68	1	0.999	0	10	9	10	7	7	7	Lumos	DDA
sp|O43143|DHX15_HUMAN	O43143	DHX15_HUMAN	DHX15	795	ATP-dependent RNA helicase DHX15	15.72	1	0.999	0	11	10	11	12	11	12	Lumos	DDA
sp|O43143|DHX15_HUMAN	O43143	DHX15_HUMAN	DHX15	795	ATP-dependent RNA helicase DHX15	17.61	1	0.999	0	13	12	13	14	13	14	Lumos	DDA
sp|O43143|DHX15_HUMAN	O43143	DHX15_HUMAN	DHX15	795	ATP-dependent RNA helicase DHX15	37.74	1	0.999	0	29	28	29	41	41	41	TimsTOF	DDA
sp|O43143|DHX15_HUMAN	O43143	DHX15_HUMAN	DHX15	795	ATP-dependent RNA helicase DHX15	47.42	1	0.999	0	31	30	31	55	52	55	TimsTOF	DDA
sp|O43143|DHX15_HUMAN	O43143	DHX15_HUMAN	DHX15	795	ATP-dependent RNA helicase DHX15	40.38	1	0.999	0	31	30	31	40	39	40	TimsTOF	DDA
sp|O43143|DHX15_HUMAN	O43143	DHX15_HUMAN	DHX15	795	ATP-dependent RNA helicase DHX15	44.65	1	0.999	0	33	32	33	55	51	55	TimsTOF	DDA
sp|O43143|DHX15_HUMAN	O43143	DHX15_HUMAN	DHX15	795	ATP-dependent RNA helicase DHX15	56.48	1	0.999	0	42	41	42	810	769	810	Astral	DIA
sp|O43148|MCES_HUMAN	O43148	MCES_HUMAN	RNMT	476	mRNA cap guanine-N7 methyltransferase	6.93	1	0.999	0	2	2	2	2	2	2	Lumos	DDA
sp|O43148|MCES_HUMAN	O43148	MCES_HUMAN	RNMT	476	mRNA cap guanine-N7 methyltransferase	9.45	1	0.999	0	3	3	3	4	4	4	Lumos	DDA
sp|O43148|MCES_HUMAN	O43148	MCES_HUMAN	RNMT	476	mRNA cap guanine-N7 methyltransferase	6.93	1	0.999	0	3	3	3	2	2	2	Lumos	DDA
sp|O43148|MCES_HUMAN	O43148	MCES_HUMAN	RNMT	476	mRNA cap guanine-N7 methyltransferase	13.24	1	0.999	0	5	5	5	7	7	7	TimsTOF	DDA
sp|O43148|MCES_HUMAN	O43148	MCES_HUMAN	RNMT	476	mRNA cap guanine-N7 methyltransferase	14.5	1	0.999	0	6	6	6	6	6	6	TimsTOF	DDA
sp|O43148|MCES_HUMAN	O43148	MCES_HUMAN	RNMT	476	mRNA cap guanine-N7 methyltransferase	15.34	1	0.999	0	7	7	7	5	5	5	TimsTOF	DDA
sp|O43148|MCES_HUMAN	O43148	MCES_HUMAN	RNMT	476	mRNA cap guanine-N7 methyltransferase	20.8	1	0.999	0	8	8	8	9	9	9	TimsTOF	DDA
sp|O43148|MCES_HUMAN	O43148	MCES_HUMAN	RNMT	476	mRNA cap guanine-N7 methyltransferase	43.49	1	0.999	0	18	18	18	300	300	300	Astral	DIA
sp|O43149|ZZEF1_HUMAN	O43149	ZZEF1_HUMAN	ZZEF1	2961	Zinc finger ZZ-type and EF-hand domain-containing protein 1	0.51	1	0.999	0	4	4	4	1	1	1	TimsTOF	DDA
sp|O43149|ZZEF1_HUMAN	O43149	ZZEF1_HUMAN	ZZEF1	2961	Zinc finger ZZ-type and EF-hand domain-containing protein 1	1.79	1	0.999	0	4	4	4	3	3	3	TimsTOF	DDA
sp|O43149|ZZEF1_HUMAN	O43149	ZZEF1_HUMAN	ZZEF1	2961	Zinc finger ZZ-type and EF-hand domain-containing protein 1	1.05	1	0.999	0	4	4	4	2	2	2	TimsTOF	DDA
sp|O43149|ZZEF1_HUMAN	O43149	ZZEF1_HUMAN	ZZEF1	2961	Zinc finger ZZ-type and EF-hand domain-containing protein 1	2.33	1	0.999	0	8	8	8	5	5	5	TimsTOF	DDA
sp|O43149|ZZEF1_HUMAN	O43149	ZZEF1_HUMAN	ZZEF1	2961	Zinc finger ZZ-type and EF-hand domain-containing protein 1	25.57	1	0.999	0	64	64	64	451	451	451	Astral	DIA
sp|O43150|ASAP2_HUMAN	O43150	ASAP2_HUMAN	ASAP2	1006	Arf-GAP with SH3 domain, ANK repeat and PH domain-containing protein 2	7.85	1	0.999	0	5	3	5	5	3	5	TimsTOF	DDA
sp|O43150|ASAP2_HUMAN	O43150	ASAP2_HUMAN	ASAP2	1006	Arf-GAP with SH3 domain, ANK repeat and PH domain-containing protein 2	2.68	1	0.999	0	5	3	5	2	2	2	TimsTOF	DDA
sp|O43150|ASAP2_HUMAN	O43150	ASAP2_HUMAN	ASAP2	1006	Arf-GAP with SH3 domain, ANK repeat and PH domain-containing protein 2	6.66	1	0.999	0	5	4	5	6	5	6	TimsTOF	DDA
sp|O43150|ASAP2_HUMAN	O43150	ASAP2_HUMAN	ASAP2	1006	Arf-GAP with SH3 domain, ANK repeat and PH domain-containing protein 2	6.46	1	0.999	0	7	5	7	5	3	5	TimsTOF	DDA
sp|O43150|ASAP2_HUMAN	O43150	ASAP2_HUMAN	ASAP2	1006	Arf-GAP with SH3 domain, ANK repeat and PH domain-containing protein 2	36.48	1	0.999	0	25	23	23	280	251	251	Astral	DIA
sp|O43155|FLRT2_HUMAN	O43155	FLRT2_HUMAN	FLRT2	660	Leucine-rich repeat transmembrane protein FLRT2	26.52	1	0.9989	0.000151883	13	13	13	88	88	88	Astral	DIA
sp|O43156|TTI1_HUMAN	O43156	TTI1_HUMAN	TTI1	1089	TELO2-interacting protein 1 homolog	2.57	1	0.999	0	2	2	2	2	2	2	TimsTOF	DDA
sp|O43156|TTI1_HUMAN	O43156	TTI1_HUMAN	TTI1	1089	TELO2-interacting protein 1 homolog	2.57	1	0.999	0	3	3	3	2	2	2	TimsTOF	DDA
sp|O43156|TTI1_HUMAN	O43156	TTI1_HUMAN	TTI1	1089	TELO2-interacting protein 1 homolog	6.24	1	0.999	0	4	4	4	4	4	4	TimsTOF	DDA
sp|O43156|TTI1_HUMAN	O43156	TTI1_HUMAN	TTI1	1089	TELO2-interacting protein 1 homolog	4.78	1	0.999	0	5	5	5	4	4	4	TimsTOF	DDA
sp|O43156|TTI1_HUMAN	O43156	TTI1_HUMAN	TTI1	1089	TELO2-interacting protein 1 homolog	29.02	1	0.999	0	23	23	23	158	158	158	Astral	DIA
sp|O43159|RRP8_HUMAN	O43159	RRP8_HUMAN	RRP8	456	Ribosomal RNA-processing protein 8	4.17	0.9999	0.999	0	1	1	1	1	1	1	Lumos	DDA
sp|O43159|RRP8_HUMAN	O43159	RRP8_HUMAN	RRP8	456	Ribosomal RNA-processing protein 8	7.24	0.9999	0.999	0	2	2	2	3	3	3	Lumos	DDA
sp|O43159|RRP8_HUMAN	O43159	RRP8_HUMAN	RRP8	456	Ribosomal RNA-processing protein 8	4.17	0.9999	0.999	0	2	2	2	1	1	1	Lumos	DDA
sp|O43159|RRP8_HUMAN	O43159	RRP8_HUMAN	RRP8	456	Ribosomal RNA-processing protein 8	21.93	1	0.999	0	9	9	9	9	9	9	TimsTOF	DDA
sp|O43159|RRP8_HUMAN	O43159	RRP8_HUMAN	RRP8	456	Ribosomal RNA-processing protein 8	16.45	1	0.999	0	9	9	9	7	7	7	TimsTOF	DDA
sp|O43159|RRP8_HUMAN	O43159	RRP8_HUMAN	RRP8	456	Ribosomal RNA-processing protein 8	28.95	1	0.999	0	10	10	10	14	14	14	TimsTOF	DDA
sp|O43159|RRP8_HUMAN	O43159	RRP8_HUMAN	RRP8	456	Ribosomal RNA-processing protein 8	26.97	1	0.999	0	10	10	10	13	13	13	TimsTOF	DDA
sp|O43159|RRP8_HUMAN	O43159	RRP8_HUMAN	RRP8	456	Ribosomal RNA-processing protein 8	42.11	1	0.999	0	16	16	16	249	249	249	Astral	DIA
sp|O43164|PJA2_HUMAN	O43164	PJA2_HUMAN	PJA2	708	E3 ubiquitin-protein ligase Praja-2	2.4	0.9809	0.999	0	1	1	1	1	1	1	TimsTOF	DDA
sp|O43164|PJA2_HUMAN	O43164	PJA2_HUMAN	PJA2	708	E3 ubiquitin-protein ligase Praja-2	23.59	1	0.999	0	10	8	10	55	52	55	Astral	DIA
sp|O43166|SI1L1_HUMAN	O43166	SI1L1_HUMAN	SIPA1L1	1804	Signal-induced proliferation-associated 1-like protein 1	0.55	0.9988	0.9984	0.000694686	1	1	1	1	1	1	TimsTOF	DDA
sp|O43166|SI1L1_HUMAN	O43166	SI1L1_HUMAN	SIPA1L1	1804	Signal-induced proliferation-associated 1-like protein 1	1.11	0.9988	0.9984	0.000694686	3	2	3	2	1	2	TimsTOF	DDA
sp|O43166|SI1L1_HUMAN	O43166	SI1L1_HUMAN	SIPA1L1	1804	Signal-induced proliferation-associated 1-like protein 1	21.4	1	0.999	0	26	26	26	185	185	185	Astral	DIA
sp|O43169|CYB5B_HUMAN	O43169	CYB5B_HUMAN	CYB5B	150	Cytochrome b5 type B	45.33	1	0.999	0	3	3	3	8	8	8	Lumos	DDA
sp|O43169|CYB5B_HUMAN	O43169	CYB5B_HUMAN	CYB5B	150	Cytochrome b5 type B	53.33	1	0.999	0	4	4	4	12	12	12	Lumos	DDA
sp|O43169|CYB5B_HUMAN	O43169	CYB5B_HUMAN	CYB5B	150	Cytochrome b5 type B	53.33	1	0.999	0	4	4	4	14	14	14	Lumos	DDA
sp|O43169|CYB5B_HUMAN	O43169	CYB5B_HUMAN	CYB5B	150	Cytochrome b5 type B	53.33	1	0.999	0	4	4	4	15	15	15	Lumos	DDA
sp|O43169|CYB5B_HUMAN	O43169	CYB5B_HUMAN	CYB5B	150	Cytochrome b5 type B	78	1	0.999	0	8	8	8	13	13	13	TimsTOF	DDA
sp|O43169|CYB5B_HUMAN	O43169	CYB5B_HUMAN	CYB5B	150	Cytochrome b5 type B	80	1	0.999	0	9	9	9	141	141	141	Astral	DIA
sp|O43169|CYB5B_HUMAN	O43169	CYB5B_HUMAN	CYB5B	150	Cytochrome b5 type B	80.67	1	0.999	0	9	9	9	28	28	28	TimsTOF	DDA
sp|O43169|CYB5B_HUMAN	O43169	CYB5B_HUMAN	CYB5B	150	Cytochrome b5 type B	78	1	0.999	0	9	9	9	25	25	25	TimsTOF	DDA
sp|O43169|CYB5B_HUMAN	O43169	CYB5B_HUMAN	CYB5B	150	Cytochrome b5 type B	84	1	0.999	0	10	10	10	25	25	25	TimsTOF	DDA
sp|O43172|PRP4_HUMAN	O43172	PRP4_HUMAN	PRPF4	522	U4/U6 small nuclear ribonucleoprotein Prp4	5.75	1	0.999	0	2	2	2	2	2	2	Lumos	DDA
sp|O43172|PRP4_HUMAN	O43172	PRP4_HUMAN	PRPF4	522	U4/U6 small nuclear ribonucleoprotein Prp4	5.75	1	0.999	0	2	2	2	5	5	5	Lumos	DDA
sp|O43172|PRP4_HUMAN	O43172	PRP4_HUMAN	PRPF4	522	U4/U6 small nuclear ribonucleoprotein Prp4	2.68	1	0.999	0	2	2	2	1	1	1	Lumos	DDA
sp|O43172|PRP4_HUMAN	O43172	PRP4_HUMAN	PRPF4	522	U4/U6 small nuclear ribonucleoprotein Prp4	5.75	1	0.999	0	2	2	2	4	4	4	Lumos	DDA
sp|O43172|PRP4_HUMAN	O43172	PRP4_HUMAN	PRPF4	522	U4/U6 small nuclear ribonucleoprotein Prp4	35.82	1	0.999	0	14	14	14	13	13	13	TimsTOF	DDA
sp|O43172|PRP4_HUMAN	O43172	PRP4_HUMAN	PRPF4	522	U4/U6 small nuclear ribonucleoprotein Prp4	37.36	1	0.999	0	14	14	14	13	13	13	TimsTOF	DDA
sp|O43172|PRP4_HUMAN	O43172	PRP4_HUMAN	PRPF4	522	U4/U6 small nuclear ribonucleoprotein Prp4	42.53	1	0.999	0	16	16	16	16	16	16	TimsTOF	DDA
sp|O43172|PRP4_HUMAN	O43172	PRP4_HUMAN	PRPF4	522	U4/U6 small nuclear ribonucleoprotein Prp4	38.12	1	0.999	0	17	17	17	14	14	14	TimsTOF	DDA
sp|O43172|PRP4_HUMAN	O43172	PRP4_HUMAN	PRPF4	522	U4/U6 small nuclear ribonucleoprotein Prp4	57.09	1	0.999	0	22	22	22	336	336	336	Astral	DIA
sp|O43175|SERA_HUMAN	O43175	SERA_HUMAN	PHGDH	533	D-3-phosphoglycerate dehydrogenase	35.46	1	0.999	0	15	15	15	22	22	22	Lumos	DDA
sp|O43175|SERA_HUMAN	O43175	SERA_HUMAN	PHGDH	533	D-3-phosphoglycerate dehydrogenase	35.65	1	0.999	0	15	15	15	22	22	22	Lumos	DDA
sp|O43175|SERA_HUMAN	O43175	SERA_HUMAN	PHGDH	533	D-3-phosphoglycerate dehydrogenase	43.53	1	0.999	0	17	17	17	35	35	35	Lumos	DDA
sp|O43175|SERA_HUMAN	O43175	SERA_HUMAN	PHGDH	533	D-3-phosphoglycerate dehydrogenase	41.28	1	0.999	0	18	18	18	28	28	28	Lumos	DDA
sp|O43175|SERA_HUMAN	O43175	SERA_HUMAN	PHGDH	533	D-3-phosphoglycerate dehydrogenase	46.15	1	0.999	0	21	21	21	37	37	37	TimsTOF	DDA
sp|O43175|SERA_HUMAN	O43175	SERA_HUMAN	PHGDH	533	D-3-phosphoglycerate dehydrogenase	48.03	1	0.999	0	23	23	23	52	52	52	TimsTOF	DDA
sp|O43175|SERA_HUMAN	O43175	SERA_HUMAN	PHGDH	533	D-3-phosphoglycerate dehydrogenase	47.84	1	0.999	0	23	23	23	38	38	38	TimsTOF	DDA
sp|O43175|SERA_HUMAN	O43175	SERA_HUMAN	PHGDH	533	D-3-phosphoglycerate dehydrogenase	59.66	1	0.999	0	24	24	24	46	46	46	TimsTOF	DDA
sp|O43175|SERA_HUMAN	O43175	SERA_HUMAN	PHGDH	533	D-3-phosphoglycerate dehydrogenase	60.6	1	0.999	0	28	28	28	633	633	633	Astral	DIA
sp|O43181|NDUS4_HUMAN	O43181	NDUS4_HUMAN	NDUFS4	175	NADH dehydrogenase [ubiquinone] iron-sulfur protein 4, mitochondrial	5.71	0.9478	0.9972	0.00186451	1	1	1	1	1	1	Lumos	DDA
sp|O43181|NDUS4_HUMAN	O43181	NDUS4_HUMAN	NDUFS4	175	NADH dehydrogenase [ubiquinone] iron-sulfur protein 4, mitochondrial	14.29	1	0.999	0	2	2	2	2	2	2	TimsTOF	DDA
sp|O43181|NDUS4_HUMAN	O43181	NDUS4_HUMAN	NDUFS4	175	NADH dehydrogenase [ubiquinone] iron-sulfur protein 4, mitochondrial	14.29	1	0.999	0	2	2	2	3	3	3	TimsTOF	DDA
sp|O43181|NDUS4_HUMAN	O43181	NDUS4_HUMAN	NDUFS4	175	NADH dehydrogenase [ubiquinone] iron-sulfur protein 4, mitochondrial	20	1	0.999	0	3	3	3	3	3	3	TimsTOF	DDA
sp|O43181|NDUS4_HUMAN	O43181	NDUS4_HUMAN	NDUFS4	175	NADH dehydrogenase [ubiquinone] iron-sulfur protein 4, mitochondrial	20	1	0.999	0	3	3	3	3	3	3	TimsTOF	DDA
sp|O43181|NDUS4_HUMAN	O43181	NDUS4_HUMAN	NDUFS4	175	NADH dehydrogenase [ubiquinone] iron-sulfur protein 4, mitochondrial	25.14	1	0.999	0	4	4	4	80	80	80	Astral	DIA
sp|O43184|ADA12_HUMAN	O43184	ADA12_HUMAN	ADAM12	909	Disintegrin and metalloproteinase domain-containing protein 12	0.88	0.9176	0.9954	0.00321	1	1	1	1	1	1	TimsTOF	DDA
sp|O43184|ADA12_HUMAN	O43184	ADA12_HUMAN	ADAM12	909	Disintegrin and metalloproteinase domain-containing protein 12	0.88	0.9176	0.9954	0.00321	1	1	1	1	1	1	TimsTOF	DDA
sp|O43184|ADA12_HUMAN	O43184	ADA12_HUMAN	ADAM12	909	Disintegrin and metalloproteinase domain-containing protein 12	8.14	1	0.9989	0.000151883	6	6	6	17	17	17	Astral	DIA
sp|O43187|IRAK2_HUMAN	O43187	IRAK2_HUMAN	IRAK2	625	Interleukin-1 receptor-associated kinase-like 2	3.68	0.9998	0.999	0	2	2	2	2	2	2	TimsTOF	DDA
sp|O43187|IRAK2_HUMAN	O43187	IRAK2_HUMAN	IRAK2	625	Interleukin-1 receptor-associated kinase-like 2	5.6	0.9998	0.999	0	3	3	3	3	3	3	TimsTOF	DDA
sp|O43187|IRAK2_HUMAN	O43187	IRAK2_HUMAN	IRAK2	625	Interleukin-1 receptor-associated kinase-like 2	28.32	1	0.999	0	15	15	15	96	96	96	Astral	DIA
sp|O43189|PHF1_HUMAN	O43189	PHF1_HUMAN	PHF1	567	PHD finger protein 1	15.7	1	0.9987	0.000837287	8	8	8	38	38	38	Astral	DIA
sp|O43194|GPR39_HUMAN	O43194	GPR39_HUMAN	GPR39	453	G-protein coupled receptor 39	1.99	0.7901	0.9865	0.00975852	1	1	1	1	1	1	TimsTOF	DDA
sp|O43194|GPR39_HUMAN	O43194	GPR39_HUMAN	GPR39	453	G-protein coupled receptor 39	11.7	1	0.999	0	4	4	4	42	42	42	Astral	DIA
sp|O43237|DC1L2_HUMAN	O43237	DC1L2_HUMAN	DYNC1LI2	492	Cytoplasmic dynein 1 light intermediate chain 2	23.58	1	0.999	0	6	5	6	7	6	7	Lumos	DDA
sp|O43237|DC1L2_HUMAN	O43237	DC1L2_HUMAN	DYNC1LI2	492	Cytoplasmic dynein 1 light intermediate chain 2	23.58	1	0.999	0	6	6	6	5	5	5	Lumos	DDA
sp|O43237|DC1L2_HUMAN	O43237	DC1L2_HUMAN	DYNC1LI2	492	Cytoplasmic dynein 1 light intermediate chain 2	14.63	1	0.999	0	8	7	8	2	2	2	Lumos	DDA
sp|O43237|DC1L2_HUMAN	O43237	DC1L2_HUMAN	DYNC1LI2	492	Cytoplasmic dynein 1 light intermediate chain 2	34.35	1	0.999	0	9	8	9	14	13	14	Lumos	DDA
sp|O43237|DC1L2_HUMAN	O43237	DC1L2_HUMAN	DYNC1LI2	492	Cytoplasmic dynein 1 light intermediate chain 2	29.88	1	0.999	0	10	9	10	17	15	17	TimsTOF	DDA
sp|O43237|DC1L2_HUMAN	O43237	DC1L2_HUMAN	DYNC1LI2	492	Cytoplasmic dynein 1 light intermediate chain 2	29.88	1	0.999	0	12	11	12	18	16	18	TimsTOF	DDA
sp|O43237|DC1L2_HUMAN	O43237	DC1L2_HUMAN	DYNC1LI2	492	Cytoplasmic dynein 1 light intermediate chain 2	33.94	1	0.999	0	13	12	13	26	24	26	TimsTOF	DDA
sp|O43237|DC1L2_HUMAN	O43237	DC1L2_HUMAN	DYNC1LI2	492	Cytoplasmic dynein 1 light intermediate chain 2	41.67	1	0.999	0	13	12	13	24	22	24	TimsTOF	DDA
sp|O43237|DC1L2_HUMAN	O43237	DC1L2_HUMAN	DYNC1LI2	492	Cytoplasmic dynein 1 light intermediate chain 2	62.4	1	0.999	0	24	22	22	387	341	341	Astral	DIA
sp|O43242|PSMD3_HUMAN	O43242	PSMD3_HUMAN	PSMD3	534	26S proteasome non-ATPase regulatory subunit 3	32.21	1	0.999	0	15	15	15	25	25	25	Lumos	DDA
sp|O43242|PSMD3_HUMAN	O43242	PSMD3_HUMAN	PSMD3	534	26S proteasome non-ATPase regulatory subunit 3	32.21	1	0.999	0	16	16	16	15	15	15	Lumos	DDA
sp|O43242|PSMD3_HUMAN	O43242	PSMD3_HUMAN	PSMD3	534	26S proteasome non-ATPase regulatory subunit 3	35.58	1	0.999	0	17	17	17	24	24	24	Lumos	DDA
sp|O43242|PSMD3_HUMAN	O43242	PSMD3_HUMAN	PSMD3	534	26S proteasome non-ATPase regulatory subunit 3	41.95	1	0.999	0	18	18	18	31	31	31	Lumos	DDA
sp|O43242|PSMD3_HUMAN	O43242	PSMD3_HUMAN	PSMD3	534	26S proteasome non-ATPase regulatory subunit 3	60.11	1	0.999	0	30	30	30	47	47	47	TimsTOF	DDA
sp|O43242|PSMD3_HUMAN	O43242	PSMD3_HUMAN	PSMD3	534	26S proteasome non-ATPase regulatory subunit 3	62.17	1	0.999	0	34	34	34	57	57	57	TimsTOF	DDA
sp|O43242|PSMD3_HUMAN	O43242	PSMD3_HUMAN	PSMD3	534	26S proteasome non-ATPase regulatory subunit 3	67.23	1	0.999	0	34	34	34	71	71	71	TimsTOF	DDA
sp|O43242|PSMD3_HUMAN	O43242	PSMD3_HUMAN	PSMD3	534	26S proteasome non-ATPase regulatory subunit 3	65.17	1	0.999	0	34	34	34	65	65	65	TimsTOF	DDA
sp|O43242|PSMD3_HUMAN	O43242	PSMD3_HUMAN	PSMD3	534	26S proteasome non-ATPase regulatory subunit 3	68.73	1	0.999	0	38	38	38	683	683	683	Astral	DIA
sp|O43251|RFOX2_HUMAN	O43251	RFOX2_HUMAN	RBFOX2	390	RNA binding protein fox-1 homolog 2	12.82	1	0.999	0	3	1	3	3	1	3	TimsTOF	DDA
sp|O43251|RFOX2_HUMAN	O43251	RFOX2_HUMAN	RBFOX2	390	RNA binding protein fox-1 homolog 2	13.08	1	0.999	0	3	1	3	3	1	3	TimsTOF	DDA
sp|O43251|RFOX2_HUMAN	O43251	RFOX2_HUMAN	RBFOX2	390	RNA binding protein fox-1 homolog 2	13.08	1	0.999	0	3	1	3	3	1	3	TimsTOF	DDA
sp|O43251|RFOX2_HUMAN	O43251	RFOX2_HUMAN	RBFOX2	390	RNA binding protein fox-1 homolog 2	13.08	1	0.999	0	3	1	3	3	1	3	TimsTOF	DDA
sp|O43251|RFOX2_HUMAN	O43251	RFOX2_HUMAN	RBFOX2	390	RNA binding protein fox-1 homolog 2	33.59	1	0.999	0	10	4	10	93	38	93	Astral	DIA
sp|O43252|PAPS1_HUMAN	O43252	PAPS1_HUMAN	PAPSS1	624	Bifunctional 3'-phosphoadenosine 5'-phosphosulfate synthase 1	2.72	0.9805	0.999	0	1	1	1	1	1	1	Lumos	DDA
sp|O43252|PAPS1_HUMAN	O43252	PAPS1_HUMAN	PAPSS1	624	Bifunctional 3'-phosphoadenosine 5'-phosphosulfate synthase 1	2.72	0.9805	0.999	0	1	1	1	1	1	1	Lumos	DDA
sp|O43252|PAPS1_HUMAN	O43252	PAPS1_HUMAN	PAPSS1	624	Bifunctional 3'-phosphoadenosine 5'-phosphosulfate synthase 1	16.35	1	0.999	0	9	8	9	8	7	8	TimsTOF	DDA
sp|O43252|PAPS1_HUMAN	O43252	PAPS1_HUMAN	PAPSS1	624	Bifunctional 3'-phosphoadenosine 5'-phosphosulfate synthase 1	25.16	1	0.999	0	13	12	13	15	14	15	TimsTOF	DDA
sp|O43252|PAPS1_HUMAN	O43252	PAPS1_HUMAN	PAPSS1	624	Bifunctional 3'-phosphoadenosine 5'-phosphosulfate synthase 1	22.44	1	0.999	0	13	12	13	13	11	13	TimsTOF	DDA
sp|O43252|PAPS1_HUMAN	O43252	PAPS1_HUMAN	PAPSS1	624	Bifunctional 3'-phosphoadenosine 5'-phosphosulfate synthase 1	23.08	1	0.999	0	14	13	14	11	10	11	TimsTOF	DDA
sp|O43252|PAPS1_HUMAN	O43252	PAPS1_HUMAN	PAPSS1	624	Bifunctional 3'-phosphoadenosine 5'-phosphosulfate synthase 1	47.28	1	0.999	0	28	27	28	451	435	451	Astral	DIA
sp|O43255|SIAH2_HUMAN	O43255	SIAH2_HUMAN	SIAH2	324	E3 ubiquitin-protein ligase SIAH2	5.56	0.9394	0.9979	0.00316539	2	1	1	12	6	6	Astral	DIA
sp|O43264|ZW10_HUMAN	O43264	ZW10_HUMAN	ZW10	779	Centromere/kinetochore protein zw10 homolog	3.72	1	0.999	0	1	1	1	1	1	1	Lumos	DDA
sp|O43264|ZW10_HUMAN	O43264	ZW10_HUMAN	ZW10	779	Centromere/kinetochore protein zw10 homolog	3.72	1	0.999	0	2	2	2	1	1	1	Lumos	DDA
sp|O43264|ZW10_HUMAN	O43264	ZW10_HUMAN	ZW10	779	Centromere/kinetochore protein zw10 homolog	1.16	1	0.999	0	2	2	2	1	1	1	Lumos	DDA
sp|O43264|ZW10_HUMAN	O43264	ZW10_HUMAN	ZW10	779	Centromere/kinetochore protein zw10 homolog	5.39	1	0.999	0	3	3	3	3	3	3	Lumos	DDA
sp|O43264|ZW10_HUMAN	O43264	ZW10_HUMAN	ZW10	779	Centromere/kinetochore protein zw10 homolog	15.02	1	0.999	0	9	9	9	12	12	12	TimsTOF	DDA
sp|O43264|ZW10_HUMAN	O43264	ZW10_HUMAN	ZW10	779	Centromere/kinetochore protein zw10 homolog	16.56	1	0.999	0	9	9	9	11	11	11	TimsTOF	DDA
sp|O43264|ZW10_HUMAN	O43264	ZW10_HUMAN	ZW10	779	Centromere/kinetochore protein zw10 homolog	16.56	1	0.999	0	9	9	9	12	12	12	TimsTOF	DDA
sp|O43264|ZW10_HUMAN	O43264	ZW10_HUMAN	ZW10	779	Centromere/kinetochore protein zw10 homolog	14.38	1	0.999	0	9	9	9	11	11	11	TimsTOF	DDA
sp|O43264|ZW10_HUMAN	O43264	ZW10_HUMAN	ZW10	779	Centromere/kinetochore protein zw10 homolog	52.25	1	0.999	0	31	31	31	388	388	388	Astral	DIA
sp|O43286|B4GT5_HUMAN	O43286	B4GT5_HUMAN	B4GALT5	388	Beta-1,4-galactosyltransferase 5	11.6	0.9949	0.9981	0.00279218	4	2	3	24	4	8	Astral	DIA
sp|O43290|SNUT1_HUMAN	O43290	SNUT1_HUMAN	SART1	800	U4/U6.U5 tri-snRNP-associated protein 1	1.5	0.9431	0.997	0.00186451	1	1	1	1	1	1	Lumos	DDA
sp|O43290|SNUT1_HUMAN	O43290	SNUT1_HUMAN	SART1	800	U4/U6.U5 tri-snRNP-associated protein 1	2.5	1	0.999	0	2	2	2	2	2	2	TimsTOF	DDA
sp|O43290|SNUT1_HUMAN	O43290	SNUT1_HUMAN	SART1	800	U4/U6.U5 tri-snRNP-associated protein 1	5.62	1	0.999	0	4	4	4	4	4	4	TimsTOF	DDA
sp|O43290|SNUT1_HUMAN	O43290	SNUT1_HUMAN	SART1	800	U4/U6.U5 tri-snRNP-associated protein 1	8.5	1	0.999	0	7	7	7	7	7	7	TimsTOF	DDA
sp|O43290|SNUT1_HUMAN	O43290	SNUT1_HUMAN	SART1	800	U4/U6.U5 tri-snRNP-associated protein 1	16.25	1	0.999	0	11	11	11	14	14	14	TimsTOF	DDA
sp|O43290|SNUT1_HUMAN	O43290	SNUT1_HUMAN	SART1	800	U4/U6.U5 tri-snRNP-associated protein 1	50.75	1	0.999	0	35	35	35	572	572	572	Astral	DIA
sp|O43292|GPAA1_HUMAN	O43292	GPAA1_HUMAN	GPAA1	621	Glycosylphosphatidylinositol anchor attachment 1 protein	2.09	1	0.999	0	2	2	2	1	1	1	Lumos	DDA
sp|O43292|GPAA1_HUMAN	O43292	GPAA1_HUMAN	GPAA1	621	Glycosylphosphatidylinositol anchor attachment 1 protein	2.09	1	0.999	0	3	3	3	1	1	1	Lumos	DDA
sp|O43292|GPAA1_HUMAN	O43292	GPAA1_HUMAN	GPAA1	621	Glycosylphosphatidylinositol anchor attachment 1 protein	5.96	1	0.999	0	3	3	3	3	3	3	Lumos	DDA
sp|O43292|GPAA1_HUMAN	O43292	GPAA1_HUMAN	GPAA1	621	Glycosylphosphatidylinositol anchor attachment 1 protein	3.86	1	0.999	0	3	3	3	2	2	2	Lumos	DDA
sp|O43292|GPAA1_HUMAN	O43292	GPAA1_HUMAN	GPAA1	621	Glycosylphosphatidylinositol anchor attachment 1 protein	14.49	1	0.999	0	7	7	7	9	9	9	TimsTOF	DDA
sp|O43292|GPAA1_HUMAN	O43292	GPAA1_HUMAN	GPAA1	621	Glycosylphosphatidylinositol anchor attachment 1 protein	18.52	1	0.999	0	9	9	9	10	10	10	TimsTOF	DDA
sp|O43292|GPAA1_HUMAN	O43292	GPAA1_HUMAN	GPAA1	621	Glycosylphosphatidylinositol anchor attachment 1 protein	18.52	1	0.999	0	10	10	10	11	11	11	TimsTOF	DDA
sp|O43292|GPAA1_HUMAN	O43292	GPAA1_HUMAN	GPAA1	621	Glycosylphosphatidylinositol anchor attachment 1 protein	21.42	1	0.999	0	11	11	11	17	17	17	TimsTOF	DDA
sp|O43292|GPAA1_HUMAN	O43292	GPAA1_HUMAN	GPAA1	621	Glycosylphosphatidylinositol anchor attachment 1 protein	22.22	1	0.999	0	13	13	13	141	141	141	Astral	DIA
sp|O43293|DAPK3_HUMAN	O43293	DAPK3_HUMAN	DAPK3	454	Death-associated protein kinase 3	30.84	1	0.999	0	12	9	12	103	72	103	Astral	DIA
sp|O43294|TGFI1_HUMAN	O43294	TGFI1_HUMAN	TGFB1I1	461	Transforming growth factor beta-1-induced transcript 1 protein	2.17	1	0.999	0	3	3	3	2	2	2	TimsTOF	DDA
sp|O43294|TGFI1_HUMAN	O43294	TGFI1_HUMAN	TGFB1I1	461	Transforming growth factor beta-1-induced transcript 1 protein	5.64	1	0.999	0	3	3	3	4	4	4	TimsTOF	DDA
sp|O43294|TGFI1_HUMAN	O43294	TGFI1_HUMAN	TGFB1I1	461	Transforming growth factor beta-1-induced transcript 1 protein	7.38	1	0.999	0	3	3	3	3	3	3	TimsTOF	DDA
sp|O43294|TGFI1_HUMAN	O43294	TGFI1_HUMAN	TGFB1I1	461	Transforming growth factor beta-1-induced transcript 1 protein	5.64	1	0.999	0	4	4	4	3	3	3	TimsTOF	DDA
sp|O43294|TGFI1_HUMAN	O43294	TGFI1_HUMAN	TGFB1I1	461	Transforming growth factor beta-1-induced transcript 1 protein	43.82	1	0.999	0	13	13	13	148	148	148	Astral	DIA
sp|O43295|SRGP3_HUMAN	O43295	SRGP3_HUMAN	SRGAP3	1099	SLIT-ROBO Rho GTPase-activating protein 3	12.01	1	0.996	0.00955374	11	7	7	47	13	13	Astral	DIA
sp|O43298|ZBT43_HUMAN	O43298	ZBT43_HUMAN	ZBTB43	467	Zinc finger and BTB domain-containing protein 43	12.42	0.9993	0.9988	0.000717257	4	4	4	15	15	15	Astral	DIA
sp|O43299|AP5Z1_HUMAN	O43299	AP5Z1_HUMAN	AP5Z1	807	AP-5 complex subunit zeta-1	2.35	0.9774	0.9988	0.000179179	1	1	1	1	1	1	TimsTOF	DDA
sp|O43299|AP5Z1_HUMAN	O43299	AP5Z1_HUMAN	AP5Z1	807	AP-5 complex subunit zeta-1	39.9	1	0.999	0	22	22	22	150	150	150	Astral	DIA
sp|O43301|HS12A_HUMAN	O43301	HS12A_HUMAN	HSPA12A	675	Heat shock 70 kDa protein 12A	2.52	1	0.999	0	1	1	1	1	1	1	TimsTOF	DDA
sp|O43301|HS12A_HUMAN	O43301	HS12A_HUMAN	HSPA12A	675	Heat shock 70 kDa protein 12A	4.89	1	0.999	0	3	2	3	2	2	2	TimsTOF	DDA
sp|O43301|HS12A_HUMAN	O43301	HS12A_HUMAN	HSPA12A	675	Heat shock 70 kDa protein 12A	4.89	1	0.999	0	2	2	2	2	2	2	TimsTOF	DDA
sp|O43301|HS12A_HUMAN	O43301	HS12A_HUMAN	HSPA12A	675	Heat shock 70 kDa protein 12A	41.78	1	0.999	0	23	20	23	222	195	222	Astral	DIA
sp|O43303|CP110_HUMAN	O43303	CP110_HUMAN	CCP110	1012	Centriolar coiled-coil protein of 110 kDa	24.41	1	0.999	0	18	18	18	101	101	101	Astral	DIA
sp|O43310|CTIF_HUMAN	O43310	CTIF_HUMAN	CTIF	598	CBP80/20-dependent translation initiation factor	1.84	0.9734	0.9986	0.000694686	1	1	1	1	1	1	TimsTOF	DDA
sp|O43310|CTIF_HUMAN	O43310	CTIF_HUMAN	CTIF	598	CBP80/20-dependent translation initiation factor	1.34	0.9734	0.9986	0.000694686	2	2	2	1	1	1	TimsTOF	DDA
sp|O43310|CTIF_HUMAN	O43310	CTIF_HUMAN	CTIF	598	CBP80/20-dependent translation initiation factor	43.65	1	0.999	0	21	21	21	168	168	168	Astral	DIA
sp|O43312|MTSS1_HUMAN	O43312	MTSS1_HUMAN	MTSS1	755	Protein MTSS 1	3.18	0.9979	0.999	0	2	1	2	2	1	2	TimsTOF	DDA
sp|O43312|MTSS1_HUMAN	O43312	MTSS1_HUMAN	MTSS1	755	Protein MTSS 1	32.19	1	0.999	0	17	16	17	140	139	140	Astral	DIA
sp|O43314|VIP2_HUMAN	O43314	VIP2_HUMAN	PPIP5K2	1243	Inositol hexakisphosphate and diphosphoinositol-pentakisphosphate kinase 2	0.56	0.9802	0.999	0	1	1	1	1	1	1	TimsTOF	DDA
sp|O43314|VIP2_HUMAN	O43314	VIP2_HUMAN	PPIP5K2	1243	Inositol hexakisphosphate and diphosphoinositol-pentakisphosphate kinase 2	1.93	0.9802	0.999	0	2	2	2	2	2	2	TimsTOF	DDA
sp|O43314|VIP2_HUMAN	O43314	VIP2_HUMAN	PPIP5K2	1243	Inositol hexakisphosphate and diphosphoinositol-pentakisphosphate kinase 2	0.56	0.9802	0.999	0	2	2	2	1	1	1	TimsTOF	DDA
sp|O43314|VIP2_HUMAN	O43314	VIP2_HUMAN	PPIP5K2	1243	Inositol hexakisphosphate and diphosphoinositol-pentakisphosphate kinase 2	2.09	0.9802	0.999	0	3	3	3	2	2	2	TimsTOF	DDA
sp|O43314|VIP2_HUMAN	O43314	VIP2_HUMAN	PPIP5K2	1243	Inositol hexakisphosphate and diphosphoinositol-pentakisphosphate kinase 2	34.03	1	0.999	0	36	31	36	381	324	381	Astral	DIA
sp|O43315|AQP9_HUMAN	O43315	AQP9_HUMAN	AQP9	295	Aquaporin-9	4.75	0.91	0.9967	0.00726485	1	1	1	1	1	1	Astral	DIA
sp|O43318|M3K7_HUMAN	O43318	M3K7_HUMAN	MAP3K7	606	Mitogen-activated protein kinase kinase kinase 7	2.81	1	0.999	0	2	2	2	1	1	1	TimsTOF	DDA
sp|O43318|M3K7_HUMAN	O43318	M3K7_HUMAN	MAP3K7	606	Mitogen-activated protein kinase kinase kinase 7	2.81	1	0.999	0	2	2	2	1	1	1	TimsTOF	DDA
sp|O43318|M3K7_HUMAN	O43318	M3K7_HUMAN	MAP3K7	606	Mitogen-activated protein kinase kinase kinase 7	4.79	1	0.999	0	3	3	3	2	2	2	TimsTOF	DDA
sp|O43318|M3K7_HUMAN	O43318	M3K7_HUMAN	MAP3K7	606	Mitogen-activated protein kinase kinase kinase 7	8.09	1	0.999	0	3	3	3	3	3	3	TimsTOF	DDA
sp|O43318|M3K7_HUMAN	O43318	M3K7_HUMAN	MAP3K7	606	Mitogen-activated protein kinase kinase kinase 7	28.38	1	0.999	0	16	16	16	199	199	199	Astral	DIA
sp|O43324|MCA3_HUMAN	O43324	MCA3_HUMAN	EEF1E1	174	Eukaryotic translation elongation factor 1 epsilon-1	20.11	1	0.999	0	2	2	2	3	3	3	Lumos	DDA
sp|O43324|MCA3_HUMAN	O43324	MCA3_HUMAN	EEF1E1	174	Eukaryotic translation elongation factor 1 epsilon-1	20.11	1	0.999	0	2	2	2	2	2	2	Lumos	DDA
sp|O43324|MCA3_HUMAN	O43324	MCA3_HUMAN	EEF1E1	174	Eukaryotic translation elongation factor 1 epsilon-1	20.11	1	0.999	0	2	2	2	2	2	2	Lumos	DDA
sp|O43324|MCA3_HUMAN	O43324	MCA3_HUMAN	EEF1E1	174	Eukaryotic translation elongation factor 1 epsilon-1	25.29	1	0.999	0	4	4	4	4	4	4	TimsTOF	DDA
sp|O43324|MCA3_HUMAN	O43324	MCA3_HUMAN	EEF1E1	174	Eukaryotic translation elongation factor 1 epsilon-1	41.95	1	0.999	0	6	6	6	6	6	6	TimsTOF	DDA
sp|O43324|MCA3_HUMAN	O43324	MCA3_HUMAN	EEF1E1	174	Eukaryotic translation elongation factor 1 epsilon-1	41.95	1	0.999	0	6	6	6	8	8	8	TimsTOF	DDA
sp|O43324|MCA3_HUMAN	O43324	MCA3_HUMAN	EEF1E1	174	Eukaryotic translation elongation factor 1 epsilon-1	41.95	1	0.999	0	6	6	6	6	6	6	TimsTOF	DDA
sp|O43324|MCA3_HUMAN	O43324	MCA3_HUMAN	EEF1E1	174	Eukaryotic translation elongation factor 1 epsilon-1	72.99	1	0.999	0	10	10	10	177	177	177	Astral	DIA
sp|O43325|LYRM1_HUMAN	O43325	LYRM1_HUMAN	LYRM1	122	LYR motif-containing protein 1	20.49	0.9994	0.999	0	2	2	2	2	2	2	TimsTOF	DDA
sp|O43325|LYRM1_HUMAN	O43325	LYRM1_HUMAN	LYRM1	122	LYR motif-containing protein 1	49.18	1	0.999	0	6	6	6	42	42	42	Astral	DIA
sp|O43353|RIPK2_HUMAN	O43353	RIPK2_HUMAN	RIPK2	540	Receptor-interacting serine/threonine-protein kinase 2	2.41	0.9915	0.999	0	1	1	1	1	1	1	TimsTOF	DDA
sp|O43353|RIPK2_HUMAN	O43353	RIPK2_HUMAN	RIPK2	540	Receptor-interacting serine/threonine-protein kinase 2	2.41	0.9915	0.999	0	1	1	1	1	1	1	TimsTOF	DDA
sp|O43353|RIPK2_HUMAN	O43353	RIPK2_HUMAN	RIPK2	540	Receptor-interacting serine/threonine-protein kinase 2	3.7	0.9915	0.999	0	2	2	2	2	2	2	TimsTOF	DDA
sp|O43353|RIPK2_HUMAN	O43353	RIPK2_HUMAN	RIPK2	540	Receptor-interacting serine/threonine-protein kinase 2	64.07	1	0.999	0	25	24	25	328	312	328	Astral	DIA
sp|O43379|WDR62_HUMAN	O43379	WDR62_HUMAN	WDR62	1518	WD repeat-containing protein 62	0.79	1	0.999	0	2	2	2	1	1	1	TimsTOF	DDA
sp|O43379|WDR62_HUMAN	O43379	WDR62_HUMAN	WDR62	1518	WD repeat-containing protein 62	1.38	1	0.999	0	3	3	3	2	2	2	TimsTOF	DDA
sp|O43379|WDR62_HUMAN	O43379	WDR62_HUMAN	WDR62	1518	WD repeat-containing protein 62	3.43	1	0.999	0	4	4	4	4	4	4	TimsTOF	DDA
sp|O43379|WDR62_HUMAN	O43379	WDR62_HUMAN	WDR62	1518	WD repeat-containing protein 62	3.89	1	0.999	0	5	5	5	4	4	4	TimsTOF	DDA
sp|O43379|WDR62_HUMAN	O43379	WDR62_HUMAN	WDR62	1518	WD repeat-containing protein 62	15.48	1	0.999	0	17	17	17	108	108	108	Astral	DIA
sp|O43390|HNRPR_HUMAN	O43390	HNRPR_HUMAN	HNRNPR	633	Heterogeneous nuclear ribonucleoprotein R	39.97	1	0.999	0	20	15	15	32	21	21	Lumos	DDA
sp|O43390|HNRPR_HUMAN	O43390	HNRPR_HUMAN	HNRNPR	633	Heterogeneous nuclear ribonucleoprotein R	38.39	1	0.999	0	20	15	15	33	21	21	Lumos	DDA
sp|O43390|HNRPR_HUMAN	O43390	HNRPR_HUMAN	HNRNPR	633	Heterogeneous nuclear ribonucleoprotein R	33.65	1	0.999	0	20	15	15	26	15	15	Lumos	DDA
sp|O43390|HNRPR_HUMAN	O43390	HNRPR_HUMAN	HNRNPR	633	Heterogeneous nuclear ribonucleoprotein R	41.86	1	0.999	0	21	16	16	38	28	28	Lumos	DDA
sp|O43390|HNRPR_HUMAN	O43390	HNRPR_HUMAN	HNRNPR	633	Heterogeneous nuclear ribonucleoprotein R	50.08	1	0.999	0	29	21	21	639	496	496	Astral	DIA
sp|O43390|HNRPR_HUMAN	O43390	HNRPR_HUMAN	HNRNPR	633	Heterogeneous nuclear ribonucleoprotein R	48.5	1	0.999	0	29	21	21	62	44	44	TimsTOF	DDA
sp|O43390|HNRPR_HUMAN	O43390	HNRPR_HUMAN	HNRNPR	633	Heterogeneous nuclear ribonucleoprotein R	48.5	1	0.999	0	29	21	21	63	44	44	TimsTOF	DDA
sp|O43390|HNRPR_HUMAN	O43390	HNRPR_HUMAN	HNRNPR	633	Heterogeneous nuclear ribonucleoprotein R	50.71	1	0.999	0	30	22	22	68	48	48	TimsTOF	DDA
sp|O43390|HNRPR_HUMAN	O43390	HNRPR_HUMAN	HNRNPR	633	Heterogeneous nuclear ribonucleoprotein R	52.29	1	0.999	0	29	22	22	59	46	46	TimsTOF	DDA
sp|O43395|PRPF3_HUMAN	O43395	PRPF3_HUMAN	PRPF3	683	U4/U6 small nuclear ribonucleoprotein Prp3	1.32	1	0.999	0	2	2	2	2	2	2	TimsTOF	DDA
sp|O43395|PRPF3_HUMAN	O43395	PRPF3_HUMAN	PRPF3	683	U4/U6 small nuclear ribonucleoprotein Prp3	4.25	1	0.999	0	2	2	2	2	2	2	TimsTOF	DDA
sp|O43395|PRPF3_HUMAN	O43395	PRPF3_HUMAN	PRPF3	683	U4/U6 small nuclear ribonucleoprotein Prp3	8.2	1	0.999	0	4	4	4	5	5	5	TimsTOF	DDA
sp|O43395|PRPF3_HUMAN	O43395	PRPF3_HUMAN	PRPF3	683	U4/U6 small nuclear ribonucleoprotein Prp3	4.54	1	0.999	0	4	4	4	4	4	4	TimsTOF	DDA
sp|O43395|PRPF3_HUMAN	O43395	PRPF3_HUMAN	PRPF3	683	U4/U6 small nuclear ribonucleoprotein Prp3	44.36	1	0.999	0	27	27	27	362	362	362	Astral	DIA
sp|O43396|TXNL1_HUMAN	O43396	TXNL1_HUMAN	TXNL1	289	Thioredoxin-like protein 1	7.96	1	0.999	0	2	2	2	1	1	1	Lumos	DDA
sp|O43396|TXNL1_HUMAN	O43396	TXNL1_HUMAN	TXNL1	289	Thioredoxin-like protein 1	7.96	1	0.999	0	3	3	3	1	1	1	Lumos	DDA
sp|O43396|TXNL1_HUMAN	O43396	TXNL1_HUMAN	TXNL1	289	Thioredoxin-like protein 1	28.03	1	0.999	0	5	5	5	5	5	5	Lumos	DDA
sp|O43396|TXNL1_HUMAN	O43396	TXNL1_HUMAN	TXNL1	289	Thioredoxin-like protein 1	28.72	1	0.999	0	6	6	6	7	7	7	Lumos	DDA
sp|O43396|TXNL1_HUMAN	O43396	TXNL1_HUMAN	TXNL1	289	Thioredoxin-like protein 1	14.53	1	0.999	0	6	6	6	4	4	4	TimsTOF	DDA
sp|O43396|TXNL1_HUMAN	O43396	TXNL1_HUMAN	TXNL1	289	Thioredoxin-like protein 1	32.53	1	0.999	0	7	7	7	7	7	7	TimsTOF	DDA
sp|O43396|TXNL1_HUMAN	O43396	TXNL1_HUMAN	TXNL1	289	Thioredoxin-like protein 1	46.71	1	0.999	0	8	8	8	10	10	10	TimsTOF	DDA
sp|O43396|TXNL1_HUMAN	O43396	TXNL1_HUMAN	TXNL1	289	Thioredoxin-like protein 1	42.91	1	0.999	0	9	9	9	10	10	10	TimsTOF	DDA
sp|O43396|TXNL1_HUMAN	O43396	TXNL1_HUMAN	TXNL1	289	Thioredoxin-like protein 1	66.09	1	0.999	0	19	19	19	322	322	322	Astral	DIA
sp|O43399|TPD54_HUMAN	O43399	TPD54_HUMAN	TPD52L2	206	Tumor protein D54	30.58	1	0.999	0	4	4	4	6	6	6	Lumos	DDA
sp|O43399|TPD54_HUMAN	O43399	TPD54_HUMAN	TPD52L2	206	Tumor protein D54	28.64	1	0.999	0	4	4	4	2	2	2	Lumos	DDA
sp|O43399|TPD54_HUMAN	O43399	TPD54_HUMAN	TPD52L2	206	Tumor protein D54	24.27	1	0.999	0	4	4	4	8	8	8	TimsTOF	DDA
sp|O43399|TPD54_HUMAN	O43399	TPD54_HUMAN	TPD52L2	206	Tumor protein D54	46.12	1	0.999	0	9	9	9	10	10	10	TimsTOF	DDA
sp|O43399|TPD54_HUMAN	O43399	TPD54_HUMAN	TPD52L2	206	Tumor protein D54	43.69	1	0.999	0	10	10	10	13	13	13	TimsTOF	DDA
sp|O43399|TPD54_HUMAN	O43399	TPD54_HUMAN	TPD52L2	206	Tumor protein D54	78.16	1	0.999	0	13	13	13	20	20	20	TimsTOF	DDA
sp|O43399|TPD54_HUMAN	O43399	TPD54_HUMAN	TPD52L2	206	Tumor protein D54	79.61	1	0.999	0	19	19	19	340	340	340	Astral	DIA
sp|O43402|EMC8_HUMAN	O43402	EMC8_HUMAN	EMC8	210	ER membrane protein complex subunit 8	4.29	0.9805	0.999	0	1	1	1	1	1	1	Lumos	DDA
sp|O43402|EMC8_HUMAN	O43402	EMC8_HUMAN	EMC8	210	ER membrane protein complex subunit 8	39.52	1	0.999	0	6	6	6	10	10	10	TimsTOF	DDA
sp|O43402|EMC8_HUMAN	O43402	EMC8_HUMAN	EMC8	210	ER membrane protein complex subunit 8	43.33	1	0.999	0	7	7	7	9	9	9	TimsTOF	DDA
sp|O43402|EMC8_HUMAN	O43402	EMC8_HUMAN	EMC8	210	ER membrane protein complex subunit 8	43.33	1	0.999	0	7	7	7	10	10	10	TimsTOF	DDA
sp|O43402|EMC8_HUMAN	O43402	EMC8_HUMAN	EMC8	210	ER membrane protein complex subunit 8	35.24	1	0.999	0	7	7	7	9	9	9	TimsTOF	DDA
sp|O43402|EMC8_HUMAN	O43402	EMC8_HUMAN	EMC8	210	ER membrane protein complex subunit 8	64.29	1	0.999	0	12	12	12	162	162	162	Astral	DIA
sp|O43414|ERI3_HUMAN	O43414	ERI3_HUMAN	ERI3	337	ERI1 exoribonuclease 3	9.2	1	0.999	0	3	3	3	2	2	2	TimsTOF	DDA
sp|O43414|ERI3_HUMAN	O43414	ERI3_HUMAN	ERI3	337	ERI1 exoribonuclease 3	17.8	1	0.999	0	4	4	4	7	7	7	TimsTOF	DDA
sp|O43414|ERI3_HUMAN	O43414	ERI3_HUMAN	ERI3	337	ERI1 exoribonuclease 3	14.54	1	0.999	0	4	4	4	4	4	4	TimsTOF	DDA
sp|O43414|ERI3_HUMAN	O43414	ERI3_HUMAN	ERI3	337	ERI1 exoribonuclease 3	10.98	1	0.999	0	4	4	4	2	2	2	TimsTOF	DDA
sp|O43414|ERI3_HUMAN	O43414	ERI3_HUMAN	ERI3	337	ERI1 exoribonuclease 3	40.95	1	0.999	0	11	11	11	118	118	118	Astral	DIA
sp|O43426|SYNJ1_HUMAN	O43426	SYNJ1_HUMAN	SYNJ1	1573	Synaptojanin-1	0.83	1	0.999	0	2	2	2	3	3	3	TimsTOF	DDA
sp|O43426|SYNJ1_HUMAN	O43426	SYNJ1_HUMAN	SYNJ1	1573	Synaptojanin-1	1.4	1	0.999	0	2	2	2	2	2	2	TimsTOF	DDA
sp|O43426|SYNJ1_HUMAN	O43426	SYNJ1_HUMAN	SYNJ1	1573	Synaptojanin-1	1.4	1	0.999	0	3	2	2	2	1	1	TimsTOF	DDA
sp|O43426|SYNJ1_HUMAN	O43426	SYNJ1_HUMAN	SYNJ1	1573	Synaptojanin-1	30.64	1	0.999	0	37	37	37	276	276	276	Astral	DIA
sp|O43427|FIBP_HUMAN	O43427	FIBP_HUMAN	FIBP	364	Acidic fibroblast growth factor intracellular-binding protein	7.97	1	0.999	0	3	3	3	2	2	2	TimsTOF	DDA
sp|O43427|FIBP_HUMAN	O43427	FIBP_HUMAN	FIBP	364	Acidic fibroblast growth factor intracellular-binding protein	7.97	1	0.999	0	4	4	4	2	2	2	TimsTOF	DDA
sp|O43427|FIBP_HUMAN	O43427	FIBP_HUMAN	FIBP	364	Acidic fibroblast growth factor intracellular-binding protein	15.38	1	0.999	0	4	4	4	4	4	4	TimsTOF	DDA
sp|O43427|FIBP_HUMAN	O43427	FIBP_HUMAN	FIBP	364	Acidic fibroblast growth factor intracellular-binding protein	7.97	1	0.999	0	4	4	4	3	3	3	TimsTOF	DDA
sp|O43427|FIBP_HUMAN	O43427	FIBP_HUMAN	FIBP	364	Acidic fibroblast growth factor intracellular-binding protein	44.51	1	0.999	0	14	14	14	129	129	129	Astral	DIA
sp|O43432|IF4G3_HUMAN	O43432	IF4G3_HUMAN	EIF4G3	1585	Eukaryotic translation initiation factor 4 gamma 3	3.15	0.9999	0.9977	0.00156152	4	1	1	6	1	1	Lumos	DDA
sp|O43432|IF4G3_HUMAN	O43432	IF4G3_HUMAN	EIF4G3	1585	Eukaryotic translation initiation factor 4 gamma 3	0.63	0.9999	0.9977	0.00156152	3	1	1	1	0	0	Lumos	DDA
sp|O43432|IF4G3_HUMAN	O43432	IF4G3_HUMAN	EIF4G3	1585	Eukaryotic translation initiation factor 4 gamma 3	2.9	0.9999	0.9977	0.00156152	4	2	2	3	1	1	Lumos	DDA
sp|O43432|IF4G3_HUMAN	O43432	IF4G3_HUMAN	EIF4G3	1585	Eukaryotic translation initiation factor 4 gamma 3	7.44	1	0.999	0	10	4	4	23	5	5	TimsTOF	DDA
sp|O43432|IF4G3_HUMAN	O43432	IF4G3_HUMAN	EIF4G3	1585	Eukaryotic translation initiation factor 4 gamma 3	7.32	1	0.999	0	11	5	5	25	5	5	TimsTOF	DDA
sp|O43432|IF4G3_HUMAN	O43432	IF4G3_HUMAN	EIF4G3	1585	Eukaryotic translation initiation factor 4 gamma 3	8.9	1	0.999	0	12	6	6	28	6	6	TimsTOF	DDA
sp|O43432|IF4G3_HUMAN	O43432	IF4G3_HUMAN	EIF4G3	1585	Eukaryotic translation initiation factor 4 gamma 3	10.03	1	0.999	0	14	8	8	24	8	8	TimsTOF	DDA
sp|O43432|IF4G3_HUMAN	O43432	IF4G3_HUMAN	EIF4G3	1585	Eukaryotic translation initiation factor 4 gamma 3	34.32	1	0.999	0	48	43	43	704	530	530	Astral	DIA
sp|O43447|PPIH_HUMAN	O43447	PPIH_HUMAN	PPIH	177	Peptidyl-prolyl cis-trans isomerase H	10.73	1	0.999	0	2	2	2	2	2	2	Lumos	DDA
sp|O43447|PPIH_HUMAN	O43447	PPIH_HUMAN	PPIH	177	Peptidyl-prolyl cis-trans isomerase H	20.34	1	0.999	0	3	3	3	2	2	2	Lumos	DDA
sp|O43447|PPIH_HUMAN	O43447	PPIH_HUMAN	PPIH	177	Peptidyl-prolyl cis-trans isomerase H	20.34	1	0.999	0	3	3	3	3	3	3	Lumos	DDA
sp|O43447|PPIH_HUMAN	O43447	PPIH_HUMAN	PPIH	177	Peptidyl-prolyl cis-trans isomerase H	5.08	1	0.999	0	3	3	3	1	1	1	Lumos	DDA
sp|O43447|PPIH_HUMAN	O43447	PPIH_HUMAN	PPIH	177	Peptidyl-prolyl cis-trans isomerase H	33.9	1	0.999	0	5	5	5	5	5	5	TimsTOF	DDA
sp|O43447|PPIH_HUMAN	O43447	PPIH_HUMAN	PPIH	177	Peptidyl-prolyl cis-trans isomerase H	45.76	1	0.999	0	6	6	6	7	7	7	TimsTOF	DDA
sp|O43447|PPIH_HUMAN	O43447	PPIH_HUMAN	PPIH	177	Peptidyl-prolyl cis-trans isomerase H	50.85	1	0.999	0	6	6	6	8	8	8	TimsTOF	DDA
sp|O43447|PPIH_HUMAN	O43447	PPIH_HUMAN	PPIH	177	Peptidyl-prolyl cis-trans isomerase H	70.62	1	0.999	0	9	9	9	11	11	11	TimsTOF	DDA
sp|O43447|PPIH_HUMAN	O43447	PPIH_HUMAN	PPIH	177	Peptidyl-prolyl cis-trans isomerase H	70.62	1	0.999	0	13	13	13	211	211	211	Astral	DIA
sp|O43462|MBTP2_HUMAN	O43462	MBTP2_HUMAN	MBTPS2	519	Membrane-bound transcription factor site-2 protease	6.55	0.9999	0.9989	0.000151883	3	3	3	29	29	29	Astral	DIA
sp|O43464|HTRA2_HUMAN	O43464	HTRA2_HUMAN	HTRA2	458	Serine protease HTRA2, mitochondrial	6.77	0.9805	0.999	0	1	1	1	1	1	1	Lumos	DDA
[truncated: 37,301 more rows]

## Sheet: ReadMe
Protein ID criteria
Protein FDR < 1%
Peptide FDR <1%
Uniuqe peptides >= 1
Not in decoy
Not in contaminants
