# Supplementary material for: Large-Scale Assessment of NF1 Single Amino Acid Variants as HLA Class I Neoantigens
Source: bioRxiv. 2026 May 13:2026.05.10.724138. Preprint. [Version 1] doi: 10.64898/2026.05.10.724138 (PMC13175214; doi:10.64898/2026.05.10.724138)
Supplement: Supplement 5 [file media-5.xlsx]

## Sheet: All_peptides
Peptide	Peptide Length	Protein ID	Gene	Mapped Genes	Instrument	Acquisition
ALEEDLKV	8	NF1_C1		NF1	Astral	DIA
LLDSKINT	8	NF1_C1		NF1	Astral	DIA
NLLDSKINT	9	NF1_C1		NF1	Astral	DIA
LALEEDLK	8	NF1_C1		NF1	Astral	DIA
LEEDLKVFHNA	11	NF1_C1		NF1	Astral	DIA
VVHNLLDSKINT	12	NF1_C1		NF1	Astral	DIA
LLWNNQEKIGGGSGGGGSGGHA	22	NF1_C7			Astral	DIA
AAQTSGLPSSVR	12	A0A024RBG1	NUDT4B	NUDT4	Astral	DDA
AQTSGLPSSVR	11	A0A024RBG1	NUDT4B	NUDT4	Astral	DDA
MMKFKPNQTR	10	A0A024RBG1	NUDT4B	NUDT4	Astral	DDA
QGGDFTRPNGTGDKSIYGEKF	21	A0A0B4J2A2	PPIAL4C	PPIAL4D, PPIAL4E, PPIAL4F	Astral	DDA
KVLELTGK	8	A0A0B4J2D5	GATD3B	GATD3	Astral	DDA
LEEVLEQQR	9	A0A0B4J2F2	SIK1B	SIK1	Astral	DIA
PSAPPPASAGLKSHPPPPEK	20	A0A0U1RRE5	NBDY		Astral	DIA
WDDWKDTHP	9	A0A1W2PR95	IGBP1C	IGBP1	Astral	DIA
FGNDGSNFGGGGS	13	A0A2R8Y4L2	HNRNPA1L3	HNRNPA1L2	Astral	DIA
TTLTSREVQTAVRLLLPGELAK	22	A0A2R8Y619	H2BK1		Astral	DDA
ATGATPIAGRFTPGTFTNQIQA	22	A0A8I5KQE6	RPSA2	RPSA	Astral	DDA
SGALDVLQM	9	A0A8I5KQE6	RPSA2	RPSA	Astral	DDA
ASYVNLPTIAL	11	A0A8I5KQE6	RPSA2	RPSA	Astral	DDA
KRTWEKLLLAA	11	A0A8I5KQE6	RPSA2	RPSA	Astral	DDA
KAVTKEEFQ	9	A0A8I5KQE6	RPSA2	RPSA	Astral	DDA
PIQQFPTE	8	A0A8I5KQE6	RPSA2	RPSA	Astral	DDA
TGATPIAGRFTPGTFTNQI	19	A0A8I5KQE6	RPSA2	RPSA	Astral	DDA
AAGTHLGGTNL	11	A0A8I5KQE6	RPSA2	RPSA	Astral	DDA
AAGTHLGGTNLD	12	A0A8I5KQE6	RPSA2	RPSA	Astral	DDA
AIVAIENPADVSVISSRNTGQR	22	A0A8I5KQE6	RPSA2	RPSA	Astral	DDA
AAAEKAVTKEEF	12	A0A8I5KQE6	RPSA2	RPSA	Astral	DDA
TGATPIAGRFTPGTFTNQIQA	21	A0A8I5KQE6	RPSA2	RPSA	Astral	DDA
AIVAIENPADVSVISSR	17	A0A8I5KQE6	RPSA2	RPSA	Astral	DDA
SGALDVLQMKEEDVLK	16	A0A8I5KQE6	RPSA2	RPSA	Astral	DDA
SGALDVLQMKEEDVLKFLAAGTHL	24	A0A8I5KQE6	RPSA2	RPSA	Astral	DDA
SGALDVLQMKEEDVLKFLAA	20	A0A8I5KQE6	RPSA2	RPSA	Astral	DDA
AAATGATPIAGRFTPGTF	18	A0A8I5KQE6	RPSA2	RPSA	Astral	DDA
TWEKLLLAAR	10	A0A8I5KQE6	RPSA2	RPSA	Astral	DDA
KPPPPPPPP	9	A0JLT2	MED19		Astral	DDA
KPPPPPPPP	9	A0JLT2	MED19		Astral	DIA
AHSPTPVAPHPVTVPT	16	A1KXE4	FAM168B		Astral	DDA
AAPPHVIHHTTVVQPNG	17	A1KXE4	FAM168B		Astral	DDA
RMVLHIQDKAYSKNSE	16	A2RUC4	TYW5		Astral	DDA
AEAVERTDELVREYLLFR	18	A4D1P6	WDR91		Astral	DDA
QTNLVPYPRIHFPMTAFAPIV	21	A6NHL2	TUBAL3		Astral	DDA
ALEKRMKASESSRLKLEGSLR	21	A6NI56	CCDC154		Astral	DDA
NKADYAYNGGQ	11	A6NIH7	UNC119B		Astral	DDA
DTIRPEHVLRL	11	A6NIH7	UNC119B		Astral	DDA
STVHEILCK	9	A6NMY6	ANXA2P2	ANXA2	Astral	DIA
STVHEILCKLSLEGDH	16	A6NMY6	ANXA2P2	ANXA2	Astral	DIA
LEGDHSTPPSAYGSVK	16	A6NMY6	ANXA2P2	ANXA2	Astral	DIA
ESVMDVVRKEAESCDCLQGFQLTH	24	A6NNZ2	TUBB8B	TUBB8	Astral	DDA
ESVMDVVRKEAESCDCLQGFQLTHS	25	A6NNZ2	TUBB8B	TUBB8	Astral	DDA
RGFLAEMKRV	10	A6ZKI3	RTL8C	RTL8A, RTL8B	Astral	DDA
LLALPIRPATR	11	A6ZKI3	RTL8C		Astral	DDA
MDGRVQLIKA	10	A6ZKI3	RTL8C		Astral	DDA
MDGRVQLIK	9	A6ZKI3	RTL8C		Astral	DDA
MDGRVQLIKALLA	13	A6ZKI3	RTL8C		Astral	DDA
MDGRVQLIKALLALPIRPATR	21	A6ZKI3	RTL8C		Astral	DDA
MDGRVQLIKALL	12	A6ZKI3	RTL8C		Astral	DDA
GRLTEAAAAGSGSR	14	B0YJ81	HACD1		Astral	DDA
GKGDPKKPRGKMSSYAFFVQ	20	B2RPK0	HMGB1P1	HMGB1	Astral	DDA
SQYAPSPDFKR	11	B4DJY2	TMEM233		Astral	DDA
GGYRQQQSQTAY	12	B5ME19	EIF3CL	EIF3C	Astral	DDA
SEAPSGESRKF	11	B5ME19	EIF3CL	EIF3C	Astral	DDA
RGGYRQQQSQTAY	13	B5ME19	EIF3CL	EIF3C	Astral	DDA
LLLSEDEEDTKR	12	B5ME19	EIF3CL	EIF3C	Astral	DIA
GKQPLLLSEDEEDTKRVVR	19	B5ME19	EIF3CL	EIF3C	Astral	DIA
TFKPIDLSDLKRRSTQDAKKS	21	C9JLW8	MCRIP1		Astral	DDA
TSSPVSRVVYNGKR	14	C9JLW8	MCRIP1		Astral	DDA
TSSPVSRVVYNGKR	14	C9JLW8	MCRIP1		Astral	DIA
KLEEIKKDLDAKKKPPSA	18	E0CX11	STMP1		Astral	DDA
EIKKDLDAKKKPPSA	15	E0CX11	STMP1		Astral	DDA
SQQAQLAAAEK	11	E9PAV3	NACA	NACA2	Astral	DDA
ALKNNSNDIVNAIMELTM	18	E9PAV3	NACA		Astral	DDA
TKAPQDVEMKDLEDES	16	E9PRG8	C11orf98		Astral	DIA
ADDKDSLPKLKD	12	L0R6Q1	SLC35A4		Astral	DIA
ADDKDSLPKLK	11	L0R6Q1	SLC35A4		Astral	DIA
NGKLGRII	8	L0R8F8	MIEF1		Astral	DDA
GDSGQPVDWFVVYKLPALRG	20	O00115	DNASE2		Astral	DDA
LTCYGDSGQPVDWFVVYKLPALRG	24	O00115	DNASE2		Astral	DDA
SSMRGHTKGVLLL	13	O00115	DNASE2		Astral	DDA
LTCYGDSGQPVDWFVVYKLPALR	23	O00115	DNASE2		Astral	DDA
PVDWFVVYKLPALRG	15	O00115	DNASE2		Astral	DDA
FVVYKLPALR	10	O00115	DNASE2		Astral	DDA
FVVYKLPALRG	11	O00115	DNASE2		Astral	DDA
FVVYKLPALRG	11	O00115	DNASE2		Astral	DIA
SVKEYVDPNNIFGNRNLL	18	O00116	AGPS		Astral	DDA
AALQEEEQASKQINPKRPRAL	21	O00139	KIF2A		Astral	DDA
SAMPFTASPASSTTAR	16	O00151	PDLIM1		Astral	DDA
TTQQIDLQGPGPWGFRL	17	O00151	PDLIM1		Astral	DDA
TTQQIDLQGPGPWGFR	16	O00151	PDLIM1		Astral	DDA
YLQMKAKRQGHAEPQP	16	O00154	ACOT7		Astral	DDA
VGVQDFVLLENF	12	O00159	MYO1C		Astral	DDA
AVVIVEDAKVK	11	O00159	MYO1C		Astral	DIA
IDAQNPQIK	9	O00161	SNAP23		Astral	DIA
IGNEIDAQNPQIK	13	O00161	SNAP23		Astral	DIA
GFFGFPGPRSH	11	O00165	HAX1		Astral	DDA
ADIIARLREDGIQKR	15	O00170	AIP		Astral	DDA
MMFVKSSGS	9	O00193	SMAP		Astral	DDA
WEAADLGNEER	11	O00193	SMAP		Astral	DIA
RSASPDDDLGSSN	13	O00193	SMAP		Astral	DIA
WEAADLGNEERKQKFLRL	18	O00193	SMAP		Astral	DIA
ASPDDDLGSSN	11	O00193	SMAP		Astral	DIA
SPDDDLGSSN	10	O00193	SMAP		Astral	DIA
FRTGEEDKKINEELESQ	17	O00193	SMAP		Astral	DIA
INEELESQ	8	O00193	SMAP		Astral	DIA
WEAADLGNEERKQK	14	O00193	SMAP		Astral	DIA
WEAADLGNEERKQKF	15	O00193	SMAP		Astral	DIA
WEAADLGNEERKQ	13	O00193	SMAP		Astral	DIA
FREPATINY	9	O00217	NDUFS8		Astral	DDA
QADYLYR	7	O00217	NDUFS8		Astral	DDA
FRGLGMTL	8	O00217	NDUFS8		Astral	DDA
AAAAVVEFQRAQSLLS	16	O00231	PSMD11		Astral	DDA
VVDSLYNKAKKLT	13	O00231	PSMD11		Astral	DDA
AAAAVVEFQR	10	O00231	PSMD11		Astral	DDA
AAAAVVEFQRAQSLL	15	O00231	PSMD11		Astral	DDA
ADGGSERADGRIVK	14	O00232	PSMD12		Astral	DDA
NLLPLQR	7	O00233	PSMD9		Astral	DDA
CNIIPLQR	8	O00233	PSMD9		Astral	DDA
HNIGSVVQHS	10	O00233	PSMD9		Astral	DDA
TLKKTGKTVSYLGLE	15	O00244	ATOX1		Astral	DDA
ATLKKTGKTVSYLGLE	16	O00244	ATOX1		Astral	DDA
PKHEFSVDMT	10	O00244	ATOX1		Astral	DDA
KKTGKTVSYLGLE	13	O00244	ATOX1		Astral	DDA
YDIDLPNKK	9	O00244	ATOX1		Astral	DIA
DVVATGADPSDLESGGLLH	19	O00264	PGRMC1		Astral	DIA
SISASKASPPGDLQNPKRARQDPT	24	O00273	DFFA		Astral	DDA
NLEKGLLKA	9	O00299	CLIC1		Astral	DDA
NLLPKLHIVQV	11	O00299	CLIC1		Astral	DDA
WLKGVTF	7	O00299	CLIC1		Astral	DDA
PGGQLPFLLYGT	12	O00299	CLIC1		Astral	DDA
EEIELAYEQVAKALK	15	O00299	CLIC1		Astral	DDA
AYEQVAKALK	10	O00299	CLIC1		Astral	DDA
VNQVPKIVPDDFETML	16	O00303	EIF3F		Astral	DDA
ALNEKLVNL	9	O00303	EIF3F		Astral	DDA
LANLTQSQIALNEKLVNL	18	O00303	EIF3F		Astral	DDA
ANLTQSQIALNEKLVNL	17	O00303	EIF3F		Astral	DDA
NLTQSQIALNEKLVNL	16	O00303	EIF3F		Astral	DDA
VNWLAHNVSKDNRQ	14	O00329	PIK3CD		Astral	DDA
SFKANLENPIRLA	13	O00330	PDHX		Astral	DDA
SPEQQAAIQELLNSA	15	O00410	IPO5		Astral	DDA
QHQQQKALQSGPPQSRRK	18	O00425	IGF2BP3		Astral	DDA
MEALIPVINKL	11	O00429	DNM1L		Astral	DDA
AKGDAKGDKAKVKDEPQRRSA	21	O00479	HMGN4		Astral	DDA
PKRKAKGDAKGDKAKVKDEPQRR	23	O00479	HMGN4		Astral	DDA
RDASTLQSQKAEGTGDAK	18	O00479	HMGN4		Astral	DDA
DASTLQSQKAEGTGDAK	17	O00479	HMGN4		Astral	DDA
ALAGTLPVLLL	11	O00481	BTN3A1		Astral	DDA
VNVDYSKLKKERP	13	O00483	NDUFA4		Astral	DIA
VDYSKLKKERPDF	13	O00483	NDUFA4		Astral	DIA
MDRLLRL	7	O00487	PSMD14	HCN3	Astral	DDA
MDRLLRLG	8	O00487	PSMD14	HCN3	Astral	DDA
MDRLLRLGGGMPGLG	15	O00487	PSMD14		Astral	DDA
MLDTVVFK	8	O00487	PSMD14		Astral	DDA
TSNLGHLNKPSIQALIHGL	19	O00487	PSMD14		Astral	DDA
AVDPVFQAKMLDML	14	O00487	PSMD14		Astral	DDA
ALLKMLKHGRAGVPMEVMGL	20	O00487	PSMD14		Astral	DDA
ALLKMLKHGRAGVPMEVM	18	O00487	PSMD14		Astral	DDA
AMLDTVVFK	9	O00487	PSMD14		Astral	DDA
MDRLLRLGGGMPGLGQGPPTD	21	O00487	PSMD14		Astral	DDA
TAEQVYISSL	10	O00487	PSMD14		Astral	DDA
APAVDTAEQVYISSL	15	O00487	PSMD14		Astral	DDA
GEFVDDYTVRVIDVF	15	O00487	PSMD14		Astral	DDA
IDAFRLINA	9	O00487	PSMD14		Astral	DDA
AEMGSKGVTAGKIASNVQK	19	O00499	BIN1		Astral	DDA
AEMGSKGVTAGKIASNVQKKLTR	23	O00499	BIN1		Astral	DDA
AEMGSKGVTAGKIASNVQKKLT	22	O00499	BIN1		Astral	DDA
AEMGSKGVTAGKIASNVQK	19	O00499	BIN1		Astral	DIA
AEMGSKGVTAGKIASNVQKKLT	22	O00499	BIN1		Astral	DIA
AENPSLENHRIK	12	O00505	KPNA3		Astral	DDA
KAHDEAVRSEKKAKKARPE	19	O00541	PES1		Astral	DDA
SLYPSLEDLKVD	12	O00560	SDCBP	SDCBP2	Astral	DDA
DQDGKIGLR	9	O00560	SDCBP		Astral	DDA
DSSAARNGLLT	11	O00560	SDCBP		Astral	DDA
SLYPSLEDLKVDKVIQA	17	O00560	SDCBP		Astral	DDA
SLMDHTIPEV	10	O00560	SDCBP		Astral	DDA
APLQGQLVARPSSINY	16	O00560	SDCBP		Astral	DDA
DSSAARNGLL	10	O00560	SDCBP		Astral	DDA
ITIMPAFIFEHIIK	14	O00560	SDCBP		Astral	DDA
LNEEEIRAN	9	O00560	SDCBP		Astral	DDA
SEASAPIPHD	10	O00560	SDCBP		Astral	DDA
SLYPSLEDLKVDKVIQAQ	18	O00560	SDCBP		Astral	DDA
SLYPSLEDLKVDKVIQAQTA	20	O00560	SDCBP		Astral	DDA
INGQNVIGLK	10	O00560	SDCBP		Astral	DDA
SLYPSLEDLKVDKVIQ	16	O00560	SDCBP		Astral	DDA
EASAPIPHDGNLYPR	15	O00560	SDCBP		Astral	DDA
SLYPSLEDLKVDKVIQAQT	19	O00560	SDCBP		Astral	DDA
SLYPSLEDLKVDKVIQAQTAF	21	O00560	SDCBP		Astral	DDA
APIPHDGNLYPR	12	O00560	SDCBP		Astral	DDA
APLQGQLVARPSS	13	O00560	SDCBP		Astral	DDA
LEDLKVDK	8	O00560	SDCBP		Astral	DIA
SLEDLKVDK	9	O00560	SDCBP		Astral	DIA
GLSLNEEEIRAN	12	O00560	SDCBP		Astral	DIA
LEDLKVDKV	9	O00560	SDCBP		Astral	DIA
LNEEEIRAN	9	O00560	SDCBP		Astral	DIA
LNEEEIRANVA	11	O00560	SDCBP		Astral	DIA
LSLNEEEIRAN	11	O00560	SDCBP		Astral	DIA
SLEDLKVDKV	10	O00560	SDCBP		Astral	DIA
SHVAVENALGLDQQFAGLDLN	21	O00571	DDX3X		Astral	DDA
LDLLNATGKDS	11	O00571	DDX3X		Astral	DIA
DEDDWSKP	8	O00571	DDX3X		Astral	DIA
SDEDDWSKP	9	O00571	DDX3X		Astral	DIA
SRGLRVCEDGPVFYPPPKKT	20	O00584	RNASET2		Astral	DDA
KDDLDEEEDTHL	12	O00592	PODXL		Astral	DIA
LTKDDLDEEEDTHL	14	O00592	PODXL		Astral	DIA
TKDDLDEEEDTHL	13	O00592	PODXL		Astral	DIA
LDEEEDTHL	9	O00592	PODXL		Astral	DIA
GSSKKVTLSVL	11	O00625	PIR		Astral	DDA
GSSKKVTLSVLSREQSEGVGARVRR	25	O00625	PIR		Astral	DDA
NAKNGFERAKTWKSKIGN	18	O00625	PIR		Astral	DDA
ADNEKLDNQRLKNFK	15	O00629	KPNA4		Astral	DDA
ADNEKLDNQRLK	12	O00629	KPNA4		Astral	DDA
ADNEKLDNQRLKNF	14	O00629	KPNA4		Astral	DIA
ADNEKLDNQRLK	12	O00629	KPNA4		Astral	DIA
ADNEKLDNQRLKN	13	O00629	KPNA4		Astral	DIA
ADNEKLDNQR	10	O00629	KPNA4		Astral	DIA
ADNEKLDNQRL	11	O00629	KPNA4		Astral	DIA
ADNEKLDNQRLKNFK	15	O00629	KPNA4		Astral	DIA
APLDLDKYVEIARL	14	O00743	PPP6C		Astral	DDA
LDLDKYVEIARL	12	O00743	PPP6C		Astral	DDA
LDPANITLEPMEIRTFLASVQWK	23	O00754	MAN2B1		Astral	DDA
DPANITLEPMEIRTFLASVQWK	22	O00754	MAN2B1		Astral	DDA
LDPANITLEPMEIRT	15	O00754	MAN2B1		Astral	DIA
ASQNRDPAATSVAAAR	16	O00762	UBE2C		Astral	DDA
ASQNRDPAATSVAAA	15	O00762	UBE2C		Astral	DIA
STLHHVL	7	O00764	PDXK		Astral	DDA
ATFPLQVL	8	O00764	PDXK		Astral	DDA
NNMNKYDY	8	O00764	PDXK		Astral	DDA
HVIRGYVGNRA	11	O00764	PDXK		Astral	DDA
SIQSHVIRGYVGNRA	15	O00764	PDXK		Astral	DDA
QSHVIRGYVGNRA	13	O00764	PDXK		Astral	DDA
NSDELQELYEGLRL	14	O00764	PDXK		Astral	DDA
MEEECRVLSIQSHVIRGYVGNR	22	O00764	PDXK		Astral	DDA
SPSRPLSR	8	O14523	C2CD2L		Astral	DDA
MYYKFSGFTQK	11	O14548	COX7A2L		Astral	DDA
LIALYMASQPKNK	13	O14548	COX7A2L		Astral	DDA
IALYMASQPKNK	12	O14548	COX7A2L		Astral	DIA
MEIPVPVQPSWLRR	14	O14558	HSPB6		Astral	DDA
MEIPVPVQPSWLR	13	O14558	HSPB6		Astral	DDA
APASAQAPPPAAAK	14	O14558	HSPB6		Astral	DDA
EGIQDRVLYVL	11	O14561	NDUFAB1		Astral	DDA
KLYDKIDPEKLSVNSHF	17	O14561	NDUFAB1		Astral	DDA
YIADKKDVYE	10	O14561	NDUFAB1		Astral	DDA
SDMPPLTLEGIQDRVLYVLKL	21	O14561	NDUFAB1		Astral	DDA
EGIQDRVLYVLKL	13	O14561	NDUFAB1		Astral	DDA
PQEIVDYIADKKDVYE	16	O14561	NDUFAB1		Astral	DDA
YDKIDPEKL	9	O14561	NDUFAB1		Astral	DDA
PPLTLEGIQDR	11	O14561	NDUFAB1		Astral	DDA
EGIQDRVL	8	O14561	NDUFAB1		Astral	DDA
QDRVLYVLKL	10	O14561	NDUFAB1		Astral	DDA
VDYIADKKDVYE	12	O14561	NDUFAB1		Astral	DDA
YDKIDPEKLSV	11	O14561	NDUFAB1		Astral	DDA
SDMPPLTLEGI	11	O14561	NDUFAB1		Astral	DDA
DEFGFEIPDIDAEKL	15	O14561	NDUFAB1		Astral	DDA
IVDYIADKKDVY	12	O14561	NDUFAB1		Astral	DDA
KLYDKIDPEKL	11	O14561	NDUFAB1		Astral	DDA
SDMPPLTLEGIQDR	14	O14561	NDUFAB1		Astral	DDA
SDMPPLTLEGIQDRVLYV	18	O14561	NDUFAB1		Astral	DDA
KLYDKIDPEKLSVNSHFM	18	O14561	NDUFAB1		Astral	DDA
SDMPPLTLEGIQDRVLYVL	19	O14561	NDUFAB1		Astral	DDA
SDMPPLTLEGIQDRVLY	17	O14561	NDUFAB1		Astral	DDA
IVDYIADKKDVYE	13	O14561	NDUFAB1		Astral	DDA
SDMPPLTLEGIQDRVL	16	O14561	NDUFAB1		Astral	DDA
VDAIKDTVLGKWQYF	15	O14562	UBFD1		Astral	DDA
PGMAEIEKFDKSKLK	15	O14604	TMSB4Y		Astral	DIA
ALKMVKGSIDR	11	O14617	AP3D1		Astral	DDA
ALKMVKGSIDRMFDKNLQDLVR	22	O14617	AP3D1		Astral	DDA
AGSSTGGGGVGETKV	15	O14641	DVL2		Astral	DIA
IDEDIVTR	8	O14657	TOR1B		Astral	DIA
AVQALPSRAR	10	O14662	STX16		Astral	DDA
ATRRLTDAFLLLR	13	O14662	STX16		Astral	DDA
ADEELEALRRQR	12	O14737	PDCD5		Astral	DDA
ADEELEALRR	10	O14737	PDCD5		Astral	DDA
ADEELEALRRQR	12	O14737	PDCD5		Astral	DIA
RKVMDSDEDDDY	12	O14737	PDCD5		Astral	DIA
ADEELEALR	9	O14737	PDCD5		Astral	DIA
AAMAVGGAGGSR	12	O14744	PRMT5		Astral	DDA
ALITQQDLAPQQR	13	O14763	TNFRSF10B		Astral	DDA
ITQQDLAPQQR	11	O14763	TNFRSF10B		Astral	DDA
LHLGVTPSVIRK	12	O14773	TPP1		Astral	DDA
GTSASTPVFGGILSL	15	O14773	TPP1		Astral	DDA
PVFGGILSL	9	O14773	TPP1		Astral	DDA
SPEPDQRR	8	O14773	TPP1		Astral	DDA
SYSPEPDQRR	10	O14773	TPP1		Astral	DDA
GTPNFPALLKTLLNP	15	O14773	TPP1		Astral	DDA
LINEHRILS	9	O14773	TPP1		Astral	DDA
STPVFGGILSL	11	O14773	TPP1		Astral	DDA
VNTELMKAAARGLTLLFA	18	O14773	TPP1		Astral	DDA
VPIPWVSGTSASTPVFGGIL	20	O14773	TPP1		Astral	DDA
WVVSNRVPIPWVSGTSA	17	O14773	TPP1		Astral	DDA
GTPNFPALLKTLL	13	O14773	TPP1		Astral	DDA
GTPNFPALLKT	11	O14773	TPP1		Astral	DDA
VNTELMKAAAR	11	O14773	TPP1		Astral	DDA
INEHRILSGRPPLGFLNPRLYQQH	24	O14773	TPP1		Astral	DDA
PNFPALLK	8	O14773	TPP1		Astral	DDA
GGTSFQEPFLITNEI	15	O14773	TPP1		Astral	DDA
PNFPALLKTLLNP	13	O14773	TPP1		Astral	DDA
VPIPWVSGTSA	11	O14773	TPP1		Astral	DDA
VPIPWVSGTSASTPVFGGILS	21	O14773	TPP1		Astral	DDA
SGGGFSNVFPRPSYQEEAVTKFLSS	25	O14773	TPP1		Astral	DDA
GTSASTPVFGGILSLINEH	19	O14773	TPP1		Astral	DDA
INEHRILSGRPPLGFLNPRLY	21	O14773	TPP1		Astral	DDA
LFGGNFAHQASVARVVGQQGRGR	23	O14773	TPP1		Astral	DDA
SASTPVFGGILSLINEH	17	O14773	TPP1		Astral	DDA
SDGYWVVSNRVPIPWVSGT	19	O14773	TPP1		Astral	DDA
SDGYWVVSNRVPIPWVSGTSA	21	O14773	TPP1		Astral	DDA
SNRVPIPWVSGTSA	14	O14773	TPP1		Astral	DDA
STPVFGGILSLINEH	15	O14773	TPP1		Astral	DDA
ALSDGYWVVSNRVPIPWVS	19	O14773	TPP1		Astral	DDA
SDGYWVVSNRVPIPWVS	17	O14773	TPP1		Astral	DDA
SNRVPIPWVSGTSASTPVFGGILSL	25	O14773	TPP1		Astral	DDA
LINEHRILSGRPPLGFLNPRLYQQH	25	O14773	TPP1		Astral	DDA
NRVPIPWVSGTSA	13	O14773	TPP1		Astral	DDA
ALSDGYWVVSNRVPIPWVSGTSA	23	O14773	TPP1		Astral	DDA
LFGGNFAHQASVAR	14	O14773	TPP1		Astral	DDA
PNFPALLKT	9	O14773	TPP1		Astral	DDA
SYSPEPDQRRTLPPGWVSL	19	O14773	TPP1		Astral	DDA
PNFPALLKTLL	11	O14773	TPP1		Astral	DDA
PNFPALLKTL	10	O14773	TPP1		Astral	DDA
GRPPLGFLNPRLYQ	14	O14773	TPP1		Astral	DDA
ALSDGYWVVSNR	12	O14773	TPP1		Astral	DDA
LDEEVEGQG	9	O14773	TPP1		Astral	DIA
ILFGHENRV	9	O14775	GNB5		Astral	DDA
AERGGDGGESERFNPGELR	19	O14776	TCERG1		Astral	DDA
AERGGDGGESERFNP	15	O14776	TCERG1		Astral	DIA
FEGEIGKGN	9	O14786	NRP1		Astral	DIA
VIFEGEIGKGN	11	O14786	NRP1		Astral	DIA
IFEGEIGKGN	10	O14786	NRP1		Astral	DIA
VDDISINNH	9	O14786	NRP1		Astral	DIA
SYDRAITVFSPDGHLFQVEY	20	O14818	PSMA7		Astral	DDA
SYDRAITVFSPDGHLFQVE	19	O14818	PSMA7		Astral	DDA
SYDRAITVFSPDGHLFQ	17	O14818	PSMA7		Astral	DDA
TAAANAAAGAAENAFRAP	18	O14828	SCAMP3		Astral	DDA
ARLVKGERTNL	11	O14832	PHYH		Astral	DDA
LRHIDGREESFRI	13	O14874	BCKDK		Astral	DDA
RQSLQKAVQQSMLS	14	O14907	TAX1BP3		Astral	DDA
RQSLQKAVQQ	10	O14907	TAX1BP3		Astral	DDA
SYIPGQPVTAVVQRVEIHKL	20	O14907	TAX1BP3		Astral	DDA
RQSLQKAVQQS	11	O14907	TAX1BP3		Astral	DDA
TRQSLQKAVQQSMLS	15	O14907	TAX1BP3		Astral	DDA
GAIGDAKVGRY	11	O14908	GIPC1		Astral	DDA
SAGGRPGSGPQL	12	O14908	GIPC1		Astral	DDA
SAGGRPGSGPQLGTGRGTLRLR	22	O14908	GIPC1		Astral	DDA
IGDAKVGRY	9	O14908	GIPC1		Astral	DDA
MEGGGGSGNKTTGG	14	O14925	TIMM23		Astral	DIA
MEGGGGSGNKTTGGLAG	17	O14925	TIMM23		Astral	DIA
VIERLAQE	8	O14929	HAT1		Astral	DDA
AGFGAMEKFLVEYK	14	O14929	HAT1		Astral	DDA
IYHPNVD	7	O14933	UBE2L6	UBE2N, UBE2NL	Astral	DDA
AEEFTLRFGVDRPS	14	O14933	UBE2L6		Astral	DDA
LLLPDQPPYHL	11	O14933	UBE2L6		Astral	DDA
LLLPDQPPYHLKA	13	O14933	UBE2L6		Astral	DDA
LLLPDQPPYHLKAFNL	16	O14933	UBE2L6		Astral	DDA
MMASMRVV	8	O14933	UBE2L6		Astral	DDA
PDQPPYHL	8	O14933	UBE2L6		Astral	DDA
MMASMRVVKELEDLQKKPPPYLR	23	O14933	UBE2L6		Astral	DDA
GREFGNLTRMR	11	O14949	UQCRQ		Astral	DDA
GREFGNLTR	9	O14949	UQCRQ		Astral	DDA
MNEAPGPINFTMFL	14	O14950	MYL12B	MYL12A	Astral	DDA
EEATGTIQEDYLRELL	16	O14950	MYL12B	MYL12A	Astral	DDA
NEAPGPINFTMFL	13	O14950	MYL12B	MYL12A	Astral	DDA
NEAPGPINFTMF	12	O14950	MYL12B	MYL12A	Astral	DDA
EEATGTIQEDYLRELLTTM	19	O14950	MYL12B	MYL12A	Astral	DDA
MNEAPGPINFTMF	13	O14950	MYL12B	MYL12A	Astral	DDA
EAPGPINFTMF	11	O14950	MYL12B	MYL12A, MYL9	Astral	DDA
ASLGKNPTD	9	O14950	MYL12B	MYL12A, MYL9	Astral	DDA
GEKLNGTDPEDVIRNAFACFD	21	O14950	MYL12B	MYL12A, MYL9	Astral	DDA
MLASLGKNPTD	11	O14950	MYL12B	MYL12A, MYL9	Astral	DDA
GFIDKEDLHD	10	O14950	MYL12B	MYL12A, MYL9	Astral	DDA
LKHGAKDKDD	10	O14950	MYL12B	MYL12A, MYL9	Astral	DDA
FTRILKHGAKDKDD	14	O14950	MYL12B	MYL12A, MYL9	Astral	DDA
AYLDAMMNEAPGPINF	16	O14950	MYL12B		Astral	DDA
DPEDVIRNA	9	O14950	MYL12B	MYL12A, MYL9	Astral	DIA
GTDPEDVIRNA	11	O14950	MYL12B	MYL12A, MYL9	Astral	DIA
DPEDVIRN	8	O14950	MYL12B	MYL12A, MYL9	Astral	DIA
TDPEDVIRNA	10	O14950	MYL12B	MYL12A, MYL9	Astral	DIA
GDRFTDEEVDE	11	O14950	MYL12B	MYL12A, MYL9	Astral	DIA
DWVPYINGKFKKDN	14	O14957	UQCR11		Astral	DIA
ILDWVPYINGKFKKDN	16	O14957	UQCR11		Astral	DIA
MEVPPRLSHVPPPLFPSAPATLASR	25	O14979	HNRNPDL		Astral	DDA
TIKTDPVTGRSR	12	O14979	HNRNPDL		Astral	DDA
RGGGNHQNNYQPY	13	O14979	HNRNPDL		Astral	DDA
SVGATNMNEHSSR	13	O15066	KIF3B	KIF3A	Astral	DDA
SKLKSSESVRVVVR	14	O15066	KIF3B		Astral	DDA
SLGLQLPDGQRR	12	O15067	PFAS		Astral	DDA
LLEVGPRLNFS	11	O15067	PFAS		Astral	DDA
AWRPPPFDTL	10	O15067	PFAS		Astral	DDA
VLRLPAVASKR	11	O15067	PFAS		Astral	DDA
AASSAAQGAFQGN	13	O15127	SCAMP2		Astral	DDA
TFHRAASSAAQGAFQGN	17	O15127	SCAMP2		Astral	DDA
SLESALKDLKIK	12	O15143	ARPC1B		Astral	DDA
ITGKTFSSR	9	O15144	ARPC2		Astral	DDA
KTITGKTF	8	O15144	ARPC2		Astral	DDA
KTITGKTFS	9	O15144	ARPC2		Astral	DDA
TGKTFSSR	8	O15144	ARPC2		Astral	DDA
TITGKTFSSR	10	O15144	ARPC2		Astral	DDA
KTITGKTFSSR	11	O15144	ARPC2		Astral	DDA
ARPDAEKKEMKTITGK	16	O15144	ARPC2		Astral	DDA
VLNRARPDAEKKEMKTITGKTFSSR	25	O15144	ARPC2		Astral	DDA
LENLPASKDSIVHQA	15	O15144	ARPC2		Astral	DDA
ARPDAEKKEMKTITGKTFS	19	O15144	ARPC2		Astral	DDA
NRARPDAEKKEMKTITGKTFSSR	23	O15144	ARPC2		Astral	DDA
RARPDAEKKEMKTITGKTFSSR	22	O15144	ARPC2		Astral	DDA
ARPDAEKKEMKTITGKTFSSR	21	O15144	ARPC2		Astral	DDA
VFKDDDDVVIGK	12	O15144	ARPC2		Astral	DIA
DDDDVVIGK	9	O15144	ARPC2		Astral	DIA
VKRQFMNKSLSGPGQ	15	O15145	ARPC3		Astral	DDA
QFMNKSLSGPGQ	12	O15145	ARPC3		Astral	DDA
RQFMNKSLSGPGQ	13	O15145	ARPC3		Astral	DDA
AASQAVEEMRSR	12	O15160	POLR1C		Astral	DDA
AASQAVEEMR	10	O15160	POLR1C		Astral	DIA
AAGDGDVKLG	10	O15173	PGRMC2		Astral	DIA
AAGDGDVKLGT	11	O15173	PGRMC2		Astral	DIA
AELIQKK	7	O15212	PFDN6	PAPOLG	Astral	DDA
AELIQKKLQGEVEKYQQLQKDLSK	24	O15212	PFDN6		Astral	DDA
IKPPPPEVVSRGSS	14	O15234	CASC3		Astral	DDA
YIHRFTNGGKEKRV	14	O15239	NDUFA1		Astral	DDA
RYRGKEDAGKAFAS	14	O15258	RER1		Astral	DDA
GQNDLMGTAEDFADQFLR	18	O15260	SURF4		Astral	DDA
ASSVGNVADSTEPTKR	16	O15294	OGT		Astral	DDA
ASSVGNVADSTEPTKR	16	O15294	OGT		Astral	DIA
PIVIKNSHLINVL	13	O15372	EIF3H		Astral	DDA
ASRKEGTGSTATSSSSTA	18	O15372	EIF3H		Astral	DDA
KLFMAQALQEYNN	13	O15372	EIF3H		Astral	DDA
SLRHVNIDHL	10	O15372	EIF3H		Astral	DDA
MDLNRIIQALKGTIDPKLR	19	O15397	IPO8		Astral	DDA
VSGSFPEDSSKER	13	O15400	STX7		Astral	DDA
SYTPGVGGDPAQLAQR	16	O15400	STX7		Astral	DDA
AEPEKNGEVVHTPETSV	17	O15427	SLC16A3		Astral	DDA
VVHTPETSV	9	O15427	SLC16A3		Astral	DIA
ADEEKLPPGWEKR	13	O15428	PIN1P1	PIN1	Astral	DDA
ADEEKLPPGWEKRMSR	16	O15428	PIN1P1	PIN1	Astral	DDA
KTAELLQV	8	O15460	P4HA2		Astral	DDA
AGEEATTTKSQVLDYLSYA	19	O15460	P4HA2		Astral	DDA
ATPEGIYERPVD	12	O15460	P4HA2		Astral	DDA
AGEEATTTKSQVLDYLSY	18	O15460	P4HA2		Astral	DDA
AVFQLGDLHRALEL	14	O15460	P4HA2		Astral	DDA
KTAELLQVANY	11	O15460	P4HA2		Astral	DDA
AGEEATTTKSQVLD	14	O15460	P4HA2		Astral	DDA
YLPERDVYESL	11	O15460	P4HA2		Astral	DDA
AGEEATTTKSQVLDYL	16	O15460	P4HA2		Astral	DDA
LEEDDDPVVAR	11	O15460	P4HA2		Astral	DIA
TDEDEIGAAK	10	O15460	P4HA2		Astral	DIA
TDEDEIGAAKA	11	O15460	P4HA2		Astral	DIA
NTVSSARFR	9	O15511	ARPC5		Astral	DDA
SKNTVSSARFRKV	13	O15511	ARPC5		Astral	DDA
SKNTVSSARFR	11	O15511	ARPC5		Astral	DDA
ALAAGGVGSIVRVLTARKTV	20	O15511	ARPC5		Astral	DDA
ARTTSQLYDAVPIQSSVVL	19	O15530	PDPK1		Astral	DDA
YQSHPDAAVQ	10	O15530	PDPK1		Astral	DDA
IIAKLQSKEYSQY	13	O43143	DHX15		Astral	DDA
AGLPPLKASHSAHSTH	16	O43143	DHX15		Astral	DDA
SKRHRLDLGEDYPSGKK	17	O43143	DHX15		Astral	DDA
SKRHRLDLGEDYPSGKKR	18	O43143	DHX15		Astral	DDA
RLDLGEDYPSGKK	13	O43143	DHX15		Astral	DIA
LDLGEDYPSGKK	12	O43143	DHX15		Astral	DIA
LDLGEDYPSGK	11	O43143	DHX15		Astral	DIA
SKRHRLDLGEDYPSGK	16	O43143	DHX15		Astral	DIA
HLKEIYGINF	10	O43172	PRPF4		Astral	DDA
RGHNTNVGAIVFHPKST	17	O43172	PRPF4		Astral	DDA
AGTGGLDAFGRVWDL	15	O43172	PRPF4		Astral	DDA
TFKLWMAE	8	O43172	PRPF4		Astral	DDA
QTSDPAMLPTMIGLLA	16	O43175	PHGDH		Astral	DDA
ATRMQSF	7	O43175	PHGDH		Astral	DDA
AFANLRK	7	O43175	PHGDH		Astral	DDA
QTSLVSDGETWHVMGI	16	O43175	PHGDH		Astral	DDA
VALAGAPYQAVGLVQGTTPVLQGL	24	O43175	PHGDH		Astral	DDA
AGAPYQAVGL	10	O43175	PHGDH		Astral	DDA
KLLVKEA	7	O43175	PHGDH		Astral	DDA
TEAFQFHF	8	O43175	PHGDH		Astral	DDA
KQHVTEAFQFH	11	O43175	PHGDH		Astral	DDA
VFRPEVPLRRDLPLLLF	17	O43175	PHGDH		Astral	DDA
AEAGVRLLSY	10	O43175	PHGDH		Astral	DDA
KQHVTEAFQF	10	O43175	PHGDH		Astral	DDA
AFANLRKV	8	O43175	PHGDH		Astral	DDA
AGVRLLSY	8	O43175	PHGDH		Astral	DDA
ALAGAPYQAVGLVQGTTPVL	20	O43175	PHGDH		Astral	DDA
AVFRPEVPLRRDLPLLLF	18	O43175	PHGDH		Astral	DDA
EAGVRLLSY	9	O43175	PHGDH		Astral	DDA
PEVPLRRDLPLLLF	14	O43175	PHGDH		Astral	DDA
QTSLVSDGETWHVMGISS	18	O43175	PHGDH		Astral	DDA
SSLLPSLEAW	10	O43175	PHGDH		Astral	DDA
VQGTTPVLQGL	11	O43175	PHGDH		Astral	DDA
NAKLLVKEA	9	O43175	PHGDH		Astral	DDA
AEALGTLMR	9	O43175	PHGDH		Astral	DDA
GLVQGTTPVLQGL	13	O43175	PHGDH		Astral	DDA
GLLAEAGVRL	10	O43175	PHGDH		Astral	DDA
AGAPYQAVGLVQGTTPVL	18	O43175	PHGDH		Astral	DDA
ARQIPQATA	9	O43175	PHGDH		Astral	DDA
NGKTLGILGLGRIGREV	17	O43175	PHGDH		Astral	DDA
VGLVQGTTPVLQGLNGAVF	19	O43175	PHGDH		Astral	DDA
GRIGREVATRMQ	12	O43175	PHGDH		Astral	DDA
LAEAGVRLL	9	O43175	PHGDH		Astral	DDA
NGAVFRPEVPLRRDL	15	O43175	PHGDH		Astral	DDA
AGAPYQAVGLVQGTTPVLQGLNG	23	O43175	PHGDH		Astral	DDA
ARGGIVDEGALLR	13	O43175	PHGDH		Astral	DDA
GLNVTTSH	8	O43175	PHGDH		Astral	DDA
RPEVPLRRDLPLLLFR	16	O43175	PHGDH		Astral	DDA
AGSPKGTIQVITQGTSL	17	O43175	PHGDH		Astral	DDA
VGLVQGTTPVLQGL	14	O43175	PHGDH		Astral	DDA
TQTSDPAMLPTMIGLLA	17	O43175	PHGDH		Astral	DDA
LARQIPQATA	10	O43175	PHGDH		Astral	DDA
TQTSDPAMLPTMIGLL	16	O43175	PHGDH		Astral	DDA
GLNVTTSHSPAAPGE	15	O43175	PHGDH		Astral	DDA
LKEASKQADVNLVNAKLLVKEA	22	O43175	PHGDH		Astral	DDA
AVALAGAPYQAVGLVQGTTPVL	22	O43175	PHGDH		Astral	DDA
NGKTLGILGL	10	O43175	PHGDH		Astral	DDA
VFRPEVPLRRDLPLLLFRTQ	20	O43175	PHGDH		Astral	DDA
VKGKSLTGVVNA	12	O43175	PHGDH		Astral	DDA
VTEAFQFHF	9	O43175	PHGDH		Astral	DDA
NGAVFRPEVPLRRDLPLLLF	20	O43175	PHGDH		Astral	DDA
LAEAGVRLLSYQT	13	O43175	PHGDH		Astral	DDA
RTQTSDPAMLPTMI	14	O43175	PHGDH		Astral	DDA
PLLPSTTGLLNDNTF	15	O43175	PHGDH		Astral	DDA
PQATASMKDGKWERKKFMGTEL	22	O43175	PHGDH		Astral	DDA
AGAPYQAVGLVQGTTPVLQGLNGA	24	O43175	PHGDH		Astral	DDA
AVFRPEVPLRRDLPLLLFR	19	O43175	PHGDH		Astral	DDA
AVFRPEVPLRRDLPLLLFRT	20	O43175	PHGDH		Astral	DDA
AWAGSPKGTIQVITQGTSL	19	O43175	PHGDH		Astral	DDA
GAPYQAVGLVQGTTPVLQGL	20	O43175	PHGDH		Astral	DDA
GLLAEAGVRLLSY	13	O43175	PHGDH		Astral	DDA
LAGAPYQAVGLVQGTTPVLQGL	22	O43175	PHGDH		Astral	DDA
QTSDPAMLPTMIGLL	15	O43175	PHGDH		Astral	DDA
VFRPEVPLRRDLPLLLFRT	19	O43175	PHGDH		Astral	DDA
PEVPLRRDLPLLLFRT	16	O43175	PHGDH		Astral	DDA
TQTSDPAMLPTMIGL	15	O43175	PHGDH		Astral	DDA
APYQAVGLVQGTTPVLQGL	19	O43175	PHGDH		Astral	DDA
GYDPIISPEVSASFGVQQL	19	O43175	PHGDH		Astral	DDA
LAEAGVRLLSY	11	O43175	PHGDH		Astral	DDA
LLPSLEAW	8	O43175	PHGDH		Astral	DDA
PLLPSTTGLLNDNTFAQC	18	O43175	PHGDH		Astral	DDA
PSLEAWKQHVTEAFQFHF	18	O43175	PHGDH		Astral	DDA
RTQTSDPAMLPTMIGLL	17	O43175	PHGDH		Astral	DDA
SYQTSLVSDGETWHVMGI	18	O43175	PHGDH		Astral	DDA
TQTSDPAMLPTMIGLLAEAGVR	22	O43175	PHGDH		Astral	DDA
LKEASKQADVNLVNA	15	O43175	PHGDH		Astral	DDA
SPAVIVGLLKEASKQADVNLVNA	23	O43175	PHGDH		Astral	DDA
TSDPAMLPTMIGL	13	O43175	PHGDH		Astral	DDA
WAGSPKGTIQVITQGTSL	18	O43175	PHGDH		Astral	DDA
SSLLPSLEAWKQHVTEAFQFHF	22	O43175	PHGDH		Astral	DDA
VFRPEVPLRRDLPLLLFR	18	O43175	PHGDH		Astral	DDA
NGAVFRPEVPLRRDLPLLLFRTQ	23	O43175	PHGDH		Astral	DDA
QGLNGAVFRPEVPLRRDLPLLLFRT	25	O43175	PHGDH		Astral	DDA
RTQTSDPAMLPTMIGL	16	O43175	PHGDH		Astral	DDA
AGAPYQAVGLVQGTTPVLQGL	21	O43175	PHGDH		Astral	DDA
ALAGAPYQAVGLVQGTTPVLQGL	23	O43175	PHGDH		Astral	DDA
AVALAGAPYQAVGLVQGTTPVLQGL	25	O43175	PHGDH		Astral	DDA
RQIPQATA	8	O43175	PHGDH		Astral	DDA
LLPSLEAWKQHVTEAFQFHF	20	O43175	PHGDH		Astral	DDA
LPSLEAWKQHVTEAFQFHF	19	O43175	PHGDH		Astral	DDA
NGAVFRPEVPLRRDLPLLLFR	21	O43175	PHGDH		Astral	DDA
NGAVFRPEVPLRRDLPLLL	19	O43175	PHGDH		Astral	DDA
KQHVTEAFQFHF	12	O43175	PHGDH		Astral	DDA
LLPSLEAWKQHVTEAFQF	18	O43175	PHGDH		Astral	DDA
NGAVFRPEVPLRRDLPLLLFRT	22	O43175	PHGDH		Astral	DDA
VDNVDLEAATRKG	13	O43175	PHGDH		Astral	DIA
ANFSWNKRTRVSTK	14	O43181	NDUFS4		Astral	DDA
KPDSMVTNSSTENEA	15	O43237	DYNC1LI2		Astral	DDA
TEADLQFRPR	10	O43242	PSMD3		Astral	DDA
SMNANTITK	9	O43290	SART1		Astral	DDA
SGSGKSMNANTITK	14	O43290	SART1		Astral	DDA
ADKEAGGSDGPRETAPTSAYSSPAR	25	O43301	HSPA12A		Astral	DDA
AAAAELSLLEK	11	O43324	EEF1E1		Astral	DDA
LSSVVFIKNRLYTNSH	16	O43324	EEF1E1		Astral	DDA
TTATRQEVLGLYR	13	O43325	LYRM1		Astral	DDA
GPIWDLRL	8	O43390	HNRNPR	SYNCRIP	Astral	DDA
TLDVTTGQR	9	O43390	HNRNPR	SYNCRIP	Astral	DDA
TGYTLDVTTGQR	12	O43390	HNRNPR	SYNCRIP	Astral	DDA
MMDPLSGQNRGYAFITF	17	O43390	HNRNPR		Astral	DDA
GKEAAQEAVKL	11	O43390	HNRNPR		Astral	DDA
YQDTYGQQWK	10	O43390	HNRNPR		Astral	DIA
ALSKRELDELKPWIEKTVKR	20	O43395	PRPF3		Astral	DDA
VQSNQGEEETTRIS	14	O43396	TXNL1		Astral	DDA
MDSAGQDINLNSPNKGLL	18	O43399	TPD52L2		Astral	DDA
SAISRKLGDMRNS	13	O43399	TPD52L2		Astral	DDA
LSTLGELKQNLSR	13	O43399	TPD52L2		Astral	DDA
VVGDRENGSDNLP	13	O43399	TPD52L2		Astral	DIA
VVGDRENGSDNLPSSAGSGDKP	22	O43399	TPD52L2		Astral	DIA
SKVVGDRENGSDNLP	15	O43399	TPD52L2		Astral	DIA
MDSAGQDINLNSPNKG	16	O43399	TPD52L2		Astral	DIA
PLFHGTLAL	9	O43402	EMC8		Astral	DDA
RGFIFKQTSKPF	12	O43414	ERI3		Astral	DDA
AFSKGFR	7	O43426	SYNJ1		Astral	DDA
AVANSSPVNPVVF	13	O43447	PPIH		Astral	DDA
AVPSPPPASPR	11	O43464	HTRA2		Astral	DDA
ALRWMYHHS	9	O43488	AKR7A2	AKR7L	Astral	DDA
HFEAIALVEKALQA	14	O43488	AKR7A2		Astral	DDA
TDATKEKPKEVAENQQNQS	19	O43491	EPB41L2		Astral	DDA
TDATKEKPKEVAENQ	15	O43491	EPB41L2		Astral	DDA
VVVHKETELAEEGED	15	O43491	EPB41L2		Astral	DDA
GGAAKRETKEVQTNELK	17	O43491	EPB41L2		Astral	DDA
TTEVGSVSEVKKDSSQ	16	O43491	EPB41L2		Astral	DDA
TTEVGSVSEVKKDSSQLG	18	O43491	EPB41L2		Astral	DDA
TTEVGSVSEVKKDS	14	O43491	EPB41L2		Astral	DIA
IVITGDGDIDHDQA	14	O43491	EPB41L2		Astral	DIA
TTEVGSVSEVKKDSSQ	16	O43491	EPB41L2		Astral	DIA
TTEVGSVSEVKKDSSQLG	18	O43491	EPB41L2		Astral	DIA
SGSNRRERGAPPLPPIPR	18	O43516	WIPF1		Astral	DDA
AADISESSGADCKGDPR	17	O43583	DENR		Astral	DDA
AADISESSGADCKGDPR	17	O43583	DENR		Astral	DIA
AADISESSGADCK	13	O43583	DENR		Astral	DIA
AADISESSGADCKGDPRN	18	O43583	DENR		Astral	DIA
FFQRAKP	7	O43592	XPOT		Astral	DDA
VFFQRAKP	8	O43592	XPOT		Astral	DDA
NYLKVFFQRAKP	12	O43592	XPOT		Astral	DDA
LGLNPNADSDFRQR	14	O43592	XPOT		Astral	DDA
MDEQALLGLNPNADSDFRQR	20	O43592	XPOT		Astral	DDA
SSGNRKGFL	9	O43615	TIMM44		Astral	DDA
KEIDDSVLGQTGP	13	O43615	TIMM44		Astral	DIA
RIEDNLPAGEE	11	O43617	TRAPPC3		Astral	DDA
MDLLFGRRKTPEELLRQNQRALNR	24	O43633	CHMP2A		Astral	DDA
VEEVQKHSVHTLVFRSLKR	19	O43660	PLRG1		Astral	DDA
MVEEVQKHSVHTLVFR	16	O43660	PLRG1		Astral	DDA
VEEVQKHSVHTLVFR	15	O43660	PLRG1		Astral	DDA
MVEEVQKHS	9	O43660	PLRG1		Astral	DIA
MVEEVQKHSVHT	12	O43660	PLRG1		Astral	DIA
VEEVQKHSVHT	11	O43660	PLRG1		Astral	DIA
AAAAASRGVGAKL	13	O43678	NDUFA2		Astral	DDA
AAAAASRGVGA	11	O43678	NDUFA2		Astral	DDA
AAAAASRGVGAKLGLREIR	19	O43678	NDUFA2		Astral	DDA
SADQVTRALENVLSGKA	17	O43678	NDUFA2		Astral	DDA
AAAAASRGVGAKLGLR	16	O43678	NDUFA2		Astral	DDA
ALENVLSGKA	10	O43678	NDUFA2		Astral	DDA
AAAAASRGVGAK	12	O43678	NDUFA2		Astral	DDA
AAAAASRGVGAKLG	14	O43678	NDUFA2		Astral	DDA
LEPYKPPSAQ	10	O43681	GET3		Astral	DDA
AAGVAGWGVEAEE	13	O43681	GET3		Astral	DDA
NMGYVQQRRESSLKYQTR	18	O43684	BUB3		Astral	DDA
LEQQHQLIQEA	11	O43707	ACTN4		Astral	DDA
KSFSTALYGESDL	13	O43707	ACTN4		Astral	DDA
VDYHAANQSY	10	O43707	ACTN4		Astral	DIA
SDSVSASERAGPSRAR	16	O43719	HTATSF1		Astral	DDA
ILDLPEGEHQ	10	O43741	PRKAB2	PRKAB1	Astral	DIA
PAPIRLRELIR	11	O43747	AP1G1		Astral	DDA
PAPIRLRELIRTIR	14	O43747	AP1G1		Astral	DDA
SQIRSRTPSASNDDQQE	17	O43765	SGTA		Astral	DDA
SRTPSASNDDQQE	13	O43765	SGTA		Astral	DDA
SSLVTSKLAGGQVE	14	O43768	ENSA		Astral	DDA
SKLAGGQVE	9	O43768	ENSA		Astral	DDA
LVTSKLAGGQVE	12	O43768	ENSA		Astral	DIA
SSLVTSKLAGGQVE	14	O43768	ENSA		Astral	DIA
MTDTINEPILL	11	O43776	NARS1		Astral	DDA
HMMIRGENMSKILKARSMVTR	21	O43776	NARS1		Astral	DDA
HMMIRGENMSKILKAR	16	O43776	NARS1		Astral	DDA
AVPKNYKLVAA	11	O43809	NUDT21		Astral	DDA
KKLFLVQL	8	O43809	NUDT21		Astral	DDA
GNKYIQQT	8	O43809	NUDT21		Astral	DDA
LFAVPKNYKLVA	12	O43809	NUDT21		Astral	DDA
ALFAVPKNYKL	11	O43809	NUDT21		Astral	DDA
ALFAVPKNYKLVAA	14	O43809	NUDT21		Astral	DDA
SVVPPNRSQTGWPRGVTQF	19	O43809	NUDT21		Astral	DDA
TVEGVLIVHEH	11	O43809	NUDT21		Astral	DDA
VAAPLFELY	9	O43809	NUDT21		Astral	DDA
RLPHVLLL	8	O43809	NUDT21		Astral	DDA
SLPQLLSRFNFIYN	14	O43809	NUDT21		Astral	DDA
QEKALFAVPKNYKLVAAPLFELY	23	O43809	NUDT21		Astral	DDA
GNKYIQQTKPLTLER	15	O43809	NUDT21		Astral	DDA
HEHRLPHVLLL	11	O43809	NUDT21		Astral	DDA
PQLLSRFNFIYN	12	O43809	NUDT21		Astral	DDA
NLYPLTNYTF	10	O43809	NUDT21		Astral	DDA
KLPGGELNPGED	12	O43809	NUDT21		Astral	DDA
SVVPPNRSQTGWPR	14	O43809	NUDT21		Astral	DDA
GVLIVHEH	8	O43809	NUDT21		Astral	DDA
GNKYIQQTKPLTLERTI	17	O43809	NUDT21		Astral	DDA
QEKALFAVPKNYKLVA	16	O43809	NUDT21		Astral	DDA
VHEHRLPHVLLL	12	O43809	NUDT21		Astral	DDA
RTVEGVLIVHEH	12	O43809	NUDT21		Astral	DDA
PLFELYDNAPGYGPII	16	O43809	NUDT21		Astral	DDA
KPLTLERTI	9	O43809	NUDT21		Astral	DDA
GNKYIQQTKPLTL	13	O43809	NUDT21		Astral	DDA
TVEGVLIVHEHRLPHVLLL	19	O43809	NUDT21		Astral	DDA
GTTFFKLPGGELNPGED	17	O43809	NUDT21		Astral	DDA
VAAPLFELYDNAPGYGPIIS	20	O43809	NUDT21		Astral	DDA
EHRLPHVLLL	10	O43809	NUDT21		Astral	DDA
KPLTLER	7	O43809	NUDT21		Astral	DDA
LFAVPKNYKLVAA	13	O43809	NUDT21		Astral	DDA
PLFELYDNAPGYGPIIS	17	O43809	NUDT21		Astral	DDA
PLFELYDNAPGYGPIISSL	19	O43809	NUDT21		Astral	DDA
QEKALFAVPKNYKLV	15	O43809	NUDT21		Astral	DDA
DNAPGYGPIISSLPQLLSR	19	O43809	NUDT21		Astral	DDA
DNAPGYGPIISSLPQLLSRF	20	O43809	NUDT21		Astral	DDA
RPNFEPPQYPYIPAHITKPKEH	22	O43809	NUDT21		Astral	DDA
AAPLFELYDNAPGYGPIIS	19	O43809	NUDT21		Astral	DDA
QEKALFAVPKNYKL	14	O43809	NUDT21		Astral	DDA
QLGTTFFKLPGGELNPGED	19	O43809	NUDT21		Astral	DDA
SLPQLLSRFNF	11	O43809	NUDT21		Astral	DDA
SRFNFIYN	8	O43809	NUDT21		Astral	DDA
QEKALFAVPKNYKLVAA	17	O43809	NUDT21		Astral	DDA
AQRAFPNPYADYNK	14	O43813	LANCL1		Astral	DDA
DMGGYSTTTDFIKSVIGHLQTKGS	24	O43837	IDH3B		Astral	DDA
NLLPYHKIVK	10	O43847	NRDC		Astral	DDA
AFTTTLNLLPYHKIVK	16	O43847	NRDC		Astral	DDA
DLFVGSQATDFGEALVRHDEF	21	O43852	CALU		Astral	DDA
KEEIVDKYDL	10	O43852	CALU		Astral	DDA
GKLTKEEIVD	10	O43852	CALU		Astral	DDA
GKLTKEEIVDKY	12	O43852	CALU		Astral	DDA
KIDGDKDGFVT	11	O43852	CALU		Astral	DDA
KPTEKKDRVHHEPQLSD	17	O43852	CALU		Astral	DDA
YDHAEAEARHL	11	O43852	CALU		Astral	DDA
TDFGEALVRHDEF	13	O43852	CALU		Astral	DDA
RWIYEDVER	9	O43852	CALU		Astral	DDA
FGEALVRHDEF	11	O43852	CALU		Astral	DDA
GHDLNEDGLVS	11	O43852	CALU		Astral	DDA
HEPQLSDKVHNDA	13	O43852	CALU		Astral	DDA
KEEIVDKYD	9	O43852	CALU		Astral	DDA
AEEAKTFDQLTPEESKER	18	O43852	CALU		Astral	DDA
AEEAKTFDQLTPEESKERLG	20	O43852	CALU		Astral	DDA
YVLDDPDPDDGFNYKQ	16	O43852	CALU		Astral	DDA
HDGNTDEPEWVK	12	O43852	CALU		Astral	DDA
YVLDDPDPDDGFNYK	15	O43852	CALU		Astral	DDA
LDDPDPDDGFNYK	13	O43852	CALU		Astral	DIA
LVYESDQNKDGKLT	14	O43852	CALU		Astral	DIA
TKEEIVDKYDL	11	O43852	CALU		Astral	DIA
DDPDPDDGFNYKQ	13	O43852	CALU		Astral	DIA
TDEPEWVK	8	O43852	CALU		Astral	DIA
ADKDGDLIATKEE	13	O43852	CALU		Astral	DIA
DKDGDLIATKEEFTA	15	O43852	CALU		Astral	DIA
FLGAEEAKT	9	O43852	CALU		Astral	DIA
HDGNTDEPEWVKTEREQ	17	O43852	CALU		Astral	DIA
LTKEEIVDKYD	11	O43852	CALU		Astral	DIA
LTKEEIVDKYDLFVGS	16	O43852	CALU		Astral	DIA
NTDEPEWVK	9	O43852	CALU		Astral	DIA
VLDDPDPDDGFNYKQ	15	O43852	CALU		Astral	DIA
YDYMKDIVVQ	10	O43852	CALU		Astral	DIA
DKDGDLIATKEEFT	14	O43852	CALU		Astral	DIA
FDQLTPEESKER	12	O43852	CALU		Astral	DIA
KDGDLIATKEEFTAF	15	O43852	CALU		Astral	DIA
LGAEEAKTF	9	O43852	CALU		Astral	DIA
LTKEEIVDKY	10	O43852	CALU		Astral	DIA
PDPDDGFNYKQ	11	O43852	CALU		Astral	DIA
SDQNKDGKLTKEEIVDKYDL	20	O43852	CALU		Astral	DIA
YEDVERQW	8	O43852	CALU		Astral	DIA
DDPDPDDGFNYK	12	O43852	CALU		Astral	DIA
DPDDGFNYK	9	O43852	CALU		Astral	DIA
DQLTPEESKERLG	13	O43852	CALU		Astral	DIA
MEDIDKNADG	10	O43852	CALU		Astral	DIA
ADKDGDLIATKEEFT	15	O43852	CALU		Astral	DIA
ADKDGDLIATKEEFTA	16	O43852	CALU		Astral	DIA
DGNTDEPEWVK	11	O43852	CALU		Astral	DIA
DPDDGFNYKQ	10	O43852	CALU		Astral	DIA
DPDPDDGFNYK	11	O43852	CALU		Astral	DIA
DPDPDDGFNYKQ	12	O43852	CALU		Astral	DIA
DPDPDDGFNYKQM	13	O43852	CALU		Astral	DIA
ESDQNKDGKLTKEEIVDKYDL	21	O43852	CALU		Astral	DIA
ETMEDIDKNADG	12	O43852	CALU		Astral	DIA
FDQLTPEESKERLG	14	O43852	CALU		Astral	DIA
GNTDEPEWVK	10	O43852	CALU		Astral	DIA
GNTDEPEWVKTE	12	O43852	CALU		Astral	DIA
HDGNTDEPEWVK	12	O43852	CALU		Astral	DIA
HLVYESDQNKDGKLT	15	O43852	CALU		Astral	DIA
KDGDLIATKEEFT	13	O43852	CALU		Astral	DIA
KDGDLIATKEEFTA	14	O43852	CALU		Astral	DIA
KEEIVDKYDL	10	O43852	CALU		Astral	DIA
LDDPDPDDGFNYKQ	14	O43852	CALU		Astral	DIA
LTKEEIVDKYDL	12	O43852	CALU		Astral	DIA
SDYDHAEAEARHL	13	O43852	CALU		Astral	DIA
TDEPEWVKTEREQ	13	O43852	CALU		Astral	DIA
VLDDPDPDDGFNYK	14	O43852	CALU		Astral	DIA
AEEAKTFDQLTPEESKERLG	20	O43852	CALU		Astral	DIA
KEEIVDKYDLFVGS	14	O43852	CALU		Astral	DIA
FGEALVR	7	O43852	CALU		Astral	DIA
KPTEKKDRVHHEP	13	O43852	CALU		Astral	DIA
PFLDIQK	7	O43920	NDUFS5		Astral	DDA
PFLDIQKR	8	O43920	NDUFS5		Astral	DDA
SAKDERAREILR	12	O43924	PDE6D		Astral	DDA
MDAALKR	7	O60239	SH3BP5	TEK	Astral	DDA
DLVKLAPDFDKIVE	14	O60313	OPA1		Astral	DDA
MEKRLQE	7	O60333	KIF1B	MCPH1, TTC9C	Astral	DDA
YEDEAAKARASQREKT	16	O60437	PPL		Astral	DDA
ADGDLIAVSNL	11	O60443	GSDME		Astral	DDA
MFAKATRNFLREVD	14	O60443	GSDME		Astral	DDA
MFAKATR	7	O60443	GSDME		Astral	DDA
MFAKATRNFL	10	O60443	GSDME		Astral	DDA
AETVADTR	8	O60493	SNX3		Astral	DDA
AETVADTRR	9	O60493	SNX3		Astral	DDA
EIIDKSYTPSKIRHA	15	O60493	SNX3		Astral	DDA
QDEIIDKSYTPSKIRHA	17	O60493	SNX3		Astral	DDA
AETVADTRRLITKPQNLNDAY	21	O60493	SNX3		Astral	DDA
RSELERESKVVVPPLPGKAFLRQL	24	O60493	SNX3		Astral	DDA
ELERESKVVVPPLPGKAFLRQL	22	O60493	SNX3		Astral	DDA
AETVADTR	8	O60493	SNX3		Astral	DIA
AETVADTRR	9	O60493	SNX3		Astral	DIA
SLEDPFFVVRGEVQKAVNTAR	21	O60499	STX10		Astral	DDA
ADSSKGPDEAKIKA	14	O60506	SYNCRIP		Astral	DDA
QDTFGQQWK	9	O60506	SYNCRIP		Astral	DIA
AVFVEQPTPFLPRFLQRL	18	O60568	PLOD3		Astral	DDA
LDEVVLK	7	O60568	PLOD3	PLOD1	Astral	DIA
LLASELTKDDAMAAVPAKVSK	21	O60610	DIAPH1		Astral	DIA
DNGNIAEELSILKW	14	O60613	SELENOF		Astral	DDA
DNGNIAEELSILKWNTD	17	O60613	SELENOF		Astral	DDA
SVEEFLSEKLERI	13	O60613	SELENOF		Astral	DDA
MKETDREAVATAVQR	15	O60645	EXOC3		Astral	DDA
LVGPFAPGITEKAPEEKK	18	O60664	PLIN3		Astral	DDA
VGPFAPGITEKAPEEKK	17	O60664	PLIN3		Astral	DDA
VEEPVQQPSVVDRVA	15	O60664	PLIN3		Astral	DIA
METMASPGKDNYRMK	15	O60684	KPNA6		Astral	DDA
METMASPGKDNYRMKSYK	18	O60684	KPNA6		Astral	DDA
METMASPGKDNYR	13	O60684	KPNA6		Astral	DIA
IPYAPSGEIPKFSLQDPPNKKPKV	24	O60701	UGDH		Astral	DDA
AFKKDTGDTRESSSIYISKY	20	O60701	UGDH		Astral	DDA
NTPTKTYGMGKGR	13	O60701	UGDH		Astral	DDA
SSLQIPVSPSFSSTLVSLFQSSPER	25	O60732	MAGEC1		Astral	DDA
FSSTLLSILQSSPESAQ	17	O60732	MAGEC1		Astral	DDA
SFSSTLLSIFQSSPER	16	O60732	MAGEC1		Astral	DDA
SLFQSSPERTHSTFEGFPQSPLQI	24	O60732	MAGEC1		Astral	DDA
SAFEGFPQSPLQIPVSSSFSYT	22	O60732	MAGEC1		Astral	DDA
GIVKEEQLKVHGF	13	O60739	EIF1B		Astral	DDA
ASLEVSRSPR	10	O60762	DPM1		Astral	DDA
ASLEVSRSP	9	O60762	DPM1		Astral	DIA
HLADHGQLSGIQRATW	16	O60783	MRPS14		Astral	DDA
MDFLLGNPFSSPVGQRIEKATD	22	O60784	TOM1		Astral	DDA
QVHPDTGISSK	11	O60814	H2BC12	H2BC1, H2BC10, H2BC11, H2BC12L, H2BC13, H2BC14, H2BC15, H2BC17, H2BC18, H2BC21, H2BC26, H2BC3, H2BC5, H2BC9	Astral	DDA
KVLKQVHPDTGISS	14	O60814	H2BC12	H2BC1, H2BC10, H2BC11, H2BC12L, H2BC13, H2BC14, H2BC15, H2BC17, H2BC18, H2BC21, H2BC26, H2BC3, H2BC5, H2BC9	Astral	DDA
KVLKQVHPDTGISSK	15	O60814	H2BC12	H2BC1, H2BC10, H2BC11, H2BC12L, H2BC13, H2BC14, H2BC15, H2BC17, H2BC18, H2BC21, H2BC26, H2BC3, H2BC5, H2BC9	Astral	DDA
KQVHPDTGISSKAM	14	O60814	H2BC12	H2BC1, H2BC10, H2BC11, H2BC12L, H2BC13, H2BC14, H2BC15, H2BC17, H2BC18, H2BC21, H2BC26, H2BC3, H2BC5, H2BC9	Astral	DDA
KQVHPDTGISS	11	O60814	H2BC12	H2BC1, H2BC10, H2BC11, H2BC12L, H2BC13, H2BC14, H2BC15, H2BC17, H2BC18, H2BC21, H2BC26, H2BC3, H2BC5, H2BC9	Astral	DDA
VLKQVHPDTGISSK	14	O60814	H2BC12	H2BC1, H2BC10, H2BC11, H2BC12L, H2BC13, H2BC14, H2BC15, H2BC17, H2BC18, H2BC21, H2BC26, H2BC3, H2BC5, H2BC9	Astral	DDA
KQVHPDTGISSKA	13	O60814	H2BC12	H2BC1, H2BC10, H2BC11, H2BC12L, H2BC13, H2BC14, H2BC15, H2BC17, H2BC18, H2BC21, H2BC26, H2BC3, H2BC5, H2BC9	Astral	DDA
HAVSEGTKAVTKYT	14	O60814	H2BC12	H2BC1, H2BC10, H2BC11, H2BC12L, H2BC13, H2BC14, H2BC15, H2BC17, H2BC18, H2BC21, H2BC26, H2BC3, H2BC5, H2BC9, H2BK1	Astral	DDA
HAVSEGTKAVTKYTS	15	O60814	H2BC12	H2BC1, H2BC10, H2BC11, H2BC12L, H2BC13, H2BC14, H2BC15, H2BC17, H2BC18, H2BC21, H2BC26, H2BC3, H2BC5, H2BC9, H2BK1	Astral	DDA
SEGTKAVTKY	10	O60814	H2BC12	H2BC1, H2BC10, H2BC11, H2BC12L, H2BC13, H2BC14, H2BC15, H2BC17, H2BC18, H2BC21, H2BC26, H2BC3, H2BC5, H2BC9, H2BK1	Astral	DDA
LPGELAKHAVSEGTK	15	O60814	H2BC12	H2BC1, H2BC10, H2BC11, H2BC12L, H2BC13, H2BC14, H2BC15, H2BC17, H2BC18, H2BC21, H2BC26, H2BC3, H2BC5, H2BC9, H2BK1	Astral	DDA
LPGELAKHAVSEGTKAVTKYT	21	O60814	H2BC12	H2BC1, H2BC10, H2BC11, H2BC12L, H2BC13, H2BC14, H2BC15, H2BC17, H2BC18, H2BC21, H2BC26, H2BC3, H2BC5, H2BC9, H2BK1	Astral	DDA
PGELAKHAVSEGTK	14	O60814	H2BC12	H2BC1, H2BC10, H2BC11, H2BC12L, H2BC13, H2BC14, H2BC15, H2BC17, H2BC18, H2BC21, H2BC26, H2BC3, H2BC5, H2BC9, H2BK1	Astral	DDA
KQVHPDTGISSKAMGIM	17	O60814	H2BC12	H2BC10, H2BC11, H2BC12L, H2BC13, H2BC14, H2BC15, H2BC17, H2BC18, H2BC21, H2BC26, H2BC3, H2BC5, H2BC9	Astral	DDA
QVHPDTGISSKAMGIM	16	O60814	H2BC12	H2BC10, H2BC11, H2BC12L, H2BC13, H2BC14, H2BC15, H2BC17, H2BC18, H2BC21, H2BC26, H2BC3, H2BC5, H2BC9	Astral	DDA
AMGIMNSFVNDIFER	15	O60814	H2BC12	H2BC10, H2BC11, H2BC12L, H2BC13, H2BC14, H2BC15, H2BC17, H2BC18, H2BC21, H2BC26, H2BC3, H2BC5, H2BC9	Astral	DDA
KQVHPDTGISSKAMGIMNS	19	O60814	H2BC12	H2BC10, H2BC11, H2BC12L, H2BC13, H2BC14, H2BC15, H2BC17, H2BC18, H2BC21, H2BC26, H2BC3, H2BC5, H2BC9	Astral	DDA
KQVHPDTGISSKAMG	15	O60814	H2BC12	H2BC10, H2BC11, H2BC12L, H2BC13, H2BC14, H2BC15, H2BC17, H2BC18, H2BC21, H2BC26, H2BC3, H2BC5, H2BC9	Astral	DDA
STITSREIQT	10	O60814	H2BC12	H2BC10, H2BC11, H2BC12L, H2BC13, H2BC14, H2BC15, H2BC17, H2BC18, H2BC21, H2BC3, H2BC5, H2BC9	Astral	DDA
RSTITSREIQTAVR	14	O60814	H2BC12	H2BC10, H2BC11, H2BC12L, H2BC13, H2BC14, H2BC15, H2BC17, H2BC18, H2BC21, H2BC3, H2BC5, H2BC9	Astral	DDA
STITSREIQTAVR	13	O60814	H2BC12	H2BC10, H2BC11, H2BC12L, H2BC13, H2BC14, H2BC15, H2BC17, H2BC18, H2BC21, H2BC3, H2BC5, H2BC9	Astral	DDA
STITSREIQTAVRLL	15	O60814	H2BC12	H2BC10, H2BC11, H2BC12L, H2BC13, H2BC14, H2BC15, H2BC17, H2BC18, H2BC21, H2BC3, H2BC5, H2BC9	Astral	DDA
STITSREIQTAVRLLLPGELAK	22	O60814	H2BC12	H2BC10, H2BC11, H2BC12L, H2BC13, H2BC14, H2BC15, H2BC17, H2BC18, H2BC21, H2BC3, H2BC5, H2BC9	Astral	DDA
NKRSTITSREIQ	12	O60814	H2BC12	H2BC10, H2BC11, H2BC12L, H2BC13, H2BC14, H2BC15, H2BC17, H2BC18, H2BC21, H2BC3, H2BC5, H2BC9	Astral	DDA
NKRSTITSREIQT	13	O60814	H2BC12	H2BC10, H2BC11, H2BC12L, H2BC13, H2BC14, H2BC15, H2BC17, H2BC18, H2BC21, H2BC3, H2BC5, H2BC9	Astral	DDA
SFVNDIFERIAGEASR	16	O60814	H2BC12	H2BC10, H2BC11, H2BC12L, H2BC14, H2BC15, H2BC17, H2BC18, H2BC21, H2BC3, H2BC5, H2BC9	Astral	DDA
AMGIMNSFVNDIFERIAGEASR	22	O60814	H2BC12	H2BC10, H2BC11, H2BC12L, H2BC14, H2BC15, H2BC17, H2BC18, H2BC21, H2BC3, H2BC5, H2BC9	Astral	DDA
PEPAKSAPAPK	11	O60814	H2BC12	H2BC10, H2BC11, H2BC12L, H2BC21	Astral	DDA
PEPAKSAPAPKK	12	O60814	H2BC12	H2BC10, H2BC11, H2BC12L, H2BC21	Astral	DDA
PEPAKSAPAPKKG	13	O60814	H2BC12	H2BC10, H2BC11, H2BC12L, H2BC21	Astral	DDA
PEPAKSAPAPKKGSK	15	O60814	H2BC12	H2BC10, H2BC11, H2BC12L, H2BC21	Astral	DDA
PEPAKSAPAPKKGSKKAVTKAQK	23	O60814	H2BC12	H2BC10, H2BC11, H2BC12L, H2BC21	Astral	DDA
PEPAKSAPAPKKGSKKAVTK	20	O60814	H2BC12	H2BC10, H2BC11, H2BC12L, H2BC21	Astral	DDA
PEPAKSAPAPKKGSKKAVT	19	O60814	H2BC12	H2BC10, H2BC11, H2BC12L, H2BC21	Astral	DDA
PEPAKSAPAPKKGSKKAVTKAQKKD	25	O60814	H2BC12	H2BC10, H2BC11, H2BC12L, H2BC21	Astral	DDA
LAHYNKRSTITSREIQTAVR	20	O60814	H2BC12	H2BC10, H2BC11, H2BC13, H2BC14, H2BC15, H2BC17, H2BC18, H2BC21, H2BC3, H2BC5, H2BC9	Astral	DDA
IAGEASRLAHYNKR	14	O60814	H2BC12	H2BC10, H2BC11, H2BC14, H2BC15, H2BC17, H2BC18, H2BC19P, H2BC20P, H2BC21, H2BC3, H2BC5, H2BC9	Astral	DDA
IAGEASRLAHYNKRSTITSR	20	O60814	H2BC12	H2BC10, H2BC11, H2BC14, H2BC15, H2BC17, H2BC18, H2BC19P, H2BC20P, H2BC21, H2BC3, H2BC5, H2BC9	Astral	DDA
AGEASRLAHYNKR	13	O60814	H2BC12	H2BC10, H2BC11, H2BC14, H2BC15, H2BC17, H2BC18, H2BC19P, H2BC20P, H2BC21, H2BC3, H2BC5, H2BC9	Astral	DDA
GEASRLAHYNKR	12	O60814	H2BC12	H2BC10, H2BC11, H2BC14, H2BC15, H2BC17, H2BC18, H2BC19P, H2BC20P, H2BC21, H2BC3, H2BC5, H2BC9	Astral	DDA
IAGEASRLAHYNK	13	O60814	H2BC12	H2BC10, H2BC11, H2BC14, H2BC15, H2BC17, H2BC18, H2BC19P, H2BC20P, H2BC21, H2BC3, H2BC5, H2BC9	Astral	DDA
ERIAGEASRLAHYNKRSTITSREIQ	25	O60814	H2BC12	H2BC10, H2BC11, H2BC14, H2BC15, H2BC17, H2BC18, H2BC21, H2BC3, H2BC5, H2BC9	Astral	DDA
FVNDIFERIAGEASRLAHY	19	O60814	H2BC12	H2BC10, H2BC11, H2BC14, H2BC15, H2BC17, H2BC18, H2BC21, H2BC3, H2BC5, H2BC9	Astral	DDA
VSEGTKAVTKYTSAK	15	O60814	H2BC12	H2BC11, H2BC12L	Astral	DDA
PGELAKHAVSEGTKAVTKYTSAK	23	O60814	H2BC12	H2BC11, H2BC12L	Astral	DDA
EGTKAVTKYTSAK	13	O60814	H2BC12	H2BC11, H2BC12L	Astral	DDA
LPGELAKHAVSEGTKAVTKYTSAK	24	O60814	H2BC12	H2BC11, H2BC12L	Astral	DDA
AVSEGTKAVTKYTSAK	16	O60814	H2BC12	H2BC11, H2BC12L	Astral	DDA
HAVSEGTKAVTKYTSAK	17	O60814	H2BC12	H2BC11, H2BC12L	Astral	DDA
PEPAKSAPAPKKGSKK	16	O60814	H2BC12	H2BC10, H2BC11, H2BC12L, H2BC21	Astral	DIA
ALRQENAGLLGRVREA	16	O60826	CCDC22		Astral	DDA
MEEADRILIHSLR	13	O60826	CCDC22		Astral	DDA
PLPVALQTR	9	O60828	PQBP1		Astral	DDA
TPMGLLLEALGQEQEAGS	18	O60831	PRAF2		Astral	DDA
SEVRLPPLRALDDFVLGSAR	20	O60831	PRAF2		Astral	DDA
ADAEVIILPKKHK	13	O60832	DKC1		Astral	DIA
AIGLKLRGKDIGKPIEKGPRAK	22	O60869	EDF1		Astral	DDA
LRGKDIGKPIEKGPRAK	17	O60869	EDF1		Astral	DDA
AESDWDTVTVLR	12	O60869	EDF1		Astral	DIA
AESDWDTVTVLRKKGPTAAQAK	22	O60869	EDF1		Astral	DIA
AESDWDTVTVLRKKGPTAAQAKSK	24	O60869	EDF1		Astral	DIA
AESDWDTVTVLRK	13	O60869	EDF1		Astral	DIA
AESDWDTVTVLRKKGP	16	O60869	EDF1		Astral	DIA
AESDWDTVTVLRKKGPTA	18	O60869	EDF1		Astral	DIA
DLLPSRPEVPNIIGETE	17	O60884	DNAJA2		Astral	DDA
ANVADTKLYDILGVPPGASENELKK	25	O60884	DNAJA2		Astral	DDA
LEDLLPSRPEVPNIIGETE	19	O60884	DNAJA2		Astral	DDA
SAESGPGTRLR	11	O60885	BRD4		Astral	DDA
AAPVDLELKKAFTELQA	17	O60925	PFDN1		Astral	DDA
AAPVDLELKK	10	O60925	PFDN1		Astral	DDA
SVKEAEDNIREMLMARRAQ	19	O60925	PFDN1		Astral	DDA
AAPVDLELKKAFTELQ	16	O60925	PFDN1		Astral	DDA
AAPVDLELKKAFTEL	15	O60925	PFDN1		Astral	DDA
AAPVDLELKKAFTELQAK	18	O60925	PFDN1		Astral	DDA
LGPTPTTPPQPPDPSQPPPGPMQH	24	O60927	PPP1R11		Astral	DIA
AVHPGGDTV	9	O75083	WDR1		Astral	DDA
KDEGKLLEA	9	O75083	WDR1		Astral	DDA
PYEIKKV	7	O75083	WDR1		Astral	DDA
PYEIKKVFA	9	O75083	WDR1		Astral	DDA
RFSPDGNRF	9	O75083	WDR1		Astral	DDA
PYEIKKVFASLPQVER	16	O75083	WDR1		Astral	DDA
VAVHPGGDTV	10	O75083	WDR1		Astral	DDA
PYEIKKVFASLPQVERGVSK	20	O75083	WDR1		Astral	DDA
PYEIKKVF	8	O75083	WDR1		Astral	DDA
VRFSPDGNRF	10	O75083	WDR1		Astral	DDA
PGAPETAPGDGAGASRQR	18	O75116	ROCK2		Astral	DDA
SEALVLER	8	O75147	OBSL1		Astral	DDA
VDHEAGDLGYQT	12	O75165	DNAJC13		Astral	DIA
ADKRKLQGEIDR	12	O75175	CNOT3		Astral	DDA
SDAKKRDIYDKY	12	O75190	DNAJB6		Astral	DDA
GSLGHGGLTSFSSTSF	16	O75190	DNAJB6		Astral	DDA
SGFPSFGSGFSSFDTGF	17	O75190	DNAJB6		Astral	DDA
VDYYEVLGVQR	11	O75190	DNAJB6		Astral	DDA
VDYYEVLGVQRH	12	O75190	DNAJB6		Astral	DDA
GSLGHGGLTSF	11	O75190	DNAJB6		Astral	DDA
SGFPSFGSGFSSFDTGFTSF	20	O75190	DNAJB6		Astral	DDA
SSFDTGFTSFGSLGHGGLTSF	21	O75190	DNAJB6		Astral	DDA
HASPEDIKKAYRKL	14	O75190	DNAJB6		Astral	DDA
DTGFTSFGSLGHGGLTSF	18	O75190	DNAJB6		Astral	DDA
AVTLKNLTGLNQRR	14	O75208	COQ9		Astral	DDA
AAVTLKNLTGLNQRR	15	O75208	COQ9		Astral	DDA
EEEDYESEEQLQ	12	O75208	COQ9		Astral	DIA
EEEDYESEEQLQH	13	O75208	COQ9		Astral	DIA
GGEEEEDYESEEQLQ	15	O75208	COQ9		Astral	DIA
VHQSVATDGPSSTQPALPKAR	21	O75251	NDUFS7		Astral	DDA
PSSTQPALPKAR	12	O75251	NDUFS7		Astral	DDA
VYYTVPLIQEMESRIMIPLKTSPLQ	25	O75323	NIPSNAP2		Astral	DDA
QEMESRIMIPLKTSPLQ	17	O75323	NIPSNAP2		Astral	DDA
PLIQEMESRIMIPLKTSPLQ	20	O75323	NIPSNAP2		Astral	DDA
SFWNEPVPRSGPNIYEL	17	O75323	NIPSNAP2		Astral	DDA
VPLIQEMESRIMIPLKTSPLQ	21	O75323	NIPSNAP2		Astral	DDA
REDSWLKSLFVR	12	O75323	NIPSNAP2		Astral	DDA
REDSWLK	7	O75323	NIPSNAP2		Astral	DDA
SDQFHDILIRKF	12	O75340	PDCD6		Astral	DDA
KQALSGFGYRL	11	O75340	PDCD6		Astral	DDA
SNGTWTPFNPVTV	13	O75340	PDCD6		Astral	DDA
RDNSGMIDKNEL	12	O75340	PDCD6		Astral	DDA
RLSDQFHDILIRKF	14	O75340	PDCD6		Astral	DDA
ADPRVRQIKIKTGVVKR	17	O75347	TBCA		Astral	DDA
ADPRVRQIKIKTGVVK	16	O75347	TBCA		Astral	DDA
ADPRVRQIKIKTGVVKRLV	19	O75347	TBCA		Astral	DDA
ADPRVRQIKIKTGVVKRLVK	20	O75347	TBCA		Astral	DDA
ADPRVRQIKIK	11	O75347	TBCA		Astral	DDA
ASQSQGIQQLLQ	12	O75348	ATP6V1G1	ATP6V1G2	Astral	DDA
ASQSQGIQQLLQAEKR	16	O75348	ATP6V1G1	ATP6V1G2	Astral	DDA
VIRVYIA	7	O75368	SH3BGRL		Astral	DDA
TAPPGSKEAEVQAKQQA	17	O75368	SH3BGRL		Astral	DDA
LTAPPGSKEAEVQAKQQA	18	O75368	SH3BGRL		Astral	DDA
APPGSKEAEVQAKQQA	16	O75368	SH3BGRL		Astral	DDA
AYGPGLEK	8	O75369	FLNB		Astral	DDA
NDDDVTGSVKSE	12	O75379	VAMP4		Astral	DIA
LNDDDVTGSVKSE	13	O75379	VAMP4		Astral	DIA
GVRVSPTGEKVTHTGQVYDDKDYRR	25	O75380	NDUFS6		Astral	DDA
VLFVEKKKIRSL	12	O75394	MRPL33		Astral	DDA
QRVLFVEKKKIR	12	O75394	MRPL33		Astral	DIA
VLLTMIAR	8	O75396	SEC22B		Astral	DDA
LSALDSKANN	10	O75396	SEC22B		Astral	DIA
LSALDSKANNLSSLSKK	17	O75396	SEC22B		Astral	DIA
IEEVLQRGEA	10	O75396	SEC22B		Astral	DIA
ASILRSPQALQLTL	14	O75414	NME6		Astral	DDA
AAETLNFGPEWLR	13	O75420	GIGYF1		Astral	DDA
RIEQHYFEDRGKGRLS	16	O75431	MTX2		Astral	DDA
YLDRKSDERLTAFRNK	16	O75438	NDUFB1		Astral	DDA
SMLFKRELQPSEEVTWK	17	O75438	NDUFB1		Astral	DDA
MTRDFKPGDLIFAKMK	16	O75475	PSIP1		Astral	DDA
MTRDFKPGDLIFA	13	O75475	PSIP1		Astral	DDA
ESAGADTRPTVRPR	14	O75489	NDUFS3		Astral	DDA
SRYLRPPNTSLFVR	14	O75494	SRSF10		Astral	DDA
SWTSPKSSGH	10	O75494	SRSF10		Astral	DDA
YLRPPNTSLFVR	12	O75494	SRSF10		Astral	DDA
TNAVVNFLSRKSKL	14	O75521	ECI2		Astral	DDA
ASQKDFENSMNQVKLLK	17	O75521	ECI2		Astral	DDA
TAKGVYRDQPYGRY	14	O75525	KHDRBS3		Astral	DDA
YVVLGQFLVL	10	O75531	BANF1		Astral	DDA
VAEPMGEKPVG	11	O75531	BANF1		Astral	DDA
TTSQKHRDF	9	O75531	BANF1		Astral	DDA
SLAGIGEVLGKKLEERGFDKAYVVL	25	O75531	BANF1		Astral	DDA
SLAGIGEVLGKKLEERGFDKA	21	O75531	BANF1		Astral	DDA
GKKLEERGFDKA	12	O75531	BANF1		Astral	DDA
FVAEPMGEKPVG	12	O75531	BANF1		Astral	DDA
PMGEKPVG	8	O75531	BANF1		Astral	DDA
TTSQKHRDFVAEPMG	15	O75531	BANF1		Astral	DDA
TTSQKHRDFVAEPMGEKPVGSLA	23	O75531	BANF1		Astral	DDA
SLAGIGEVLGKKLEE	15	O75531	BANF1		Astral	DDA
GKKLEERGFDKAYVVL	16	O75531	BANF1		Astral	DDA
TTSQKHRDFVAE	12	O75531	BANF1		Astral	DDA
TTSQKHRDFVAEPMGEKPVG	20	O75531	BANF1		Astral	DDA
KIRQAGVID	9	O75534	CSDE1		Astral	DDA
DVEFTIKDR	9	O75534	CSDE1		Astral	DDA
RNSPGEKINLL	11	O75569	PRKRA		Astral	DDA
NSPGEKINLLKR	12	O75569	PRKRA		Astral	DDA
AAGTAAALAFLSQESRT	17	O75607	NPM3		Astral	DDA
AAGTAAALAFLSQESRTR	18	O75607	NPM3		Astral	DDA
AAGTAAALAFLSQESR	16	O75607	NPM3		Astral	DDA
DAEHVLALTML	11	O75607	NPM3		Astral	DDA
AGIRSSHIKYI	11	O75608	LYPLA1		Astral	DDA
TTQQKLAGVTAL	12	O75608	LYPLA1		Astral	DDA
DVKQFIDKLLPPID	14	O75608	LYPLA1		Astral	DDA
ADVTARSLQYEYK	13	O75643	SNRNP200		Astral	DDA
ADVTARSLQYEYKANSNLVLQADR	24	O75643	SNRNP200		Astral	DDA
SLQAKLERLH	10	O75694	NUP155		Astral	DDA
QYERYSFR	8	O75718	CRTAP		Astral	DDA
VVQPKAAVAATQ	12	O75746	SLC25A12		Astral	DDA
AVKVQTTKRGDPHELR	16	O75746	SLC25A12		Astral	DDA
SPSVAVVQPKAAVAATQ	17	O75746	SLC25A12		Astral	DDA
PLENAVPFSLDSV	13	O75787	ATP6AP2		Astral	DDA
NEFSILKSPGSVVFR	15	O75787	ATP6AP2		Astral	DDA
IYLAKDKTTGQSK	13	O75821	EIF3G		Astral	DDA
LSTGEKEKLPGELEPVQATQNK	22	O75821	EIF3G		Astral	DIA
GVVPGGGLKAT	11	O75822	EIF3J		Astral	DIA
VALVTGANR	9	O75828	CBR3		Astral	DDA
GENLKIKL	8	O75874	IDH1		Astral	DDA
GENLKIKLAQAKL	13	O75874	IDH1		Astral	DDA
SKKISGGSVV	10	O75874	IDH1		Astral	DDA
AEAAHGTVTRHYRMY	15	O75874	IDH1		Astral	DDA
GENLKIKLA	9	O75874	IDH1		Astral	DDA
GENLKIKLAQA	11	O75874	IDH1		Astral	DDA
GTQKVTYLVH	10	O75874	IDH1		Astral	DDA
SKKISGGSVVEM	12	O75874	IDH1		Astral	DDA
ATITPDEKRVEEFKL	15	O75874	IDH1		Astral	DDA
SKGWPLYLST	10	O75874	IDH1		Astral	DDA
ALSKGWPLYLST	12	O75874	IDH1		Astral	DDA
TITPDEKRVEEFKL	14	O75874	IDH1		Astral	DDA
SKKISGGSVVEMQGDEM	17	O75874	IDH1		Astral	DDA
ATITPDEKRV	10	O75874	IDH1		Astral	DDA
GIENRDATNDQVTKD	15	O75874	IDH1		Astral	DDA
SKKISGGSVVEMQGDEMTR	19	O75874	IDH1		Astral	DDA
PGPKDEDEDY	10	O75880	SCO1		Astral	DIA
KSIREKIIK	9	O75881	CYP7B1		Astral	DDA
SLGPDQIGPLR	11	O75886	STAM2		Astral	DIA
LTDYISKVKE	10	O75915	ARL6IP5		Astral	DIA
IVLDALEQQEEGINR	15	O75915	ARL6IP5		Astral	DIA
AGTGLVAGEVVVD	13	O75934	BCAS2		Astral	DDA
QLEAATQVKPAEE	13	O75935	DCTN3		Astral	DDA
EAATQVKPAEE	11	O75935	DCTN3		Astral	DDA
AATQVKPAEE	10	O75935	DCTN3		Astral	DDA
LRPPKVKMEQRE	12	O75937	DNAJC8		Astral	DDA
TFLRPPKVKMEQRE	14	O75937	DNAJC8		Astral	DDA
RPPKVKMEQRE	11	O75937	DNAJC8		Astral	DDA
TFLRPPKVKMEQRE	14	O75937	DNAJC8		Astral	DIA
IADKPMTQ	8	O75940	SMNDC1		Astral	DDA
AGRKLALK	8	O75947	ATP5PD		Astral	DDA
AGRKLALKTIDWV	13	O75947	ATP5PD		Astral	DDA
NVAKAGLVD	9	O75947	ATP5PD		Astral	DDA
AGRKLALKTIDWVAF	15	O75947	ATP5PD		Astral	DDA
AGRKLALKTIDW	12	O75947	ATP5PD		Astral	DDA
AGRKLALKTIDWVAFAEIIPQNQK	24	O75947	ATP5PD		Astral	DDA
NFLQSRLLPRV	11	O75962	TRIO		Astral	DDA
AQFVRNLVEKTPALVNAA	18	O75964	ATP5MG		Astral	DDA
AQFVRNLVEKTPALVN	16	O75964	ATP5MG		Astral	DDA
AQFVRNLVEKTPALVNAAVTYSKPR	25	O75964	ATP5MG		Astral	DDA
AQFVRNLVEKTPALVNAAVTY	21	O75964	ATP5MG		Astral	DDA
AQFVRNLVEKTPALVNA	17	O75964	ATP5MG		Astral	DDA
FQDETDTEEETLYSSKH	17	O75976	CPD		Astral	DIA
HEFQDETDTEEETLYSSKH	19	O75976	CPD		Astral	DIA
AAGAAEAAVAAVE	13	O76003	GLRX3		Astral	DDA
AEGVPEVSEKY	11	O76003	GLRX3		Astral	DDA
GLDIIKELE	9	O76003	GLRX3		Astral	DDA
EAEGVPEVSEKYEISSVPTFLFF	23	O76003	GLRX3		Astral	DDA
NGELLPILRGEN	12	O76003	GLRX3		Astral	DDA
AKELPQVSFV	10	O76003	GLRX3		Astral	DDA
AKELPQVSFVKL	12	O76003	GLRX3		Astral	DDA
GGLDIVKELKE	11	O76003	GLRX3		Astral	DDA
EISSVPTFLFFKN	13	O76003	GLRX3		Astral	DDA
ELLPILRGEN	10	O76003	GLRX3		Astral	DDA
GGLDIIKELE	10	O76003	GLRX3		Astral	DDA
SGELIGGLDIIKELE	15	O76003	GLRX3		Astral	DDA
QQKPPPPPK	9	O76031	CLPX		Astral	DDA
VEEEGWPRQ	9	O76031	CLPX		Astral	DIA
AWNPAGTLLA	10	O76071	CIAO1		Astral	DDA
AFDPSGQRL	9	O76071	CIAO1		Astral	DDA
MKDSLVLLGRVPAHPDSR	18	O76071	CIAO1		Astral	DDA
ASGGSGGVSVPALWSEVNR	19	O76094	SRP72		Astral	DDA
YGQNGDFTR	9	O76094	SRP72		Astral	DDA
AGLGHPAAFGRATHAVVR	18	O94760	DDAH1		Astral	DDA
VRPPVPLPAPSHPASTNEPIVLED	24	O94776	MTA2		Astral	DDA
AFANFRR	7	O94804	STK10		Astral	DDA
AFANFRRILR	10	O94804	STK10		Astral	DDA
QGILSVIPLQL	11	O94808	GFPT2	GFPT1	Astral	DDA
AVLRGYDVDFPR	12	O94808	GFPT2	GFPT1	Astral	DDA
ALDEELYKQDS	11	O94808	GFPT2		Astral	DIA
AASKPVEAAVVAAAVPSSG	19	O94826	TOMM70		Astral	DIA
AASKPVEAA	9	O94826	TOMM70		Astral	DIA
AASKPVEA	8	O94826	TOMM70		Astral	DIA
NSNTVVFVK	9	O94842	TOX4		Astral	DDA
IVSKDWDNE	9	O94842	TOX4		Astral	DIA
ADAWEEIRRLAADFQR	16	O94874	UFL1		Astral	DDA
RTKFFGTFPGNYVKRL	16	O94875	SORBS2		Astral	DDA
GLEDEPLETATKEN	14	O94905	ERLIN2		Astral	DIA
FGLEDEPLETATKEN	15	O94905	ERLIN2		Astral	DIA
LEDEPLETATKEN	13	O94905	ERLIN2		Astral	DIA
MNKKKKPFLG	10	O94906	PRPF6		Astral	DDA
MNKKKKPFL	9	O94906	PRPF6		Astral	DDA
GSALLEEVDPNPANFVGAGIIHT	23	O94973	AP2A2		Astral	DDA
SNFSETSAFMPVLKVVLTQANKLGV	25	O94979	SEC31A		Astral	DDA
VVLTQANKLGV	11	O94979	SEC31A		Astral	DDA
AAQHQASSPTSSPATS	16	O94979	SEC31A		Astral	DDA
NRQVQHILA	9	O94979	SEC31A		Astral	DDA
AYHSGYGAHGSKHRAR	16	O95070	YIF1A		Astral	DDA
AYHSGYGAHGSK	12	O95070	YIF1A		Astral	DDA
AYHSGYGAHG	10	O95070	YIF1A		Astral	DIA
AYHSGYGAHGS	11	O95070	YIF1A		Astral	DIA
MKFVYKEEHPFEKRR	15	O95166	GABARAP		Astral	DDA
AARVGAFLKNAW	12	O95167	NDUFA3		Astral	DDA
AARVGAFLKNAWDKEPVLVV	20	O95167	NDUFA3		Astral	DDA
SFPKYKPSSLR	11	O95168	NDUFB4		Astral	DDA
SFPKYKPSS	9	O95168	NDUFB4		Astral	DIA
ASATRLIQ	8	O95182	NDUFA7		Astral	DDA
ASATRLIQRLR	11	O95182	NDUFA7		Astral	DDA
AGIELERCQQQANEVT	16	O95183	VAMP5		Astral	DDA
AGIELERCQQQANEVT	16	O95183	VAMP5		Astral	DIA
AKLPGIAKKKAE	12	O95197	RTN3		Astral	DDA
SIVEKIQAKLPGIAKKKAE	19	O95197	RTN3		Astral	DDA
AEPSAATQSH	10	O95197	RTN3		Astral	DIA
AEPSAATQSHSISSS	15	O95197	RTN3		Astral	DIA
AEPSAATQSHSISSSS	16	O95197	RTN3		Astral	DIA
DDSVVEKSLK	10	O95202	LETM1		Astral	DDA
SVGIPPSAAQATGTTNPFLL	20	O95208	EPN2		Astral	DDA
ASATAPAAAVPTLASPLEQLR	21	O95273	CCNDBP1		Astral	DDA
AKVEQVLSLEPQHELKFR	18	O95292	VAPB		Astral	DDA
FIVGVIIGKIAL	12	O95292	VAPB		Astral	DIA
IVGVIIGKIAL	11	O95292	VAPB		Astral	DIA
AMLDSGIYPPGSPGK	15	O95295	SNAPIN		Astral	DDA
SDALEHLLTTGQGVVL	16	O95299	NDUFA10		Astral	DDA
LGSDAELQIER	11	O95302	FKBP9		Astral	DDA
PVEEAAEDYAKKL	13	O95336	PGLS		Astral	DDA
IFVATGEGKAA	11	O95336	PGLS		Astral	DDA
SRLPIPESQVITI	13	O95336	PGLS		Astral	DDA
ESTYGLYRTH	10	O95336	PGLS		Astral	DDA
RQAFQGDSI	9	O95336	PGLS		Astral	DDA
HAESTYGLYR	10	O95336	PGLS		Astral	DDA
HAESTYGLYRTHL	13	O95336	PGLS		Astral	DDA
AARLLTVPFEKH	12	O95336	PGLS		Astral	DDA
LPIPESQVITINPEL	15	O95336	PGLS		Astral	DDA
AAPAPGLISV	10	O95336	PGLS		Astral	DDA
ESTYGLYRTHLL	12	O95336	PGLS		Astral	DDA
HAESTYGLYRTHLL	14	O95336	PGLS		Astral	DDA
RQAFQGDSIPVFDLL	15	O95336	PGLS		Astral	DDA
LLSRLPIPESQVITI	15	O95336	PGLS		Astral	DDA
SSSQELGAALAQLVAQRA	18	O95336	PGLS		Astral	DDA
AARLLTVPFEKHS	13	O95336	PGLS		Astral	DDA
HAESTYGLYRT	11	O95336	PGLS		Astral	DDA
LLTVPFEKHSTL	12	O95336	PGLS		Astral	DDA
SSSQELGAALAQLVA	15	O95336	PGLS		Astral	DDA
AAEDYAKKL	9	O95336	PGLS		Astral	DDA
FSSSQELGAALAQLVA	16	O95336	PGLS		Astral	DDA
IFVATGEGKAAVLKRILED	19	O95336	PGLS		Astral	DDA
PAAVAPAGPASLARWTL	17	O95336	PGLS		Astral	DDA
SSSQELGAALAQLVAQR	17	O95336	PGLS		Astral	DDA
PAAVAPAGPASLARWTLGF	19	O95336	PGLS		Astral	DDA
AAPAPGLISVF	11	O95336	PGLS		Astral	DDA
LLSRLPIPESQVITINPEL	19	O95336	PGLS		Astral	DDA
ARELPAAVAPAGPASLARWTL	21	O95336	PGLS		Astral	DDA
ARELPAAVAPAGPASLARWTLGF	23	O95336	PGLS		Astral	DDA
SRLPIPESQVITINPEL	17	O95336	PGLS		Astral	DDA
HAESTYGLYRTH	12	O95336	PGLS		Astral	DDA
AARLLTVPFEKHSTL	15	O95336	PGLS		Astral	DDA
AWKVLTDYYRSLEKN	15	O95340	PAPSS2		Astral	DDA
MHIKSIILEGFK	12	O95347	SMC2		Astral	DDA
AELDLMAPGPLPR	13	O95361	TRIM16		Astral	DDA
HGELDPMVPVRFGALTA	17	O95372	LYPLA2		Astral	DDA
STIRLPHVKYI	11	O95372	LYPLA2		Astral	DDA
FSAPVVPSSFNFGGPAPGMN	20	O95373	IPO7		Astral	DDA
MDLGAITKYSALHAKPNGLILQY	23	O95394	PGM3		Astral	DDA
MDLGAITKYSALH	13	O95394	PGM3		Astral	DDA
QTLGPHNPTPPPSL	14	O95400	CD2BP2		Astral	DDA
IVEERADATN	10	O95433	AHSA1		Astral	DDA
AKWGEGDPRWIVEERADATN	20	O95433	AHSA1		Astral	DDA
AKWGEGDPR	9	O95433	AHSA1		Astral	DDA
IVEERADATNVN	12	O95433	AHSA1		Astral	DDA
YYFEGIKQTFGYGARLF	17	O95433	AHSA1		Astral	DDA
AKWGEGDPRW	10	O95433	AHSA1		Astral	DIA
AKWGEGDPR	9	O95433	AHSA1		Astral	DIA
MEIIRSNFK	9	O95453	PARN		Astral	DDA
ALSGGSSPVALFQQL	15	O95479	H6PD		Astral	DDA
QGAQIYAREI	10	O95479	H6PD		Astral	DDA
SAPAGSSHPAASAR	14	O95487	SEC24B		Astral	DDA
SAAGARGLR	9	O95563	MPC2		Astral	DDA
AQLIKELGL	9	O95571	ETHE1		Astral	DDA
SQRGGSGAPILL	12	O95571	ETHE1		Astral	DDA
SQRGGSGAPILLRQ	14	O95571	ETHE1		Astral	DDA
LSQRGGSGAPILLR	14	O95571	ETHE1		Astral	DDA
SQRGGSGAPILLR	13	O95571	ETHE1		Astral	DDA
THYQADIERMYGRK	14	O95573	ACSL3		Astral	DDA
MNNHVSSKP	9	O95573	ACSL3		Astral	DIA
SRGPSSAVLPSALGSRKLGPRSL	23	O95685	PPP1R3D		Astral	DDA
FDDDGEDEGARP	12	O95721	SNAP29		Astral	DIA
FDDDGEDEGARPAP	14	O95721	SNAP29		Astral	DIA
SALDLGNIRAEPLNSVAH	18	O95777	LSM8		Astral	DDA
TSALENYINRT	11	O95777	LSM8		Astral	DDA
TSALENYINR	10	O95777	LSM8		Astral	DDA
PAVSKGDGMR	10	O95782	AP2A1	AP2A2	Astral	DDA
PAVSKGDGMRGLA	13	O95782	AP2A1	AP2A2	Astral	DDA
GFGSALLDNVDPNPENFVGAGIIQT	25	O95782	AP2A1		Astral	DDA
STENPHGARLSL	12	O95801	TTC4		Astral	DDA
STENPHGARL	10	O95801	TTC4		Astral	DDA
AAAQYYLGNFR	11	O95801	TTC4		Astral	DDA
AQAKINAKANEGR	13	O95816	BAG2		Astral	DDA
HSKGAGSKTLQQNAESRFN	19	O95816	BAG2		Astral	DDA
AQAKINAK	8	O95816	BAG2		Astral	DDA
AQAKINAKANEGRFCR	16	O95816	BAG2		Astral	DDA
TLQQNAESRFN	11	O95816	BAG2		Astral	DDA
ASGQAAGALER	11	O95822	MLYCD		Astral	DDA
NYDYYASRVPESIKNALVP	19	O95861	BPNT1		Astral	DDA
ASSNTVLMR	9	O95861	BPNT1		Astral	DDA
ASSNTVLMRLVASAYSIAQK	20	O95861	BPNT1		Astral	DDA
AQERLTGDAFRKKHLEDEL	19	O95881	TXNDC12		Astral	DDA
HNGLGKGFGDHI	12	O95881	TXNDC12		Astral	DDA
HNGLGKGF	8	O95881	TXNDC12		Astral	DDA
EDFSPDGGYIPRILFL	16	O95881	TXNDC12		Astral	DDA
HNGLGKGFGDHIHWR	15	O95881	TXNDC12		Astral	DDA
SAEQVVQGMKE	11	O95881	TXNDC12		Astral	DDA
SVSAQSSMSGIR	12	O95989	NUDT3		Astral	DDA
MMKLKSNQTRTYDGDGYKKR	20	O95989	NUDT3		Astral	DDA
MMKLKSNQTR	10	O95989	NUDT3		Astral	DDA
MLQERKAAKEAAAATS	16	O96000	NDUFB10		Astral	DDA
AAAQEADGARSA	12	O96005	CLPTM1		Astral	DIA
ASSPPAGPPPPPAPALVG	18	O96008	TOMM40		Astral	DDA
TLEKKLPPLPLTL	13	O96008	TOMM40		Astral	DDA
LPPLGGSLGAGTSTSR	16	O96008	TOMM40		Astral	DIA
ASSPPAGPPPPPAPA	15	O96008	TOMM40		Astral	DIA
SPPAGPPPPPAP	12	O96008	TOMM40		Astral	DIA
ASSPPAGPPPPPAP	14	O96008	TOMM40		Astral	DIA
KAGPPASIVPLMRQNRTR	18	O96013	PAK4		Astral	DDA
AKSAEITGVRS	11	O96033	MOCS2		Astral	DDA
VAWKISGFPKNR	12	P00338	LDHA	LDHAL6A	Astral	DDA
ISGFPKNR	8	P00338	LDHA	LDHAL6A	Astral	DDA
AWKISGFPKNR	11	P00338	LDHA	LDHAL6A	Astral	DDA
IVSNPVDILTYV	12	P00338	LDHA	LDHAL6B	Astral	DDA
LIVSNPVDIL	10	P00338	LDHA	LDHAL6B	Astral	DDA
LIVSNPVDILTYV	13	P00338	LDHA	LDHAL6B	Astral	DDA
SNPVDILTYV	10	P00338	LDHA	LDHAL6B, LDHB	Astral	DDA
KGYTSWAIGL	10	P00338	LDHA	LDHAL6B, LDHC	Astral	DDA
AYEVIKL	7	P00338	LDHA	LDHB	Astral	DDA
ELALVDVIEDKLKGEMM	17	P00338	LDHA	LDHB	Astral	DDA
ALVDVIEDKLKGEMMDLQHGSL	22	P00338	LDHA	LDHB	Astral	DDA
DLQHGSLFL	9	P00338	LDHA	LDHB	Astral	DDA
SAYEVIKL	8	P00338	LDHA	LDHB	Astral	DDA
YEVIKLKG	8	P00338	LDHA	LDHB	Astral	DDA
SAYEVIKLKGY	11	P00338	LDHA	LDHB	Astral	DDA
NLDSARFRYL	10	P00338	LDHA	LDHB, LDHC	Astral	DDA
AYEVIKLKGYTSW	13	P00338	LDHA		Astral	DDA
LTSEEEARLKKS	12	P00338	LDHA		Astral	DDA
NSKLVIITA	9	P00338	LDHA		Astral	DDA
ATLKDQLIYNL	11	P00338	LDHA		Astral	DDA
KEEQTPQNKITVVGVGA	17	P00338	LDHA		Astral	DDA
AISILMKDLAD	11	P00338	LDHA		Astral	DDA
AGVSLKTLHPDL	12	P00338	LDHA		Astral	DDA
ATLKDQLIYNLL	12	P00338	LDHA		Astral	DDA
DLAESIMKNL	10	P00338	LDHA		Astral	DDA
KEEQTPQNKITVV	13	P00338	LDHA		Astral	DDA
RTPKIVSGKDYNVTA	15	P00338	LDHA		Astral	DDA
SILMKDLAD	9	P00338	LDHA		Astral	DDA
ADLAESIMKNL	11	P00338	LDHA		Astral	DDA
ATLKDQLIYNLLKEEQTPQNKITVV	25	P00338	LDHA		Astral	DDA
GARQQEGESRLNLV	14	P00338	LDHA		Astral	DDA
TSEEEARLKKSAD	13	P00338	LDHA		Astral	DDA
NLVQRNVNIFKFIIPN	16	P00338	LDHA		Astral	DDA
GARQQEGESRLNLVQR	16	P00338	LDHA		Astral	DDA
SVADLAESIMKNLR	14	P00338	LDHA		Astral	DDA
ATLKDQLIYN	10	P00338	LDHA		Astral	DDA
VQRNVNIFK	9	P00338	LDHA		Astral	DDA
KSADTLWGIQKELQF	15	P00338	LDHA		Astral	DDA
ARFRYLMGERLG	12	P00338	LDHA		Astral	DDA
HGWVLGEHGDSSVPVWSGMNVA	22	P00338	LDHA		Astral	DDA
LKEEQTPQNKITVVGVGA	18	P00338	LDHA		Astral	DDA
NGISDLVKVTL	11	P00338	LDHA		Astral	DDA
RNVNIFKFIIPN	12	P00338	LDHA		Astral	DDA
SPNCKLLIVSNPVDILTY	18	P00338	LDHA		Astral	DDA
NVNIFKFIIPNVV	13	P00338	LDHA		Astral	DDA
ATLKDQLIYNLLK	13	P00338	LDHA		Astral	DDA
SVADLAESIMKNL	13	P00338	LDHA		Astral	DDA
LTSEEEARLKK	11	P00338	LDHA		Astral	DDA
LTSEEEARLKKSADTLWGIQKELQF	25	P00338	LDHA		Astral	DDA
QRNVNIFKFIIPNVVKY	17	P00338	LDHA		Astral	DDA
ADTLWGIQKELQF	13	P00338	LDHA		Astral	DDA
ATLKDQLIYNLLKEEQTPQNK	21	P00338	LDHA		Astral	DDA
GARQQEGESRL	11	P00338	LDHA		Astral	DDA
NVNIFKFIIPNVVKY	15	P00338	LDHA		Astral	DDA
SADTLWGIQKELQF	14	P00338	LDHA		Astral	DDA
FIIPNVVKYSPNCK	14	P00338	LDHA		Astral	DDA
FIIPNVVKYSPNCKL	15	P00338	LDHA		Astral	DDA
FIIPNVVKYSPNCKLL	16	P00338	LDHA		Astral	DDA
LSVPCILGQNGISDL	15	P00338	LDHA		Astral	DDA
RTPKIVSGKDY	11	P00338	LDHA		Astral	DDA
FLRTPKIVSGKDYNVTANSKL	21	P00338	LDHA		Astral	DDA
NIFKFIIPNVVKY	13	P00338	LDHA		Astral	DDA
NLVQRNVNIFKFIIPNVV	18	P00338	LDHA		Astral	DDA
NLVQRNVNIFKFIIPNVVKY	20	P00338	LDHA		Astral	DDA
RTPKIVSGKDYNVT	14	P00338	LDHA		Astral	DDA
RTPKIVSGKDYNVTANSKLVIITA	24	P00338	LDHA		Astral	DDA
GARQQEGESRLNL	13	P00338	LDHA		Astral	DDA
VIITAGARQQEGESR	15	P00338	LDHA		Astral	DDA
ATLKDQLIYNLLKEEQTPQNKIT	23	P00338	LDHA		Astral	DDA
QRNVNIFKFIIPN	13	P00338	LDHA		Astral	DDA
VIITAGARQQEGESRLN	17	P00338	LDHA		Astral	DDA
LRTPKIVSGKDYNVTANSKL	20	P00338	LDHA		Astral	DDA
VIITAGARQQEGESRLNL	18	P00338	LDHA		Astral	DDA
LVDVIEDK	8	P00338	LDHA	LDHB	Astral	DIA
AEGANGPTTPEADKIFL	17	P00367	GLUD1	GLUD2	Astral	DDA
TDVSVDEVKALASLM	15	P00367	GLUD1	GLUD2	Astral	DDA
TDVSVDEVKALASLMTY	17	P00367	GLUD1	GLUD2	Astral	DDA
KNLNHVSY	8	P00367	GLUD1	GLUD2	Astral	DDA
ERNIMVIPDLYL	12	P00367	GLUD1		Astral	DDA
SILGMTPGFGDKTFVVQGF	19	P00367	GLUD1		Astral	DDA
ERNIMVIPDLYLNA	14	P00367	GLUD1		Astral	DDA
SARQIMRTA	9	P00367	GLUD1		Astral	DDA
TAAYVNAIEKVFKVYNEAGVTFT	23	P00367	GLUD1		Astral	DDA
RTAAYVNAIEKVFKVYNEAGVTFT	24	P00367	GLUD1		Astral	DDA
IVEDKLVEDLRTR	13	P00367	GLUD1		Astral	DIA
HVGHPTERCFVF	12	P00387	CYB5R3		Astral	DDA
RIDGNLVVR	9	P00387	CYB5R3		Astral	DDA
KSVGMIAGGTGITPMLQVIRA	21	P00387	CYB5R3		Astral	DDA
SVGMIAGGTGITPMLQVIR	19	P00387	CYB5R3		Astral	DDA
GMIAGGTGITPMLQVIRA	18	P00387	CYB5R3		Astral	DDA
VGMIAGGTGITPMLQVIRA	19	P00387	CYB5R3		Astral	DDA
RDHLPPPEE	9	P00387	CYB5R3		Astral	DDA
TEKDILLRP	9	P00387	CYB5R3		Astral	DIA
ELIPLKIFEMGPVFTL	16	P00403	MT-CO2		Astral	DDA
PLKIFEMGPVFTL	13	P00403	MT-CO2		Astral	DDA
SQDVLHSWAVPTLGL	15	P00403	MT-CO2		Astral	DDA
ATKAVCVLKGDGPVQGIINFEQKES	25	P00441	SOD1		Astral	DDA
ATKAVCVLKGDGPVQGIINFEQKES	25	P00441	SOD1		Astral	DIA
ATKAVCVLKGDGPVQGIINF	20	P00441	SOD1		Astral	DIA
SIPLPDKAS	9	P00491	PNP		Astral	DDA
VASLLVKRTPR	11	P00492	HPRT1		Astral	DDA
VISETGKAKYKA	12	P00492	HPRT1		Astral	DDA
KVLNNMEI	8	P00558	PGK1	PGK2	Astral	DDA
LGRPDGVPMPDKY	13	P00558	PGK1	PGK2	Astral	DDA
GRPDGVPMPDKY	12	P00558	PGK1	PGK2	Astral	DDA
KSLLGKDVLFL	11	P00558	PGK1	PGK2	Astral	DDA
KVSHVSTGGGASL	13	P00558	PGK1	PGK2	Astral	DDA
PDGVPMPDKY	10	P00558	PGK1	PGK2	Astral	DDA
VNDAFGTAHRA	11	P00558	PGK1	PGK2	Astral	DDA
AKVADKIQLI	10	P00558	PGK1	PGK2	Astral	DDA
KSLLGKDVLFLKD	13	P00558	PGK1	PGK2	Astral	DDA
VLMSHLGRPDGVPMPDKY	18	P00558	PGK1	PGK2	Astral	DDA
EEGAKIVKDLM	11	P00558	PGK1	PGK2	Astral	DDA
SHLGRPDGVPMPDKY	15	P00558	PGK1	PGK2	Astral	DDA
KLGDVYVNDAFGTAHRA	17	P00558	PGK1	PGK2	Astral	DDA
LGGAKVADKIQL	12	P00558	PGK1	PGK2	Astral	DDA
KSLLGKDVL	9	P00558	PGK1	PGK2	Astral	DDA
SLSKLGDVYVNDAFGTAHRA	20	P00558	PGK1	PGK2	Astral	DDA
SLSKLGDVYVNDAFGTAHRAH	21	P00558	PGK1	PGK2	Astral	DDA
VNDAFGTAHRAH	12	P00558	PGK1	PGK2	Astral	DDA
FDEEGAKIVKDL	12	P00558	PGK1	PGK2	Astral	DDA
NDAFGTAHRA	10	P00558	PGK1	PGK2	Astral	DDA
HLGRPDGVPMPDKY	14	P00558	PGK1	PGK2	Astral	DDA
ASLSKLGDVYVNDAFGTAHR	20	P00558	PGK1	PGK2	Astral	DDA
EGKVLPGVD	9	P00558	PGK1		Astral	DDA
DKVNEMIIGGGMAFTFL	17	P00558	PGK1		Astral	DDA
KVLPGVDAL	9	P00558	PGK1		Astral	DDA
NGPVGVFEWEAF	12	P00558	PGK1		Astral	DDA
LGGAKVADKIQLINN	15	P00558	PGK1		Astral	DDA
ALESPERPFLAILGGAK	17	P00558	PGK1		Astral	DDA
LLEGKVLPGVD	11	P00558	PGK1		Astral	DDA
AAVPSIKF	8	P00558	PGK1		Astral	DDA
LEGKVLPGVD	10	P00558	PGK1		Astral	DDA
DKFDENAKTGQATVA	15	P00558	PGK1		Astral	DDA
KVLNNMEIGT	10	P00558	PGK1		Astral	DDA
GKVLPGVDALSNI	13	P00558	PGK1		Astral	DDA
NYFAKALE	8	P00558	PGK1		Astral	DDA
SLSNKLTLDKLDVK	14	P00558	PGK1		Astral	DDA
ADKIQLINNML	11	P00558	PGK1		Astral	DDA
KVLNNMEIGTSLFD	14	P00558	PGK1		Astral	DDA
QITNNQRIKAAVPSIKF	17	P00558	PGK1		Astral	DDA
YAEAVTR	7	P00558	PGK1		Astral	DDA
LDNGAKSVVL	10	P00558	PGK1		Astral	DDA
ELLEGKVLPGVD	12	P00558	PGK1		Astral	DDA
AEAVTRAKQI	10	P00558	PGK1		Astral	DDA
AKALESPERPFLAILGGAKV	20	P00558	PGK1		Astral	DDA
SLSNKLTLDKLDV	13	P00558	PGK1		Astral	DDA
SPERPFLAIL	10	P00558	PGK1		Astral	DDA
ADKIQLINN	9	P00558	PGK1		Astral	DDA
SPERPFL	7	P00558	PGK1		Astral	DDA
TNNQRIKAAVPSIKF	15	P00558	PGK1		Astral	DDA
VWNGPVGVFEWEAF	14	P00558	PGK1		Astral	DDA
DKFDENAKTGQATV	14	P00558	PGK1		Astral	DDA
EEGAKIVKDLMSKA	14	P00558	PGK1		Astral	DDA
ELLEGKVLPGVDALSNI	17	P00558	PGK1		Astral	DDA
SNKLTLDKLDVKGKRVVMR	19	P00558	PGK1		Astral	DDA
LESPERPFLAILGG	14	P00558	PGK1		Astral	DDA
RFHVEEEGKGKDASGNKVKAEPAKI	25	P00558	PGK1		Astral	DDA
TLDKLDVKGKR	11	P00558	PGK1		Astral	DDA
AKVADKIQLINNMLDKV	17	P00558	PGK1		Astral	DDA
ALESPERPFLAILGG	15	P00558	PGK1		Astral	DDA
SSMVGVNLPQKAGGFLMKKEL	21	P00558	PGK1		Astral	DDA
KVLPGVDALSNI	12	P00558	PGK1		Astral	DDA
LDKLDVKGKRV	11	P00558	PGK1		Astral	DDA
SLSNKLTLDKLDVKGKRVVMRVDF	24	P00558	PGK1		Astral	DDA
AKALESPERPFLAILGG	17	P00558	PGK1		Astral	DDA
DENAKTGQATVA	12	P00558	PGK1		Astral	DDA
ARGTKALMDEVVKA	14	P00558	PGK1		Astral	DDA
TLDKLDVKGKRV	12	P00558	PGK1		Astral	DDA
LESPERPFLAILGGAKV	17	P00558	PGK1		Astral	DDA
MDEVVKATSR	10	P00558	PGK1		Astral	DDA
KALMDEVVKATSR	13	P00558	PGK1		Astral	DDA
LTLDKLDVKGKRVVM	15	P00558	PGK1		Astral	DDA
VWNGPVGVFEWEAFARGTKALMD	23	P00558	PGK1		Astral	DDA
KDCVGPEVEKA	11	P00558	PGK1		Astral	DDA
LLEGKVLPGVDALSNI	16	P00558	PGK1		Astral	DDA
AKQIVWNGPVGVFEWEAFARGTK	23	P00558	PGK1		Astral	DDA
DKVNEMIIGGGMAFTFLKV	19	P00558	PGK1		Astral	DDA
SSMVGVNLPQKAGGFLMKKELNYF	24	P00558	PGK1		Astral	DDA
LMDEVVKATSR	11	P00558	PGK1		Astral	DDA
GGAKVADKIQLINN	14	P00558	PGK1		Astral	DDA
LEGKVLPGVDALSNI	15	P00558	PGK1		Astral	DDA
LSNKLTLDKLDVKGKR	16	P00558	PGK1		Astral	DDA
LSNKLTLDKLDVKGKRV	17	P00558	PGK1		Astral	DDA
LSNKLTLDKLDVKGKRVVMR	20	P00558	PGK1		Astral	DDA
SLSNKLTLDKL	11	P00558	PGK1		Astral	DDA
SLSNKLTLDKLDVKGKRVV	19	P00558	PGK1		Astral	DDA
SNKLTLDKLDVKGKR	15	P00558	PGK1		Astral	DDA
SNKLTLDKLDVKGKRV	16	P00558	PGK1		Astral	DDA
VWNGPVGVFEWEAFAR	16	P00558	PGK1		Astral	DDA
EIGTSLFDEEGAKIVKDLMSKA	22	P00558	PGK1		Astral	DDA
LSNKLTLDKLDVKGKRVVM	19	P00558	PGK1		Astral	DDA
SNKLTLDKLDVKGKRVVM	18	P00558	PGK1		Astral	DDA
STGGGASLELLEGKVLPGVDALSNI	25	P00558	PGK1		Astral	DDA
VWNGPVGVFEWEAFARGT	18	P00558	PGK1		Astral	DDA
EGKVLPGVDALSNI	14	P00558	PGK1		Astral	DDA
EKNGVKITLPVDFVTA	16	P00558	PGK1		Astral	DDA
GGGASLELLEGKVLPGVDALSNI	23	P00558	PGK1		Astral	DDA
KALMDEVVKA	10	P00558	PGK1		Astral	DDA
NVPMKNNQITNNQRIKA	17	P00558	PGK1		Astral	DDA
NYFAKALESPERPFL	15	P00558	PGK1		Astral	DDA
NYFAKALESPERPFLAILGG	20	P00558	PGK1		Astral	DDA
NYFAKALESPERPFLAILGGAKV	23	P00558	PGK1		Astral	DDA
PERPFLAILGGAKV	14	P00558	PGK1		Astral	DDA
SLFDEEGAKIVKDLMSKA	18	P00558	PGK1		Astral	DDA
SPERPFLAILGGAKV	15	P00558	PGK1		Astral	DDA
TGGGASLELLEGKVLPGVDALSNI	24	P00558	PGK1		Astral	DDA
SNKLTLDKL	9	P00558	PGK1		Astral	DDA
STGGGASLELLEGKVLPGVD	20	P00558	PGK1		Astral	DDA
SLSNKLTLDKLDVKGKRVVMRVD	23	P00558	PGK1		Astral	DDA
AKVADKIQLINN	12	P00558	PGK1		Astral	DDA
RVDFNVPMKNNQITNNQRIK	20	P00558	PGK1		Astral	DDA
EEGKGKDASGNKVKAEPAKIEA	22	P00558	PGK1		Astral	DDA
HVEEEGKGKDASGNKVKAEPAKIEA	25	P00558	PGK1		Astral	DDA
SLSNKLTLDKLDVKGK	16	P00558	PGK1		Astral	DDA
NVPMKNNQITNNQRIKAAVPSIKF	24	P00558	PGK1		Astral	DDA
AKALESPERPFL	12	P00558	PGK1		Astral	DDA
AKALESPERPFLAIL	15	P00558	PGK1		Astral	DDA
ARGTKALMDEVVKATSR	17	P00558	PGK1		Astral	DDA
ALMDEVVKATSR	12	P00558	PGK1		Astral	DDA
GTKALMDEVVKATSR	15	P00558	PGK1		Astral	DDA
RFHVEEEGKGKDASGNKVKAEPAK	24	P00558	PGK1		Astral	DDA
SLSNKLTLDKLDVKGKRVVMR	21	P00558	PGK1		Astral	DDA
SLSNKLTLDKLDVKGKR	17	P00558	PGK1		Astral	DDA
SLSNKLTLDKLDVKGKRV	18	P00558	PGK1		Astral	DDA
SLSNKLTLDKLDVKGKRVVM	20	P00558	PGK1		Astral	DDA
SLSNKLTLDKLDVKGKRV	18	P00558	PGK1		Astral	DIA
SLSNKLTLDKLDVKGKR	17	P00558	PGK1		Astral	DIA
VNLPQKAGG	9	P00558	PGK1		Astral	DIA
SLSNKLTLDKLDVKGK	16	P00558	PGK1		Astral	DIA
ITGWGETQG	9	P00747	PLG	LPA	Astral	DIA
DNDNIFLSPLSISTAFAMTKLGA	23	P01008	SERPINC1		Astral	DDA
DNDNIFLSPLSISTAFAMTK	20	P01008	SERPINC1		Astral	DDA
DNDNIFLSPLSISTAFAMTKLG	22	P01008	SERPINC1		Astral	DDA
NDNDNIFLSPLSISTAFAMTKLG	23	P01008	SERPINC1		Astral	DDA
DNDNIFLSPLSISTAFAMTKL	21	P01008	SERPINC1		Astral	DDA
LTIDEKGTEA	10	P01009	SERPINA1	SERPINA2	Astral	DIA
PLSSEPFQGSYKVVVQ	16	P01023	A2M		Astral	DDA
ILVEPEG	7	P01023	A2M	ANO9	Astral	DIA
LQGSEKGFQSRHL	13	P01033	TIMP1		Astral	DDA
LQGSEKGFQSR	11	P01033	TIMP1		Astral	DDA
VLTGYQVDKNKDDE	14	P01040	CSTA		Astral	DDA
YIKVRAGDNKYMHL	14	P01040	CSTA		Astral	DDA
TGYQVDKNKDDE	12	P01040	CSTA		Astral	DDA
IPGGLSEAKPATPEIQE	17	P01040	CSTA		Astral	DIA
VQYKTQVVAGTNY	13	P01040	CSTA		Astral	DIA
LVMSGPYELKALHL	14	P01584	IL1B		Astral	DDA
VLKDDKPTL	9	P01584	IL1B		Astral	DDA
NEAYVHDAPVR	11	P01584	IL1B		Astral	DDA
RISDHHYSKGFRQAASVVV	19	P01584	IL1B		Astral	DDA
FEEEPIFFDTW	11	P01584	IL1B		Astral	DDA
PLDGGIQLR	9	P01584	IL1B		Astral	DDA
TLRDSQQKSL	10	P01584	IL1B		Astral	DDA
TLRDSQQKSLVM	12	P01584	IL1B		Astral	DDA
ISDHHYSKGFR	11	P01584	IL1B		Astral	DDA
LCPLDGGIQLRISDHHYSKGFRQA	24	P01584	IL1B		Astral	DDA
FEEEPIFFDTWD	12	P01584	IL1B		Astral	DDA
LKDDKPTL	8	P01584	IL1B		Astral	DDA
RISDHHYSKGFR	12	P01584	IL1B		Astral	DDA
NEAYVHDAPVRSLNC	15	P01584	IL1B		Astral	DDA
RDSQQKSLVMSGPYELKALHL	21	P01584	IL1B		Astral	DDA
GGIQLRISDHHYSKGFRQA	19	P01584	IL1B		Astral	DDA
EFESAQFPNWYIST	14	P01584	IL1B		Astral	DDA
PLDGGIQLRISDHHYSKGFRQA	22	P01584	IL1B		Astral	DDA
RISDHHYSKGFRQA	14	P01584	IL1B		Astral	DDA
SGPYELKALHL	11	P01584	IL1B		Astral	DDA
AEVPELASEMM	11	P01584	IL1B		Astral	DDA
SLVMSGPYELKALHL	15	P01584	IL1B		Astral	DDA
ASVVVAMDKL	10	P01584	IL1B		Astral	DDA
VMSGPYELKALHL	13	P01584	IL1B		Astral	DDA
ASVVVAMDKLRK	12	P01584	IL1B		Astral	DDA
ISDHHYSKGFRQA	13	P01584	IL1B		Astral	DDA
TLRDSQQKSLVMSGPYELKALHL	23	P01584	IL1B		Astral	DDA
PLDGGIQLRISDHHYSKGFR	20	P01584	IL1B		Astral	DDA
NEAYVHDAPVRSL	13	P01584	IL1B		Astral	DDA
FFEADGPKQMK	11	P01584	IL1B		Astral	DIA
YSGNEDDL	8	P01584	IL1B		Astral	DIA
FEADGPKQM	9	P01584	IL1B		Astral	DIA
AEVPELASEMM	11	P01584	IL1B		Astral	DIA
LDGGIQLR	8	P01584	IL1B		Astral	DIA
GNEDDLFFEADGPKQMK	17	P01584	IL1B		Astral	DIA
YSGNEDDLFFEADGPKQMK	19	P01584	IL1B		Astral	DIA
EDDLFFEADGPKQMK	15	P01584	IL1B		Astral	DIA
GNEDDLFFEADGPKQM	16	P01584	IL1B		Astral	DIA
YSGNEDDLFFEADGPKQ	17	P01584	IL1B		Astral	DIA
YSGNEDDLFFEADGPKQM	18	P01584	IL1B		Astral	DIA
EDDLFFEADGPKQM	14	P01584	IL1B		Astral	DIA
FFEADGPKQM	10	P01584	IL1B		Astral	DIA
FEADGPKQMK	10	P01584	IL1B		Astral	DIA
GSHSMRYFYT	10	P01889	HLA-B		Astral	DDA
LGNPKVKAHGKKV	13	P02100	HBE1		Astral	DDA
SDLFPTSTSL	10	P02511	CRYAB		Astral	DDA
SPFYLRPPSFLRA	13	P02511	CRYAB		Astral	DDA
SPFYLRPPSFL	11	P02511	CRYAB		Astral	DDA
DVHDGKVVSTHEQVL	15	P02533	KRT14		Astral	DDA
DVHDGKVVSTHEQ	13	P02533	KRT14		Astral	DDA
ASTSTTIRSHSSSR	14	P02538	KRT6A	KRT6B, KRT6C	Astral	DDA
STSTTIRSHSSSRRG	15	P02538	KRT6A	KRT6B, KRT6C	Astral	DDA
ASTSTTIR	8	P02538	KRT6A	KRT6B, KRT6C	Astral	DDA
ASTSTTIRSH	10	P02538	KRT6A	KRT6B, KRT6C	Astral	DDA
ASTSTTIRSHSS	12	P02538	KRT6A	KRT6B, KRT6C	Astral	DDA
ASTSTTIRSHSSS	13	P02538	KRT6A	KRT6B, KRT6C	Astral	DDA
ASTSTTIRSHSSSRRG	16	P02538	KRT6A	KRT6B, KRT6C	Astral	DDA
VGGGSSTIKYTTTSSSSRKSYKH	23	P02538	KRT6A	KRT6B, KRT6C	Astral	DDA
SVGGGSSTIKYTTTSSSSRKSYKH	24	P02538	KRT6A	KRT6B, KRT6C	Astral	DDA
YRKLLEGEEERL	12	P02545	LMNA	LMNB1, LMNB2	Astral	DDA
GAGATHSPPTDLVWKA	16	P02545	LMNA		Astral	DDA
METPSQR	7	P02545	LMNA		Astral	DDA
SGAQASSTPLSPTR	14	P02545	LMNA		Astral	DDA
METPSQRRATR	11	P02545	LMNA		Astral	DDA
METPSQRR	8	P02545	LMNA		Astral	DDA
TALINSTGEEVAMR	14	P02545	LMNA		Astral	DDA
GSGGGSFGDNLVTRSY	16	P02545	LMNA		Astral	DDA
TALINSTGEEVAMRK	15	P02545	LMNA		Astral	DDA
VGGSGGGSFGDNLVTR	16	P02545	LMNA		Astral	DDA
METPSQRRATRSGAQASSTPLSPTR	25	P02545	LMNA		Astral	DDA
TALINSTGEEVAMRKLVR	18	P02545	LMNA		Astral	DDA
KLESTESRSSFSQHAR	16	P02545	LMNA		Astral	DDA
SVGGSGGGSFGDNLVTR	17	P02545	LMNA		Astral	DDA
FGDNLVTR	8	P02545	LMNA		Astral	DDA
SYRSVGGSGGGSFGDNLVTR	20	P02545	LMNA		Astral	DDA
SVGGSGGGSFGDNLVTRSY	19	P02545	LMNA		Astral	DDA
GSGGGSFGDNLVTR	14	P02545	LMNA		Astral	DDA
SYRSVGGSGGGSFGDNLVTRSY	22	P02545	LMNA		Astral	DDA
ASGSGAQVGGPISSGSSASS	20	P02545	LMNA		Astral	DIA
METPSQR	7	P02545	LMNA		Astral	DIA
FGDNLVTR	8	P02545	LMNA		Astral	DIA
GPISSGSSASSVTVTR	16	P02545	LMNA		Astral	DIA
SFGDNLVTR	9	P02545	LMNA		Astral	DIA
RSVGGSGGGSFGDN	14	P02545	LMNA		Astral	DIA
RSVGGSGGGSFGDNLVT	17	P02545	LMNA		Astral	DIA
SGGGSFGDNLVTR	13	P02545	LMNA		Astral	DIA
FGDNLVTRS	9	P02545	LMNA		Astral	DIA
DPAEYNLR	8	P02545	LMNA		Astral	DIA
GDNLVTRSY	9	P02545	LMNA		Astral	DIA
SSGDPAEYNLR	11	P02545	LMNA		Astral	DIA
VEEVDEEGKFVR	12	P02545	LMNA		Astral	DIA
GDPAEYNLR	9	P02545	LMNA		Astral	DIA
GGGSFGDNLVTR	12	P02545	LMNA		Astral	DIA
GGSFGDNLVTRSY	13	P02545	LMNA		Astral	DIA
QVGGPISSGSSASSVTVTR	19	P02545	LMNA		Astral	DIA
SVGGSGGGSFGDNLVTRS	18	P02545	LMNA		Astral	DIA
VRSVTVVEDDEDEDGDDLLHH	21	P02545	LMNA		Astral	DIA
GGGSFGDNLVTRSY	14	P02545	LMNA		Astral	DIA
SGDPAEYNLR	10	P02545	LMNA		Astral	DIA
SNEDQSMGNWQIK	13	P02545	LMNA		Astral	DIA
SYRSVGGSGGGSFGDNLVT	19	P02545	LMNA		Astral	DIA
ASASGSGAQVGGPISSGSSASS	22	P02545	LMNA		Astral	DIA
ASGSGAQVGGPISSGSSASSVTVTR	25	P02545	LMNA		Astral	DIA
EKEDLQELNDRLA	13	P02545	LMNA		Astral	DIA
FGDNLVTRSY	10	P02545	LMNA		Astral	DIA
GGSFGDNLVTR	11	P02545	LMNA		Astral	DIA
GGSGGGSFGDNLVTR	15	P02545	LMNA		Astral	DIA
GGSGGGSFGDNLVTRSY	17	P02545	LMNA		Astral	DIA
GQPADKASASGSGAQVGGP	19	P02545	LMNA		Astral	DIA
GSGGGSFGDNLVTR	14	P02545	LMNA		Astral	DIA
GSGGGSFGDNLVTRSY	16	P02545	LMNA		Astral	DIA
ISSGSSASSVTVTRSY	16	P02545	LMNA		Astral	DIA
LDEYQELLDIK	11	P02545	LMNA		Astral	DIA
RSVGGSGGGSFGDNLVTR	18	P02545	LMNA		Astral	DIA
RSVGGSGGGSFGDNLVTRSY	20	P02545	LMNA		Astral	DIA
RVAVEEVDEEGKFVR	15	P02545	LMNA		Astral	DIA
SVGGSGGGSFGDNLVTR	17	P02545	LMNA		Astral	DIA
SVGGSGGGSFGDNLVTRSY	19	P02545	LMNA		Astral	DIA
SYRSVGGSGGGSFGDNLVTR	20	P02545	LMNA		Astral	DIA
SYRSVGGSGGGSFGDNLVTRSY	22	P02545	LMNA		Astral	DIA
TVVEDDEDEDGDDLLH	16	P02545	LMNA		Astral	DIA
VGGPISSGSSASS	13	P02545	LMNA		Astral	DIA
VGGPISSGSSASSVTVTR	18	P02545	LMNA		Astral	DIA
VGGPISSGSSASSVTVTRSY	20	P02545	LMNA		Astral	DIA
VGGSGGGSFGDNLVTR	16	P02545	LMNA		Astral	DIA
VGGSGGGSFGDNLVTRS	17	P02545	LMNA		Astral	DIA
VGGSGGGSFGDNLVTRSY	18	P02545	LMNA		Astral	DIA
YRSVGGSGGGSFGDNLVTR	19	P02545	LMNA		Astral	DIA
GGPISSGSSASSVTVTR	17	P02545	LMNA		Astral	DIA
GGPISSGSSASSVTVTRSY	19	P02545	LMNA		Astral	DIA
KASASGSGAQVGGPISSGSSASS	23	P02545	LMNA		Astral	DIA
VVEDDEDEDGDDLLH	15	P02545	LMNA		Astral	DIA
PISSGSSASSVTVTRSY	17	P02545	LMNA		Astral	DIA
QVGGPISSGSSASSVTVT	18	P02545	LMNA		Astral	DIA
VGGPISSGSS	10	P02545	LMNA		Astral	DIA
DDEDEDGDDLLH	12	P02545	LMNA		Astral	DIA
VDAQGTLS	8	P02686	MBP		Astral	DIA
HRDTGILDSIGR	12	P02686	MBP		Astral	DIA
TDASDVKPC	9	P02749	APOH		Astral	DDA
VPGTSTSATLTGLTR	15	P02751	FN1		Astral	DDA
IDAPSNLR	8	P02751	FN1		Astral	DDA
DAPAVTVR	8	P02751	FN1		Astral	DDA
LTTDFGNAEKTDR	13	P02786	TFRC		Astral	DDA
KLSEKLDSTD	10	P02786	TFRC		Astral	DDA
SSGLPNIPVQTISR	14	P02786	TFRC		Astral	DDA
RLYWDDLKR	9	P02786	TFRC		Astral	DDA
MDQARSAFSNLFGGEPLSYTR	21	P02786	TFRC		Astral	DDA
MMDQARSAFSNLFGGEPLSYTR	22	P02786	TFRC		Astral	DDA
SPYVSPKESPFR	12	P02786	TFRC		Astral	DDA
IGRFGYGYGP	10	P02808	STATH		Astral	DIA
LSLNPDIITGFSS	13	P03905	MT-ND4		Astral	DDA
PTMITPMLLTL	11	P03928	MT-ATP8		Astral	DDA
RFNTANDDNVTQVR	14	P04040	CAT		Astral	DDA
ADSRDPASDQMQHWKEQR	18	P04040	CAT		Astral	DDA
SYFSEEGIGYNIIRVPMA	18	P04062	GBA1		Astral	DDA
FSYGRALQ	8	P04075	ALDOA	ALDOB, ALDOC	Astral	DDA
GRALQASAL	9	P04075	ALDOA	ALDOB, ALDOC	Astral	DDA
FSYGRALQA	9	P04075	ALDOA	ALDOB, ALDOC	Astral	DDA
SYGRALQA	8	P04075	ALDOA	ALDOB, ALDOC	Astral	DDA
VTEKVLAA	8	P04075	ALDOA	ALDOB, ALDOC	Astral	DDA
KVLAAVYKA	9	P04075	ALDOA	ALDOB, ALDOC	Astral	DDA
SYGRALQASAL	11	P04075	ALDOA	ALDOB, ALDOC	Astral	DDA
AMATVTALRR	10	P04075	ALDOA	ALDOC	Astral	DDA
AMATVTALR	9	P04075	ALDOA	ALDOC	Astral	DDA
KKDGADFAKWR	11	P04075	ALDOA	ALDOC	Astral	DDA
NANVLARYA	9	P04075	ALDOA	ALDOC	Astral	DDA
AQYKKDGADFAKWR	14	P04075	ALDOA	ALDOC	Astral	DDA
ALQASALK	8	P04075	ALDOA		Astral	DDA
SALKAWGGKKENLKAAQE	18	P04075	ALDOA		Astral	DDA
GEHTPSAL	8	P04075	ALDOA		Astral	DDA
KGGVVGIKVDKGVVPLAG	18	P04075	ALDOA		Astral	DDA
LQSIGTENTEENRRFYR	17	P04075	ALDOA		Astral	DDA
SYGRALQASALK	12	P04075	ALDOA		Astral	DDA
AIMENANVLARYA	13	P04075	ALDOA		Astral	DDA
QGKYTPSGQAGAAASESL	18	P04075	ALDOA		Astral	DDA
VYKALSDHHIYL	12	P04075	ALDOA		Astral	DDA
ASALKAWGGKKENLK	15	P04075	ALDOA		Astral	DDA
DDRVNPCIGGVILF	14	P04075	ALDOA		Astral	DDA
EHTPSALAIMENANVLARYA	20	P04075	ALDOA		Astral	DDA
EYVKRALAN	9	P04075	ALDOA		Astral	DDA
QGKYTPSGQAGAA	13	P04075	ALDOA		Astral	DDA
RLQSIGTENTEENRR	15	P04075	ALDOA		Astral	DDA
LQSIGTENTEENRR	14	P04075	ALDOA		Astral	DDA
RALQASALK	9	P04075	ALDOA		Astral	DDA
EYVKRALANSL	11	P04075	ALDOA		Astral	DDA
QGKYTPSGQAGAAASE	16	P04075	ALDOA		Astral	DDA
DDGRPFPQVIKS	12	P04075	ALDOA		Astral	DDA
GRALQASALK	10	P04075	ALDOA		Astral	DDA
KADDGRPFPQ	10	P04075	ALDOA		Astral	DDA
SDHHIYLEG	9	P04075	ALDOA		Astral	DDA
PALTPEQKKEL	11	P04075	ALDOA		Astral	DDA
LYQKADDGRPFPQVIKS	17	P04075	ALDOA		Astral	DDA
YQKADDGRPFPQVIKS	16	P04075	ALDOA		Astral	DDA
KALSDHHIYL	10	P04075	ALDOA		Astral	DDA
KIGEHTPSAL	10	P04075	ALDOA		Astral	DDA
KIGEHTPSALAIMENANVL	19	P04075	ALDOA		Astral	DDA
SDHHIYL	7	P04075	ALDOA		Astral	DDA
KAWGGKKENLKAAQEEYVKR	20	P04075	ALDOA		Astral	DDA
LSDHHIYL	8	P04075	ALDOA		Astral	DDA
HETLYQKADDGRPFPQVIKS	20	P04075	ALDOA		Astral	DDA
LLTADDRVNPCIGGVILF	18	P04075	ALDOA		Astral	DDA
LSDHHIYLEGT	11	P04075	ALDOA		Astral	DDA
QEEYVKR	7	P04075	ALDOA		Astral	DDA
RLQSIGTENTEENRRFYR	18	P04075	ALDOA		Astral	DDA
TPEQKKELSDIAHR	14	P04075	ALDOA		Astral	DDA
WGGKKENLKAAQEEYVKR	18	P04075	ALDOA		Astral	DDA
ALQASALKA	9	P04075	ALDOA		Astral	DDA
PLLKPWALTFSYGRA	15	P04075	ALDOA		Astral	DDA
FSYGRALQASALK	13	P04075	ALDOA		Astral	DDA
SIGTENTEENRRFYR	15	P04075	ALDOA		Astral	DDA
ASALKAWGGKKENLKAAQEEYVKR	24	P04075	ALDOA		Astral	DDA
MENANVLAR	9	P04075	ALDOA		Astral	DDA
PALTPEQKKELSDIAHR	17	P04075	ALDOA		Astral	DDA
SALKAWGGKKENLKA	15	P04075	ALDOA		Astral	DDA
AQEEYVKR	8	P04075	ALDOA		Astral	DDA
HETLYQKA	8	P04075	ALDOA		Astral	DDA
QSIGTENTEENRR	13	P04075	ALDOA		Astral	DDA
AADESTGSIAKRL	13	P04075	ALDOA		Astral	DDA
SALKAWGGKKENLKAAQEEYVKRA	24	P04075	ALDOA		Astral	DDA
KGGVVGIKV	9	P04075	ALDOA		Astral	DDA
INLNAINKCPLLKPWALTFSYGR	23	P04075	ALDOA		Astral	DDA
KYTPSGQAGAAASE	14	P04075	ALDOA		Astral	DDA
EYVKRAL	7	P04075	ALDOA		Astral	DDA
KGGVVGIKVDKGVVPLAGT	19	P04075	ALDOA		Astral	DDA
VLKIGEHTPSAL	12	P04075	ALDOA		Astral	DDA
AAQEEYVKR	9	P04075	ALDOA		Astral	DDA
AAQEEYVKRA	10	P04075	ALDOA		Astral	DDA
ADESTGSIAKRLQ	13	P04075	ALDOA		Astral	DDA
IGEHTPSALAIMENANVLAR	20	P04075	ALDOA		Astral	DDA
IVAPGKGILAADESTGSIAKR	21	P04075	ALDOA		Astral	DDA
LQSIGTENTEENR	13	P04075	ALDOA		Astral	DDA
PLLKPWALTF	10	P04075	ALDOA		Astral	DDA
PLLKPWALTFSYGR	14	P04075	ALDOA		Astral	DDA
RLQSIGTENTEENR	14	P04075	ALDOA		Astral	DDA
ADESTGSIAKR	11	P04075	ALDOA		Astral	DDA
SALKAWGGKKENLKAAQEEYVKR	23	P04075	ALDOA		Astral	DDA
ADESTGSIAKRL	12	P04075	ALDOA		Astral	DDA
GEHTPSALAIMENANVLARYA	21	P04075	ALDOA		Astral	DDA
IAHRIVAPGKGILA	14	P04075	ALDOA		Astral	DDA
KAWGGKKENLKAAQE	15	P04075	ALDOA		Astral	DDA
KGGVVGIKVD	10	P04075	ALDOA		Astral	DDA
KIGEHTPSALAIMENANVLARYA	23	P04075	ALDOA		Astral	DDA
PLLKPWALTFSY	12	P04075	ALDOA		Astral	DDA
VLKIGEHTPSALAIMENANVL	21	P04075	ALDOA		Astral	DDA
VLKIGEHTPSALAIMENANVLARYA	25	P04075	ALDOA		Astral	DDA
AADESTGSIAKR	12	P04075	ALDOA		Astral	DDA
KAAQEEYVKRA	11	P04075	ALDOA		Astral	DDA
KAWGGKKENLKAAQEEYVKRA	21	P04075	ALDOA		Astral	DDA
ALQASALKAWGGKKENLK	18	P04075	ALDOA		Astral	DDA
PLLKPWALTFSYGRAL	16	P04075	ALDOA		Astral	DDA
PLLKPWAL	8	P04075	ALDOA		Astral	DDA
SGGQSEEEASINLNAINKC	19	P04075	ALDOA		Astral	DDA
ACQGKYTPSGQAGAAASESL	20	P04075	ALDOA		Astral	DDA
KYTPSGQAGAAASESL	16	P04075	ALDOA		Astral	DDA
LTADDRVNPCIGG	13	P04075	ALDOA		Astral	DDA
SGGQSEEEASIN	12	P04075	ALDOA		Astral	DDA
AAVYKALSDHHIY	13	P04075	ALDOA		Astral	DDA
AWGGKKENLKAAQEEYVKR	19	P04075	ALDOA		Astral	DDA
RRTVPPAVTG	10	P04075	ALDOA		Astral	DDA
KIGEHTPSALAIMENA	16	P04075	ALDOA		Astral	DDA
ATVTALRRTVPPAVTGITFL	20	P04075	ALDOA		Astral	DDA
ASESLFVSNHAY	12	P04075	ALDOA		Astral	DDA
ALRRTVPPAVTGITFL	16	P04075	ALDOA		Astral	DDA
KFSHEEI	7	P04075	ALDOA		Astral	DDA
TQKFSHEEI	9	P04075	ALDOA		Astral	DDA
PPAVTGITFL	10	P04075	ALDOA		Astral	DDA
LRRTVPPAVTGITFL	15	P04075	ALDOA		Astral	DDA
TALRRTVPPAVTGITFL	17	P04075	ALDOA		Astral	DDA
PYQYPALTPEQKKELSDIAHRIV	23	P04075	ALDOA		Astral	DDA
AMATVTALRRTVPPAVTGITFL	22	P04075	ALDOA		Astral	DDA
RRTVPPAVTGITFL	14	P04075	ALDOA		Astral	DDA
RTVPPAVTGITFL	13	P04075	ALDOA		Astral	DDA
SLFVSNHAY	9	P04075	ALDOA		Astral	DDA
TVTALRRTVPPAVTGITFL	19	P04075	ALDOA		Astral	DDA
PYQYPALTPEQKKEL	15	P04075	ALDOA		Astral	DDA
YPALTPEQKKELSDIAHR	18	P04075	ALDOA		Astral	DDA
QGKYTPSGQAGAAASESLFVSNHAY	25	P04075	ALDOA		Astral	DDA
AMATVTALRRTVPPAVTGITF	21	P04075	ALDOA		Astral	DDA
FVSNHAY	7	P04075	ALDOA		Astral	DDA
PYQYPALTPEQKKELSDIAHR	21	P04075	ALDOA		Astral	DDA
IVEPEILPDGDHDLKR	16	P04075	ALDOA	ALDOC	Astral	DIA
LEGTLLKP	8	P04075	ALDOA	ALDOB, ALDOC	Astral	DIA
IVEPEILPDGDHDLK	15	P04075	ALDOA	ALDOC	Astral	DIA
RSQLEEKENKKFPVFK	16	P04080	CSTB		Astral	DDA
AVSFKSQVVA	10	P04080	CSTB		Astral	DDA
HVGDEDFVHLRVFQSLPHENKPLTL	25	P04080	CSTB		Astral	DDA
RSQLEEKENKKFPVFKAVSF	20	P04080	CSTB		Astral	DDA
AETQHIADQV	10	P04080	CSTB		Astral	DDA
NYQTNKAKHDELTYF	15	P04080	CSTB		Astral	DDA
AVSFKSQVV	9	P04080	CSTB		Astral	DDA
VFQSLPHENKPLTL	14	P04080	CSTB		Astral	DDA
RVFQSLPHEN	10	P04080	CSTB		Astral	DDA
FQSLPHENKPLTL	13	P04080	CSTB		Astral	DDA
VSFKSQVV	8	P04080	CSTB		Astral	DDA
ADQVRSQLEEKENKKFPVFKA	21	P04080	CSTB		Astral	DDA
FIKVHVGDEDFVHL	14	P04080	CSTB		Astral	DDA
KSQVVAGTNY	10	P04080	CSTB		Astral	DDA
KSQVVAGTNYF	11	P04080	CSTB		Astral	DDA
AGTNYFIKVH	10	P04080	CSTB		Astral	DDA
KAVSFKSQVVA	11	P04080	CSTB		Astral	DDA
KHDELTYF	8	P04080	CSTB		Astral	DDA
VSFKSQVVA	9	P04080	CSTB		Astral	DDA
TQPATAETQHI	11	P04080	CSTB		Astral	DDA
SFKSQVVAGTNY	12	P04080	CSTB		Astral	DDA
SLPHENKPLTL	11	P04080	CSTB		Astral	DDA
KAVSFKSQVV	10	P04080	CSTB		Astral	DDA
QSLPHENKPLTL	12	P04080	CSTB		Astral	DDA
SQLEEKENKKFPVFK	15	P04080	CSTB		Astral	DDA
VFQSLPHENKPLTLSNYQTNK	21	P04080	CSTB		Astral	DDA
ADQVRSQLEEKENKKFPVFKAVSF	24	P04080	CSTB		Astral	DDA
HVGDEDFVHL	10	P04080	CSTB		Astral	DDA
GAPSATQPATAETQH	15	P04080	CSTB		Astral	DDA
SNYQTNKAKHDELT	14	P04080	CSTB		Astral	DDA
AETQHIADQVRS	12	P04080	CSTB		Astral	DDA
RSQLEEKENKKFPVFKAVSFKSQVV	25	P04080	CSTB		Astral	DDA
SFKSQVVAGTNYFIKV	16	P04080	CSTB		Astral	DDA
ADQVRSQLEEKENKKFPVFKAV	22	P04080	CSTB		Astral	DDA
AKHDELTYF	9	P04080	CSTB		Astral	DDA
KSQVVAGTNYFIKVH	15	P04080	CSTB		Astral	DDA
QTNKAKHDELTYF	13	P04080	CSTB		Astral	DDA
SQLEEKENKKFPVFKAVSFK	20	P04080	CSTB		Astral	DDA
SQVVAGTNYFIKV	13	P04080	CSTB		Astral	DDA
AGTNYFIKV	9	P04080	CSTB		Astral	DDA
HVGDEDFVHLRV	12	P04080	CSTB		Astral	DDA
MMCGAPSATQPATAETQHIADQVR	24	P04080	CSTB		Astral	DDA
RSQLEEKENKKFPVFKA	17	P04080	CSTB		Astral	DDA
VFQSLPHENKPLT	13	P04080	CSTB		Astral	DDA
VHVGDEDFVHLR	12	P04080	CSTB		Astral	DDA
GAPSATQPATAETQHI	16	P04080	CSTB		Astral	DDA
GAPSATQPATAETQHIADQVR	21	P04080	CSTB		Astral	DDA
GTNYFIKVHVGDEDFVHLR	19	P04080	CSTB		Astral	DDA
IKVHVGDEDFVHLR	14	P04080	CSTB		Astral	DDA
KSQVVAGTNYFIKVHVGDEDFVHLR	25	P04080	CSTB		Astral	DDA
APSATQPATAETQHI	15	P04080	CSTB		Astral	DDA
GAPSATQPATAETQHIADQV	20	P04080	CSTB		Astral	DDA
HVGDEDFVHLR	11	P04080	CSTB		Astral	DDA
IKVHVGDEDFVHL	13	P04080	CSTB		Astral	DDA
MMCGAPSATQPATAETQHI	19	P04080	CSTB		Astral	DDA
SQVVAGTNYFIKVHVGDEDFVHLR	24	P04080	CSTB		Astral	DDA
QLEEKENKKFPVFKAV	16	P04080	CSTB		Astral	DDA
SQLEEKENKKFPVFKAVSF	19	P04080	CSTB		Astral	DDA
FIKVHVGDEDFVHLR	15	P04080	CSTB		Astral	DDA
RVFQSLPHENKPLTLSNYQTNKAKH	25	P04080	CSTB		Astral	DDA
RSQLEEKENKKFPVFKAV	18	P04080	CSTB		Astral	DDA
KPLTLSNYQTNKAKHDELTYF	21	P04080	CSTB		Astral	DDA
GTNYFIKV	8	P04080	CSTB		Astral	DDA
KPLTLSNYQTNK	12	P04080	CSTB		Astral	DDA
TLSNYQTNKAKHDELT	16	P04080	CSTB		Astral	DDA
VFQSLPHEN	9	P04080	CSTB		Astral	DDA
SNYQTNKAKHDEL	13	P04080	CSTB		Astral	DDA
KSQVVAGTNYFIKV	14	P04080	CSTB		Astral	DDA
RVFQSLPHENKPLTL	15	P04080	CSTB		Astral	DDA
SNYQTNKAKHDELTYF	16	P04080	CSTB		Astral	DDA
LSNYQTNKAKHDELTYF	17	P04080	CSTB		Astral	DDA
LSNYQTNKAKHDELTYF	17	P04080	CSTB		Astral	DIA
VGDEDFVH	8	P04080	CSTB		Astral	DIA
HVGDEDFVHL	10	P04080	CSTB		Astral	DIA
ETLKKAL	7	P04083	ANXA1	EFR3B	Astral	DDA
TIIDILTKRNNAQRQQIKAAYL	22	P04083	ANXA1		Astral	DDA
TGHLEEVVL	9	P04083	ANXA1		Astral	DDA
AKGDRSEDFGVNE	13	P04083	ANXA1		Astral	DDA
SYPQLRR	7	P04083	ANXA1		Astral	DDA
YVQTVKSSKGGPGSA	15	P04083	ANXA1		Astral	DDA
QEYVQTVKS	9	P04083	ANXA1		Astral	DDA
AYLQETGKPLD	11	P04083	ANXA1		Astral	DDA
ALHKAIMV	8	P04083	ANXA1		Astral	DDA
ALLKTPAQFD	10	P04083	ANXA1		Astral	DDA
EQEYVQTVK	9	P04083	ANXA1		Astral	DDA
ALHKAIMVKGVD	12	P04083	ANXA1		Astral	DDA
ALLKTPAQFDADELRA	16	P04083	ANXA1		Astral	DDA
RSYPQLR	7	P04083	ANXA1		Astral	DDA
NAQRQQIKAAYL	12	P04083	ANXA1		Astral	DDA
NNAQRQQIKAAYL	13	P04083	ANXA1		Astral	DDA
QEYVQTVK	8	P04083	ANXA1		Astral	DDA
LKTPAQFD	8	P04083	ANXA1		Astral	DDA
LTGHLEEVVL	10	P04083	ANXA1		Astral	DDA
QETGKPLDETLKKA	14	P04083	ANXA1		Astral	DDA
AALHKAIMV	9	P04083	ANXA1		Astral	DDA
QRQQIKAAYL	10	P04083	ANXA1		Astral	DDA
EQEYVQTVKS	10	P04083	ANXA1		Astral	DDA
GVDEATIIDILTKR	14	P04083	ANXA1		Astral	DDA
PAFFAEKLHQA	11	P04083	ANXA1		Astral	DDA
TSKPAFFAEKLHQA	14	P04083	ANXA1		Astral	DDA
LALLKTPAQFD	11	P04083	ANXA1		Astral	DDA
ALTGHLEEVVLALLK	15	P04083	ANXA1		Astral	DDA
ETLKKALTGHLEEVVL	16	P04083	ANXA1		Astral	DDA
PAQFDADELRA	11	P04083	ANXA1		Astral	DDA
VYREELKRDLAKDITSDTSGDFR	23	P04083	ANXA1		Astral	DDA
ALLKTPAQFDADEL	14	P04083	ANXA1		Astral	DDA
AMVSEFLKQAWF	12	P04083	ANXA1		Astral	DDA
KGTDVNVFNTILTTR	15	P04083	ANXA1		Astral	DDA
VFQKYTKYSKHDMNK	15	P04083	ANXA1		Astral	DDA
ATSKPAFFAEKL	12	P04083	ANXA1		Astral	DDA
MKGVGTRHKALIRIM	15	P04083	ANXA1		Astral	DDA
MKGVGTRHKALIRIMVS	17	P04083	ANXA1		Astral	DDA
SKPAFFAEKLHQA	13	P04083	ANXA1		Astral	DDA
TSKPAFFAEKL	11	P04083	ANXA1		Astral	DDA
RTNKEIRDINRVYREEL	17	P04083	ANXA1		Astral	DDA
RSEIDMNDIKAFYQKMYGISL	21	P04083	ANXA1		Astral	DDA
KRDLAKDITSDTSGDFR	17	P04083	ANXA1		Astral	DDA
ALYEAGERRKGTDVNVFNTILTT	23	P04083	ANXA1		Astral	DDA
ALYEAGERRKGTDVNVFNTILTTR	24	P04083	ANXA1		Astral	DDA
AMVSEFLKQA	10	P04083	ANXA1		Astral	DDA
AMVSEFLKQAWFIENE	16	P04083	ANXA1		Astral	DDA
AMVSEFLKQAW	11	P04083	ANXA1		Astral	DDA
IENEEQEYVQTVK	13	P04083	ANXA1		Astral	DDA
SKGGPGSAVSPYPTFNPSSDVA	22	P04083	ANXA1		Astral	DDA
ALHKAIMVKGVDEA	14	P04083	ANXA1		Astral	DDA
AMVSEFLKQAWFIENEE	17	P04083	ANXA1		Astral	DDA
ENEEQEYVQTVK	12	P04083	ANXA1		Astral	DDA
ETLKKALTGHLEEVV	15	P04083	ANXA1		Astral	DDA
KGVDEATIIDILTKRNNA	18	P04083	ANXA1		Astral	DDA
LKTPAQFDADELRA	14	P04083	ANXA1		Astral	DDA
SKGGPGSAVSPYPTFNPSSD	20	P04083	ANXA1		Astral	DDA
SKGGPGSAVSPYPTFNPSSDVAAL	24	P04083	ANXA1		Astral	DDA
YLQETGKPLD	10	P04083	ANXA1		Astral	DDA
EQEYVQTVKSSKGGPGSA	18	P04083	ANXA1		Astral	DDA
ILDETKGDYEKILVALCGGN	20	P04083	ANXA1		Astral	DDA
KGVDEATIIDILTKRNNAQRQQIKA	25	P04083	ANXA1		Astral	DDA
PAFFAEKL	8	P04083	ANXA1		Astral	DDA
SKGGPGSAVSPYPTF	15	P04083	ANXA1		Astral	DDA
SKGGPGSAVSPYPTFNPSSDV	21	P04083	ANXA1		Astral	DDA
SLAKGDRSEDFGVNE	15	P04083	ANXA1		Astral	DDA
AMVSEFLKQAWFIENEEQEYVQTVK	25	P04083	ANXA1		Astral	DDA
KGDYEKILVAL	11	P04083	ANXA1		Astral	DDA
TNKEIRDINR	10	P04083	ANXA1		Astral	DDA
ALLKTPAQ	8	P04083	ANXA1		Astral	DDA
AMVSEFLKQ	9	P04083	ANXA1		Astral	DDA
KEIRDINRVY	10	P04083	ANXA1		Astral	DDA
AMVSEFLK	8	P04083	ANXA1		Astral	DDA
KGDYEKILV	9	P04083	ANXA1		Astral	DDA
AKDITSDTSGDFRNALL	17	P04083	ANXA1		Astral	DDA
RSEIDMNDIKAFYQKMY	17	P04083	ANXA1		Astral	DDA
ETLKKALTGHL	11	P04083	ANXA1		Astral	DDA
ATSKPAFFAEKLHQA	15	P04083	ANXA1		Astral	DDA
IENEEQEYVQTVKSSK	16	P04083	ANXA1		Astral	DIA
IENEEQEYVQ	10	P04083	ANXA1		Astral	DIA
NEEQEYVQT	9	P04083	ANXA1		Astral	DIA
IENEEQEYVQT	11	P04083	ANXA1		Astral	DIA
LKQAWFIENEEQEYVQTVK	19	P04083	ANXA1		Astral	DIA
AMVSEFLKQA	10	P04083	ANXA1		Astral	DIA
EEQEYVQTVK	10	P04083	ANXA1		Astral	DIA
ENEEQEYVQTVK	12	P04083	ANXA1		Astral	DIA
FIENEEQEYVQTVK	14	P04083	ANXA1		Astral	DIA
FIENEEQEYVQTVKSSKGGPGSA	23	P04083	ANXA1		Astral	DIA
IENEEQEYVQTVK	13	P04083	ANXA1		Astral	DIA
IENEEQEYVQTVKSSKGGPGSA	22	P04083	ANXA1		Astral	DIA
NEEQEYVQTVK	11	P04083	ANXA1		Astral	DIA
WFIENEEQEYVQTVK	15	P04083	ANXA1		Astral	DIA
FIENEEQEYVQT	12	P04083	ANXA1		Astral	DIA
NEEQEYVQTVKSS	13	P04083	ANXA1		Astral	DIA
NEEQEYVQTVKSSKGGPGSA	20	P04083	ANXA1		Astral	DIA
FIENEEQEYVQ	11	P04083	ANXA1		Astral	DIA
IENEEQEYVQTVKSS	15	P04083	ANXA1		Astral	DIA
FIENEEQEYVQTVKSS	16	P04083	ANXA1		Astral	DIA
AMVSEFLKQ	9	P04083	ANXA1		Astral	DIA
AWFIENEEQEYVQTVK	16	P04083	ANXA1		Astral	DIA
FIENEEQEYVQTVKSSK	17	P04083	ANXA1		Astral	DIA
QEYVQTVKSSKGGP	14	P04083	ANXA1		Astral	DIA
AMVSEFLKQAW	11	P04083	ANXA1		Astral	DIA
KNVRPDYLKA	10	P04179	SOD2		Astral	DDA
GIDVWEHAYYL	11	P04179	SOD2		Astral	DDA
PNQDPLQGTTGLIPLL	16	P04179	SOD2		Astral	DDA
KHSLPDLPYDYGALEPHINAQIMQL	25	P04179	SOD2		Astral	DDA
TKKTVQGPPTSDD	13	P04181	OAT		Astral	DDA
VHSSVASATSVATKK	15	P04181	OAT		Astral	DDA
GEAGVVVPDPGYLMGVREL	19	P04181	OAT		Astral	DDA
LKSQVDKLTLTSR	13	P04181	OAT		Astral	DDA
KSQVDKLTLTSR	12	P04181	OAT		Astral	DDA
LEEENLAENADK	12	P04181	OAT		Astral	DIA
VLEEENLAENADK	13	P04181	OAT		Astral	DIA
YRSGGGFSSGSAG	13	P04264	KRT1		Astral	DDA
SRQFSSRSGYR	11	P04264	KRT1		Astral	DDA
SRQFSSRSGYRSGGGFSSGSAGIIN	25	P04264	KRT1		Astral	DDA
FVSTTYSGVTR	11	P04264	KRT1		Astral	DDA
GSGGGSSGGSIGGRGSSSGGVK	22	P04264	KRT1		Astral	DDA
GSGGGSYGSGGGGGGHGSY	19	P04264	KRT1		Astral	DDA
SRQFSSRSG	9	P04264	KRT1		Astral	DDA
YRSGGGFSSGSAGIIN	16	P04264	KRT1		Astral	DDA
VSTTYSGVTR	10	P04264	KRT1		Astral	DDA
GFGGGGYGG	9	P04264	KRT1	DDX3X, DDX3Y	Astral	DIA
SMDNNRSLDLD	11	P04264	KRT1	KRT3, KRT77	Astral	DIA
FGGGGFGGGG	10	P04264	KRT1	KRT10	Astral	DIA
FGGGGIGGGG	10	P04264	KRT1		Astral	DIA
GFGGGGIGGG	10	P04264	KRT1		Astral	DIA
TNAENEFVTIK	11	P04264	KRT1		Astral	DIA
GGYGGGYGP	9	P04264	KRT1		Astral	DIA
FVSTTYSGVTR	11	P04264	KRT1		Astral	DIA
AQYEDIAQK	9	P04264	KRT1		Astral	DIA
YRSGGGFSSGSAGI	14	P04264	KRT1		Astral	DIA
SEGPLKGI	8	P04406	GAPDH	ALK	Astral	DDA
QNIIPASTGAAKAV	14	P04406	GAPDH	GAPDHS	Astral	DDA
GIVEGLMTTV	10	P04406	GAPDH	GAPDHS	Astral	DDA
NIIPASTGAAK	11	P04406	GAPDH	GAPDHS	Astral	DDA
QNIIPASTGAAK	12	P04406	GAPDH	GAPDHS	Astral	DDA
IIPASTGAAKAV	12	P04406	GAPDH	GAPDHS	Astral	DDA
IIPASTGAAKA	11	P04406	GAPDH	GAPDHS	Astral	DDA
GIVEGLMTTVH	11	P04406	GAPDH	GAPDHS	Astral	DDA
IGRLVTR	7	P04406	GAPDH	MRPS34, PLA2G6	Astral	DDA
GIVEGLMTTVHAITATQK	18	P04406	GAPDH		Astral	DDA
QYDSTHGKFHGTVKAEN	17	P04406	GAPDH		Astral	DDA
KVKVGVNGFGRIGRLVTR	18	P04406	GAPDH		Astral	DDA
GAHLQGGAKRVIISA	15	P04406	GAPDH		Astral	DDA
KVGVNGFGRIGRLVT	15	P04406	GAPDH		Astral	DDA
GVNGFGRIGRLVT	13	P04406	GAPDH		Astral	DDA
AINDPFIDL	9	P04406	GAPDH		Astral	DDA
AKAVGKVIPELNGKLT	16	P04406	GAPDH		Astral	DDA
HDNFGIVEGLMT	12	P04406	GAPDH		Astral	DDA
APMFVMGVNHEKYDNSLKIISNAS	24	P04406	GAPDH		Astral	DDA
GRIGRLVTRAAF	12	P04406	GAPDH		Astral	DDA
QYDSTHGKF	9	P04406	GAPDH		Astral	DDA
QYDSTHGKFHGTVKAENGKLVI	22	P04406	GAPDH		Astral	DDA
FRVPTANVS	9	P04406	GAPDH		Astral	DDA
AFRVPTANVSVV	12	P04406	GAPDH		Astral	DDA
ENGKLVINGN	10	P04406	GAPDH		Astral	DDA
FQYDSTHGKFHGTVKAENGKLV	22	P04406	GAPDH		Astral	DDA
HLQGGAKRVIISA	13	P04406	GAPDH		Astral	DDA
LAKVIHDNF	9	P04406	GAPDH		Astral	DDA
AFRVPTANVS	10	P04406	GAPDH		Astral	DDA
FNSDTHSSTFD	11	P04406	GAPDH		Astral	DDA
LAKVIHDNFGI	11	P04406	GAPDH		Astral	DDA
RVPTANVSV	9	P04406	GAPDH		Astral	DDA
VNGFGRIGRLVT	12	P04406	GAPDH		Astral	DDA
VNGFGRIGRLVTRA	14	P04406	GAPDH		Astral	DDA
GFGRIGRLVTR	11	P04406	GAPDH		Astral	DDA
NDHFVKLI	8	P04406	GAPDH		Astral	DDA
NSLKIISNA	9	P04406	GAPDH		Astral	DDA
AGAGIALND	9	P04406	GAPDH		Astral	DDA
APLAKVIHDNFGIVEGL	17	P04406	GAPDH		Astral	DDA
KAENGKLVI	9	P04406	GAPDH		Astral	DDA
KVKVGVNGFGRIGRLVTRA	19	P04406	GAPDH		Astral	DDA
NDHFVKL	7	P04406	GAPDH		Astral	DDA
PAKYDDIKKVVKQA	14	P04406	GAPDH		Astral	DDA
PELNGKLTGMAF	12	P04406	GAPDH		Astral	DDA
QGGAKRVIIS	10	P04406	GAPDH		Astral	DDA
STGVFTTME	9	P04406	GAPDH		Astral	DDA
TQKTVDGPSGKLWRDGRGAL	20	P04406	GAPDH		Astral	DDA
AFNSGKVDI	9	P04406	GAPDH		Astral	DDA
NHEKYDNSL	9	P04406	GAPDH		Astral	DDA
[truncated: 14,432 more rows]

## Sheet: non-redundant_sequences
Peptide	Peptide Length
ALEEDLKV	8
LALEEDLK	8
LEEDLKVFHNA	11
LLDSKINT	8
NLLDSKINT	9
VVHNLLDSKINT	12
LLWNNQEKIGGGSGGGGSGGHA	22
AAQTSGLPSSVR	12
AQTSGLPSSVR	11
MMKFKPNQTR	10
QGGDFTRPNGTGDKSIYGEKF	21
KVLELTGK	8
LEEVLEQQR	9
PSAPPPASAGLKSHPPPPEK	20
WDDWKDTHP	9
FGNDGSNFGGGGS	13
TTLTSREVQTAVRLLLPGELAK	22
AAAEKAVTKEEF	12
AAATGATPIAGRFTPGTF	18
AAGTHLGGTNL	11
AAGTHLGGTNLD	12
AIVAIENPADVSVISSR	17
AIVAIENPADVSVISSRNTGQR	22
ASYVNLPTIAL	11
ATGATPIAGRFTPGTFTNQIQA	22
KAVTKEEFQ	9
KRTWEKLLLAA	11
PIQQFPTE	8
SGALDVLQM	9
SGALDVLQMKEEDVLK	16
SGALDVLQMKEEDVLKFLAA	20
SGALDVLQMKEEDVLKFLAAGTHL	24
TGATPIAGRFTPGTFTNQI	19
TGATPIAGRFTPGTFTNQIQA	21
TWEKLLLAAR	10
KPPPPPPPP	9
AAPPHVIHHTTVVQPNG	17
AHSPTPVAPHPVTVPT	16
RMVLHIQDKAYSKNSE	16
AEAVERTDELVREYLLFR	18
QTNLVPYPRIHFPMTAFAPIV	21
ALEKRMKASESSRLKLEGSLR	21
DTIRPEHVLRL	11
NKADYAYNGGQ	11
LEGDHSTPPSAYGSVK	16
STVHEILCK	9
STVHEILCKLSLEGDH	16
ESVMDVVRKEAESCDCLQGFQLTH	24
ESVMDVVRKEAESCDCLQGFQLTHS	25
LLALPIRPATR	11
MDGRVQLIK	9
MDGRVQLIKA	10
MDGRVQLIKALL	12
MDGRVQLIKALLA	13
MDGRVQLIKALLALPIRPATR	21
RGFLAEMKRV	10
GRLTEAAAAGSGSR	14
GKGDPKKPRGKMSSYAFFVQ	20
SQYAPSPDFKR	11
GGYRQQQSQTAY	12
GKQPLLLSEDEEDTKRVVR	19
LLLSEDEEDTKR	12
RGGYRQQQSQTAY	13
SEAPSGESRKF	11
TFKPIDLSDLKRRSTQDAKKS	21
TSSPVSRVVYNGKR	14
EIKKDLDAKKKPPSA	15
KLEEIKKDLDAKKKPPSA	18
ALKNNSNDIVNAIMELTM	18
SQQAQLAAAEK	11
TKAPQDVEMKDLEDES	16
ADDKDSLPKLK	11
ADDKDSLPKLKD	12
NGKLGRII	8
FVVYKLPALR	10
FVVYKLPALRG	11
GDSGQPVDWFVVYKLPALRG	20
LTCYGDSGQPVDWFVVYKLPALR	23
LTCYGDSGQPVDWFVVYKLPALRG	24
PVDWFVVYKLPALRG	15
SSMRGHTKGVLLL	13
SVKEYVDPNNIFGNRNLL	18
AALQEEEQASKQINPKRPRAL	21
SAMPFTASPASSTTAR	16
TTQQIDLQGPGPWGFR	16
TTQQIDLQGPGPWGFRL	17
YLQMKAKRQGHAEPQP	16
AVVIVEDAKVK	11
VGVQDFVLLENF	12
IDAQNPQIK	9
IGNEIDAQNPQIK	13
GFFGFPGPRSH	11
ADIIARLREDGIQKR	15
ASPDDDLGSSN	11
FRTGEEDKKINEELESQ	17
INEELESQ	8
MMFVKSSGS	9
RSASPDDDLGSSN	13
SPDDDLGSSN	10
WEAADLGNEER	11
WEAADLGNEERKQ	13
WEAADLGNEERKQK	14
WEAADLGNEERKQKF	15
WEAADLGNEERKQKFLRL	18
FREPATINY	9
FRGLGMTL	8
QADYLYR	7
AAAAVVEFQR	10
AAAAVVEFQRAQSLL	15
AAAAVVEFQRAQSLLS	16
VVDSLYNKAKKLT	13
ADGGSERADGRIVK	14
CNIIPLQR	8
HNIGSVVQHS	10
NLLPLQR	7
ATLKKTGKTVSYLGLE	16
KKTGKTVSYLGLE	13
PKHEFSVDMT	10
TLKKTGKTVSYLGLE	15
YDIDLPNKK	9
DVVATGADPSDLESGGLLH	19
SISASKASPPGDLQNPKRARQDPT	24
AYEQVAKALK	10
EEIELAYEQVAKALK	15
NLEKGLLKA	9
NLLPKLHIVQV	11
PGGQLPFLLYGT	12
WLKGVTF	7
ALNEKLVNL	9
ANLTQSQIALNEKLVNL	17
LANLTQSQIALNEKLVNL	18
NLTQSQIALNEKLVNL	16
VNQVPKIVPDDFETML	16
VNWLAHNVSKDNRQ	14
SFKANLENPIRLA	13
SPEQQAAIQELLNSA	15
QHQQQKALQSGPPQSRRK	18
MEALIPVINKL	11
AKGDAKGDKAKVKDEPQRRSA	21
DASTLQSQKAEGTGDAK	17
PKRKAKGDAKGDKAKVKDEPQRR	23
RDASTLQSQKAEGTGDAK	18
ALAGTLPVLLL	11
VDYSKLKKERPDF	13
VNVDYSKLKKERP	13
ALLKMLKHGRAGVPMEVM	18
ALLKMLKHGRAGVPMEVMGL	20
AMLDTVVFK	9
APAVDTAEQVYISSL	15
AVDPVFQAKMLDML	14
GEFVDDYTVRVIDVF	15
IDAFRLINA	9
MDRLLRL	7
MDRLLRLG	8
MDRLLRLGGGMPGLG	15
MDRLLRLGGGMPGLGQGPPTD	21
MLDTVVFK	8
TAEQVYISSL	10
TSNLGHLNKPSIQALIHGL	19
AEMGSKGVTAGKIASNVQK	19
AEMGSKGVTAGKIASNVQKKLT	22
AEMGSKGVTAGKIASNVQKKLTR	23
AENPSLENHRIK	12
KAHDEAVRSEKKAKKARPE	19
APIPHDGNLYPR	12
APLQGQLVARPSS	13
APLQGQLVARPSSINY	16
DQDGKIGLR	9
DSSAARNGLL	10
DSSAARNGLLT	11
EASAPIPHDGNLYPR	15
GLSLNEEEIRAN	12
INGQNVIGLK	10
ITIMPAFIFEHIIK	14
LEDLKVDK	8
LEDLKVDKV	9
LNEEEIRAN	9
LNEEEIRANVA	11
LSLNEEEIRAN	11
SEASAPIPHD	10
SLEDLKVDK	9
SLEDLKVDKV	10
SLMDHTIPEV	10
SLYPSLEDLKVD	12
SLYPSLEDLKVDKVIQ	16
SLYPSLEDLKVDKVIQA	17
SLYPSLEDLKVDKVIQAQ	18
SLYPSLEDLKVDKVIQAQT	19
SLYPSLEDLKVDKVIQAQTA	20
SLYPSLEDLKVDKVIQAQTAF	21
DEDDWSKP	8
LDLLNATGKDS	11
SDEDDWSKP	9
SHVAVENALGLDQQFAGLDLN	21
SRGLRVCEDGPVFYPPPKKT	20
KDDLDEEEDTHL	12
LDEEEDTHL	9
LTKDDLDEEEDTHL	14
TKDDLDEEEDTHL	13
GSSKKVTLSVL	11
GSSKKVTLSVLSREQSEGVGARVRR	25
NAKNGFERAKTWKSKIGN	18
ADNEKLDNQR	10
ADNEKLDNQRL	11
ADNEKLDNQRLK	12
ADNEKLDNQRLKN	13
ADNEKLDNQRLKNF	14
ADNEKLDNQRLKNFK	15
APLDLDKYVEIARL	14
LDLDKYVEIARL	12
DPANITLEPMEIRTFLASVQWK	22
LDPANITLEPMEIRT	15
LDPANITLEPMEIRTFLASVQWK	23
ASQNRDPAATSVAAA	15
ASQNRDPAATSVAAAR	16
ATFPLQVL	8
HVIRGYVGNRA	11
MEEECRVLSIQSHVIRGYVGNR	22
NNMNKYDY	8
NSDELQELYEGLRL	14
QSHVIRGYVGNRA	13
SIQSHVIRGYVGNRA	15
STLHHVL	7
SPSRPLSR	8
IALYMASQPKNK	12
LIALYMASQPKNK	13
MYYKFSGFTQK	11
APASAQAPPPAAAK	14
MEIPVPVQPSWLR	13
MEIPVPVQPSWLRR	14
DEFGFEIPDIDAEKL	15
EGIQDRVL	8
EGIQDRVLYVL	11
EGIQDRVLYVLKL	13
IVDYIADKKDVY	12
IVDYIADKKDVYE	13
KLYDKIDPEKL	11
KLYDKIDPEKLSVNSHF	17
KLYDKIDPEKLSVNSHFM	18
PPLTLEGIQDR	11
PQEIVDYIADKKDVYE	16
QDRVLYVLKL	10
SDMPPLTLEGI	11
SDMPPLTLEGIQDR	14
SDMPPLTLEGIQDRVL	16
SDMPPLTLEGIQDRVLY	17
SDMPPLTLEGIQDRVLYV	18
SDMPPLTLEGIQDRVLYVL	19
SDMPPLTLEGIQDRVLYVLKL	21
VDYIADKKDVYE	12
YDKIDPEKL	9
YDKIDPEKLSV	11
YIADKKDVYE	10
VDAIKDTVLGKWQYF	15
PGMAEIEKFDKSKLK	15
ALKMVKGSIDR	11
ALKMVKGSIDRMFDKNLQDLVR	22
AGSSTGGGGVGETKV	15
IDEDIVTR	8
ATRRLTDAFLLLR	13
AVQALPSRAR	10
ADEELEALR	9
ADEELEALRR	10
ADEELEALRRQR	12
RKVMDSDEDDDY	12
AAMAVGGAGGSR	12
ALITQQDLAPQQR	13
ITQQDLAPQQR	11
ALSDGYWVVSNR	12
ALSDGYWVVSNRVPIPWVS	19
ALSDGYWVVSNRVPIPWVSGTSA	23
GGTSFQEPFLITNEI	15
GRPPLGFLNPRLYQ	14
GTPNFPALLKT	11
GTPNFPALLKTLL	13
GTPNFPALLKTLLNP	15
GTSASTPVFGGILSL	15
GTSASTPVFGGILSLINEH	19
INEHRILSGRPPLGFLNPRLY	21
INEHRILSGRPPLGFLNPRLYQQH	24
LDEEVEGQG	9
LFGGNFAHQASVAR	14
LFGGNFAHQASVARVVGQQGRGR	23
LHLGVTPSVIRK	12
LINEHRILS	9
LINEHRILSGRPPLGFLNPRLYQQH	25
NRVPIPWVSGTSA	13
PNFPALLK	8
PNFPALLKT	9
PNFPALLKTL	10
PNFPALLKTLL	11
PNFPALLKTLLNP	13
PVFGGILSL	9
SASTPVFGGILSLINEH	17
SDGYWVVSNRVPIPWVS	17
SDGYWVVSNRVPIPWVSGT	19
SDGYWVVSNRVPIPWVSGTSA	21
SGGGFSNVFPRPSYQEEAVTKFLSS	25
SNRVPIPWVSGTSA	14
SNRVPIPWVSGTSASTPVFGGILSL	25
SPEPDQRR	8
STPVFGGILSL	11
STPVFGGILSLINEH	15
SYSPEPDQRR	10
SYSPEPDQRRTLPPGWVSL	19
VNTELMKAAAR	11
VNTELMKAAARGLTLLFA	18
VPIPWVSGTSA	11
VPIPWVSGTSASTPVFGGIL	20
VPIPWVSGTSASTPVFGGILS	21
WVVSNRVPIPWVSGTSA	17
ILFGHENRV	9
AERGGDGGESERFNP	15
AERGGDGGESERFNPGELR	19
FEGEIGKGN	9
IFEGEIGKGN	10
VDDISINNH	9
VIFEGEIGKGN	11
SYDRAITVFSPDGHLFQ	17
SYDRAITVFSPDGHLFQVE	19
SYDRAITVFSPDGHLFQVEY	20
TAAANAAAGAAENAFRAP	18
ARLVKGERTNL	11
LRHIDGREESFRI	13
RQSLQKAVQQ	10
RQSLQKAVQQS	11
RQSLQKAVQQSMLS	14
SYIPGQPVTAVVQRVEIHKL	20
TRQSLQKAVQQSMLS	15
GAIGDAKVGRY	11
IGDAKVGRY	9
SAGGRPGSGPQL	12
SAGGRPGSGPQLGTGRGTLRLR	22
MEGGGGSGNKTTGG	14
MEGGGGSGNKTTGGLAG	17
AGFGAMEKFLVEYK	14
VIERLAQE	8
AEEFTLRFGVDRPS	14
IYHPNVD	7
LLLPDQPPYHL	11
LLLPDQPPYHLKA	13
LLLPDQPPYHLKAFNL	16
MMASMRVV	8
MMASMRVVKELEDLQKKPPPYLR	23
PDQPPYHL	8
GREFGNLTR	9
GREFGNLTRMR	11
ASLGKNPTD	9
AYLDAMMNEAPGPINF	16
DPEDVIRN	8
DPEDVIRNA	9
EAPGPINFTMF	11
EEATGTIQEDYLRELL	16
EEATGTIQEDYLRELLTTM	19
FTRILKHGAKDKDD	14
GDRFTDEEVDE	11
GEKLNGTDPEDVIRNAFACFD	21
GFIDKEDLHD	10
GTDPEDVIRNA	11
LKHGAKDKDD	10
MLASLGKNPTD	11
MNEAPGPINFTMF	13
MNEAPGPINFTMFL	14
NEAPGPINFTMF	12
NEAPGPINFTMFL	13
TDPEDVIRNA	10
DWVPYINGKFKKDN	14
ILDWVPYINGKFKKDN	16
MEVPPRLSHVPPPLFPSAPATLASR	25
RGGGNHQNNYQPY	13
TIKTDPVTGRSR	12
SKLKSSESVRVVVR	14
SVGATNMNEHSSR	13
AWRPPPFDTL	10
LLEVGPRLNFS	11
SLGLQLPDGQRR	12
VLRLPAVASKR	11
AASSAAQGAFQGN	13
TFHRAASSAAQGAFQGN	17
SLESALKDLKIK	12
ARPDAEKKEMKTITGK	16
ARPDAEKKEMKTITGKTFS	19
ARPDAEKKEMKTITGKTFSSR	21
DDDDVVIGK	9
ITGKTFSSR	9
KTITGKTF	8
KTITGKTFS	9
KTITGKTFSSR	11
LENLPASKDSIVHQA	15
NRARPDAEKKEMKTITGKTFSSR	23
RARPDAEKKEMKTITGKTFSSR	22
TGKTFSSR	8
TITGKTFSSR	10
VFKDDDDVVIGK	12
VLNRARPDAEKKEMKTITGKTFSSR	25
QFMNKSLSGPGQ	12
RQFMNKSLSGPGQ	13
VKRQFMNKSLSGPGQ	15
AASQAVEEMR	10
AASQAVEEMRSR	12
AAGDGDVKLG	10
AAGDGDVKLGT	11
AELIQKK	7
AELIQKKLQGEVEKYQQLQKDLSK	24
IKPPPPEVVSRGSS	14
YIHRFTNGGKEKRV	14
RYRGKEDAGKAFAS	14
GQNDLMGTAEDFADQFLR	18
ASSVGNVADSTEPTKR	16
ASRKEGTGSTATSSSSTA	18
KLFMAQALQEYNN	13
PIVIKNSHLINVL	13
SLRHVNIDHL	10
MDLNRIIQALKGTIDPKLR	19
SYTPGVGGDPAQLAQR	16
VSGSFPEDSSKER	13
AEPEKNGEVVHTPETSV	17
VVHTPETSV	9
ADEEKLPPGWEKR	13
ADEEKLPPGWEKRMSR	16
AGEEATTTKSQVLD	14
AGEEATTTKSQVLDYL	16
AGEEATTTKSQVLDYLSY	18
AGEEATTTKSQVLDYLSYA	19
ATPEGIYERPVD	12
AVFQLGDLHRALEL	14
KTAELLQV	8
KTAELLQVANY	11
LEEDDDPVVAR	11
TDEDEIGAAK	10
TDEDEIGAAKA	11
YLPERDVYESL	11
ALAAGGVGSIVRVLTARKTV	20
NTVSSARFR	9
SKNTVSSARFR	11
SKNTVSSARFRKV	13
ARTTSQLYDAVPIQSSVVL	19
YQSHPDAAVQ	10
AGLPPLKASHSAHSTH	16
IIAKLQSKEYSQY	13
LDLGEDYPSGK	11
LDLGEDYPSGKK	12
RLDLGEDYPSGKK	13
SKRHRLDLGEDYPSGK	16
SKRHRLDLGEDYPSGKK	17
SKRHRLDLGEDYPSGKKR	18
AGTGGLDAFGRVWDL	15
HLKEIYGINF	10
RGHNTNVGAIVFHPKST	17
TFKLWMAE	8
AEAGVRLLSY	10
AEALGTLMR	9
AFANLRK	7
AFANLRKV	8
AGAPYQAVGL	10
AGAPYQAVGLVQGTTPVL	18
AGAPYQAVGLVQGTTPVLQGL	21
AGAPYQAVGLVQGTTPVLQGLNG	23
AGAPYQAVGLVQGTTPVLQGLNGA	24
AGSPKGTIQVITQGTSL	17
AGVRLLSY	8
ALAGAPYQAVGLVQGTTPVL	20
ALAGAPYQAVGLVQGTTPVLQGL	23
APYQAVGLVQGTTPVLQGL	19
ARGGIVDEGALLR	13
ARQIPQATA	9
ATRMQSF	7
AVALAGAPYQAVGLVQGTTPVL	22
AVALAGAPYQAVGLVQGTTPVLQGL	25
AVFRPEVPLRRDLPLLLF	18
AVFRPEVPLRRDLPLLLFR	19
AVFRPEVPLRRDLPLLLFRT	20
AWAGSPKGTIQVITQGTSL	19
EAGVRLLSY	9
GAPYQAVGLVQGTTPVLQGL	20
GLLAEAGVRL	10
GLLAEAGVRLLSY	13
GLNVTTSH	8
GLNVTTSHSPAAPGE	15
GLVQGTTPVLQGL	13
GRIGREVATRMQ	12
GYDPIISPEVSASFGVQQL	19
KLLVKEA	7
KQHVTEAFQF	10
KQHVTEAFQFH	11
KQHVTEAFQFHF	12
LAEAGVRLL	9
LAEAGVRLLSY	11
LAEAGVRLLSYQT	13
LAGAPYQAVGLVQGTTPVLQGL	22
LARQIPQATA	10
LKEASKQADVNLVNA	15
LKEASKQADVNLVNAKLLVKEA	22
LLPSLEAW	8
LLPSLEAWKQHVTEAFQF	18
LLPSLEAWKQHVTEAFQFHF	20
LPSLEAWKQHVTEAFQFHF	19
NAKLLVKEA	9
NGAVFRPEVPLRRDL	15
NGAVFRPEVPLRRDLPLLL	19
NGAVFRPEVPLRRDLPLLLF	20
NGAVFRPEVPLRRDLPLLLFR	21
NGAVFRPEVPLRRDLPLLLFRT	22
NGAVFRPEVPLRRDLPLLLFRTQ	23
NGKTLGILGL	10
NGKTLGILGLGRIGREV	17
PEVPLRRDLPLLLF	14
PEVPLRRDLPLLLFRT	16
PLLPSTTGLLNDNTF	15
PLLPSTTGLLNDNTFAQC	18
PQATASMKDGKWERKKFMGTEL	22
PSLEAWKQHVTEAFQFHF	18
QGLNGAVFRPEVPLRRDLPLLLFRT	25
QTSDPAMLPTMIGLL	15
QTSDPAMLPTMIGLLA	16
QTSLVSDGETWHVMGI	16
QTSLVSDGETWHVMGISS	18
RPEVPLRRDLPLLLFR	16
RQIPQATA	8
RTQTSDPAMLPTMI	14
RTQTSDPAMLPTMIGL	16
RTQTSDPAMLPTMIGLL	17
SPAVIVGLLKEASKQADVNLVNA	23
SSLLPSLEAW	10
SSLLPSLEAWKQHVTEAFQFHF	22
SYQTSLVSDGETWHVMGI	18
TEAFQFHF	8
TQTSDPAMLPTMIGL	15
TQTSDPAMLPTMIGLL	16
TQTSDPAMLPTMIGLLA	17
TQTSDPAMLPTMIGLLAEAGVR	22
TSDPAMLPTMIGL	13
VALAGAPYQAVGLVQGTTPVLQGL	24
VDNVDLEAATRKG	13
VFRPEVPLRRDLPLLLF	17
VFRPEVPLRRDLPLLLFR	18
VFRPEVPLRRDLPLLLFRT	19
VFRPEVPLRRDLPLLLFRTQ	20
VGLVQGTTPVLQGL	14
VGLVQGTTPVLQGLNGAVF	19
VKGKSLTGVVNA	12
VQGTTPVLQGL	11
VTEAFQFHF	9
WAGSPKGTIQVITQGTSL	18
ANFSWNKRTRVSTK	14
KPDSMVTNSSTENEA	15
TEADLQFRPR	10
SGSGKSMNANTITK	14
SMNANTITK	9
ADKEAGGSDGPRETAPTSAYSSPAR	25
AAAAELSLLEK	11
LSSVVFIKNRLYTNSH	16
TTATRQEVLGLYR	13
GKEAAQEAVKL	11
GPIWDLRL	8
MMDPLSGQNRGYAFITF	17
TGYTLDVTTGQR	12
TLDVTTGQR	9
YQDTYGQQWK	10
ALSKRELDELKPWIEKTVKR	20
VQSNQGEEETTRIS	14
LSTLGELKQNLSR	13
MDSAGQDINLNSPNKG	16
MDSAGQDINLNSPNKGLL	18
SAISRKLGDMRNS	13
SKVVGDRENGSDNLP	15
VVGDRENGSDNLP	13
VVGDRENGSDNLPSSAGSGDKP	22
PLFHGTLAL	9
RGFIFKQTSKPF	12
AFSKGFR	7
AVANSSPVNPVVF	13
AVPSPPPASPR	11
ALRWMYHHS	9
HFEAIALVEKALQA	14
GGAAKRETKEVQTNELK	17
IVITGDGDIDHDQA	14
TDATKEKPKEVAENQ	15
TDATKEKPKEVAENQQNQS	19
TTEVGSVSEVKKDS	14
TTEVGSVSEVKKDSSQ	16
TTEVGSVSEVKKDSSQLG	18
VVVHKETELAEEGED	15
SGSNRRERGAPPLPPIPR	18
AADISESSGADCK	13
AADISESSGADCKGDPR	17
AADISESSGADCKGDPRN	18
FFQRAKP	7
LGLNPNADSDFRQR	14
MDEQALLGLNPNADSDFRQR	20
NYLKVFFQRAKP	12
VFFQRAKP	8
KEIDDSVLGQTGP	13
SSGNRKGFL	9
RIEDNLPAGEE	11
MDLLFGRRKTPEELLRQNQRALNR	24
MVEEVQKHS	9
MVEEVQKHSVHT	12
MVEEVQKHSVHTLVFR	16
VEEVQKHSVHT	11
VEEVQKHSVHTLVFR	15
VEEVQKHSVHTLVFRSLKR	19
AAAAASRGVGA	11
AAAAASRGVGAK	12
AAAAASRGVGAKL	13
AAAAASRGVGAKLG	14
AAAAASRGVGAKLGLR	16
AAAAASRGVGAKLGLREIR	19
ALENVLSGKA	10
SADQVTRALENVLSGKA	17
AAGVAGWGVEAEE	13
LEPYKPPSAQ	10
NMGYVQQRRESSLKYQTR	18
KSFSTALYGESDL	13
LEQQHQLIQEA	11
VDYHAANQSY	10
SDSVSASERAGPSRAR	16
ILDLPEGEHQ	10
PAPIRLRELIR	11
PAPIRLRELIRTIR	14
SQIRSRTPSASNDDQQE	17
SRTPSASNDDQQE	13
LVTSKLAGGQVE	12
SKLAGGQVE	9
SSLVTSKLAGGQVE	14
HMMIRGENMSKILKAR	16
HMMIRGENMSKILKARSMVTR	21
MTDTINEPILL	11
AAPLFELYDNAPGYGPIIS	19
ALFAVPKNYKL	11
ALFAVPKNYKLVAA	14
AVPKNYKLVAA	11
DNAPGYGPIISSLPQLLSR	19
DNAPGYGPIISSLPQLLSRF	20
EHRLPHVLLL	10
GNKYIQQT	8
GNKYIQQTKPLTL	13
GNKYIQQTKPLTLER	15
GNKYIQQTKPLTLERTI	17
GTTFFKLPGGELNPGED	17
GVLIVHEH	8
HEHRLPHVLLL	11
KKLFLVQL	8
KLPGGELNPGED	12
KPLTLER	7
KPLTLERTI	9
LFAVPKNYKLVA	12
LFAVPKNYKLVAA	13
NLYPLTNYTF	10
PLFELYDNAPGYGPII	16
PLFELYDNAPGYGPIIS	17
PLFELYDNAPGYGPIISSL	19
PQLLSRFNFIYN	12
QEKALFAVPKNYKL	14
QEKALFAVPKNYKLV	15
QEKALFAVPKNYKLVA	16
QEKALFAVPKNYKLVAA	17
QEKALFAVPKNYKLVAAPLFELY	23
QLGTTFFKLPGGELNPGED	19
RLPHVLLL	8
RPNFEPPQYPYIPAHITKPKEH	22
RTVEGVLIVHEH	12
SLPQLLSRFNF	11
SLPQLLSRFNFIYN	14
SRFNFIYN	8
SVVPPNRSQTGWPR	14
SVVPPNRSQTGWPRGVTQF	19
TVEGVLIVHEH	11
TVEGVLIVHEHRLPHVLLL	19
VAAPLFELY	9
VAAPLFELYDNAPGYGPIIS	20
VHEHRLPHVLLL	12
AQRAFPNPYADYNK	14
DMGGYSTTTDFIKSVIGHLQTKGS	24
AFTTTLNLLPYHKIVK	16
NLLPYHKIVK	10
ADKDGDLIATKEE	13
ADKDGDLIATKEEFT	15
ADKDGDLIATKEEFTA	16
AEEAKTFDQLTPEESKER	18
AEEAKTFDQLTPEESKERLG	20
DDPDPDDGFNYK	12
DDPDPDDGFNYKQ	13
DGNTDEPEWVK	11
DKDGDLIATKEEFT	14
DKDGDLIATKEEFTA	15
DLFVGSQATDFGEALVRHDEF	21
DPDDGFNYK	9
DPDDGFNYKQ	10
DPDPDDGFNYK	11
DPDPDDGFNYKQ	12
DPDPDDGFNYKQM	13
DQLTPEESKERLG	13
ESDQNKDGKLTKEEIVDKYDL	21
ETMEDIDKNADG	12
FDQLTPEESKER	12
FDQLTPEESKERLG	14
FGEALVR	7
FGEALVRHDEF	11
FLGAEEAKT	9
GHDLNEDGLVS	11
GKLTKEEIVD	10
GKLTKEEIVDKY	12
GNTDEPEWVK	10
GNTDEPEWVKTE	12
HDGNTDEPEWVK	12
HDGNTDEPEWVKTEREQ	17
HEPQLSDKVHNDA	13
HLVYESDQNKDGKLT	15
KDGDLIATKEEFT	13
KDGDLIATKEEFTA	14
KDGDLIATKEEFTAF	15
KEEIVDKYD	9
KEEIVDKYDL	10
KEEIVDKYDLFVGS	14
KIDGDKDGFVT	11
KPTEKKDRVHHEP	13
KPTEKKDRVHHEPQLSD	17
LDDPDPDDGFNYK	13
LDDPDPDDGFNYKQ	14
LGAEEAKTF	9
LTKEEIVDKY	10
LTKEEIVDKYD	11
LTKEEIVDKYDL	12
LTKEEIVDKYDLFVGS	16
LVYESDQNKDGKLT	14
MEDIDKNADG	10
NTDEPEWVK	9
PDPDDGFNYKQ	11
RWIYEDVER	9
SDQNKDGKLTKEEIVDKYDL	20
SDYDHAEAEARHL	13
TDEPEWVK	8
TDEPEWVKTEREQ	13
TDFGEALVRHDEF	13
TKEEIVDKYDL	11
VLDDPDPDDGFNYK	14
VLDDPDPDDGFNYKQ	15
YDHAEAEARHL	11
YDYMKDIVVQ	10
YEDVERQW	8
YVLDDPDPDDGFNYK	15
YVLDDPDPDDGFNYKQ	16
PFLDIQK	7
PFLDIQKR	8
SAKDERAREILR	12
MDAALKR	7
DLVKLAPDFDKIVE	14
MEKRLQE	7
YEDEAAKARASQREKT	16
ADGDLIAVSNL	11
MFAKATR	7
MFAKATRNFL	10
MFAKATRNFLREVD	14
AETVADTR	8
AETVADTRR	9
AETVADTRRLITKPQNLNDAY	21
EIIDKSYTPSKIRHA	15
ELERESKVVVPPLPGKAFLRQL	22
QDEIIDKSYTPSKIRHA	17
RSELERESKVVVPPLPGKAFLRQL	24
SLEDPFFVVRGEVQKAVNTAR	21
ADSSKGPDEAKIKA	14
QDTFGQQWK	9
AVFVEQPTPFLPRFLQRL	18
LDEVVLK	7
LLASELTKDDAMAAVPAKVSK	21
DNGNIAEELSILKW	14
DNGNIAEELSILKWNTD	17
SVEEFLSEKLERI	13
MKETDREAVATAVQR	15
LVGPFAPGITEKAPEEKK	18
VEEPVQQPSVVDRVA	15
VGPFAPGITEKAPEEKK	17
METMASPGKDNYR	13
METMASPGKDNYRMK	15
METMASPGKDNYRMKSYK	18
AFKKDTGDTRESSSIYISKY	20
IPYAPSGEIPKFSLQDPPNKKPKV	24
NTPTKTYGMGKGR	13
FSSTLLSILQSSPESAQ	17
SAFEGFPQSPLQIPVSSSFSYT	22
SFSSTLLSIFQSSPER	16
SLFQSSPERTHSTFEGFPQSPLQI	24
SSLQIPVSPSFSSTLVSLFQSSPER	25
GIVKEEQLKVHGF	13
ASLEVSRSP	9
ASLEVSRSPR	10
HLADHGQLSGIQRATW	16
MDFLLGNPFSSPVGQRIEKATD	22
AGEASRLAHYNKR	13
AMGIMNSFVNDIFER	15
AMGIMNSFVNDIFERIAGEASR	22
AVSEGTKAVTKYTSAK	16
EGTKAVTKYTSAK	13
ERIAGEASRLAHYNKRSTITSREIQ	25
FVNDIFERIAGEASRLAHY	19
GEASRLAHYNKR	12
HAVSEGTKAVTKYT	14
HAVSEGTKAVTKYTS	15
HAVSEGTKAVTKYTSAK	17
IAGEASRLAHYNK	13
IAGEASRLAHYNKR	14
IAGEASRLAHYNKRSTITSR	20
KQVHPDTGISS	11
KQVHPDTGISSKA	13
KQVHPDTGISSKAM	14
KQVHPDTGISSKAMG	15
KQVHPDTGISSKAMGIM	17
KQVHPDTGISSKAMGIMNS	19
KVLKQVHPDTGISS	14
KVLKQVHPDTGISSK	15
LAHYNKRSTITSREIQTAVR	20
LPGELAKHAVSEGTK	15
LPGELAKHAVSEGTKAVTKYT	21
LPGELAKHAVSEGTKAVTKYTSAK	24
NKRSTITSREIQ	12
NKRSTITSREIQT	13
PEPAKSAPAPK	11
PEPAKSAPAPKK	12
PEPAKSAPAPKKG	13
PEPAKSAPAPKKGSK	15
PEPAKSAPAPKKGSKK	16
PEPAKSAPAPKKGSKKAVT	19
PEPAKSAPAPKKGSKKAVTK	20
PEPAKSAPAPKKGSKKAVTKAQK	23
PEPAKSAPAPKKGSKKAVTKAQKKD	25
PGELAKHAVSEGTK	14
PGELAKHAVSEGTKAVTKYTSAK	23
QVHPDTGISSK	11
QVHPDTGISSKAMGIM	16
RSTITSREIQTAVR	14
SEGTKAVTKY	10
SFVNDIFERIAGEASR	16
STITSREIQT	10
STITSREIQTAVR	13
STITSREIQTAVRLL	15
STITSREIQTAVRLLLPGELAK	22
VLKQVHPDTGISSK	14
VSEGTKAVTKYTSAK	15
ALRQENAGLLGRVREA	16
MEEADRILIHSLR	13
PLPVALQTR	9
SEVRLPPLRALDDFVLGSAR	20
TPMGLLLEALGQEQEAGS	18
ADAEVIILPKKHK	13
AESDWDTVTVLR	12
AESDWDTVTVLRK	13
AESDWDTVTVLRKKGP	16
AESDWDTVTVLRKKGPTA	18
AESDWDTVTVLRKKGPTAAQAK	22
AESDWDTVTVLRKKGPTAAQAKSK	24
AIGLKLRGKDIGKPIEKGPRAK	22
LRGKDIGKPIEKGPRAK	17
ANVADTKLYDILGVPPGASENELKK	25
DLLPSRPEVPNIIGETE	17
LEDLLPSRPEVPNIIGETE	19
SAESGPGTRLR	11
AAPVDLELKK	10
AAPVDLELKKAFTEL	15
AAPVDLELKKAFTELQ	16
AAPVDLELKKAFTELQA	17
AAPVDLELKKAFTELQAK	18
SVKEAEDNIREMLMARRAQ	19
LGPTPTTPPQPPDPSQPPPGPMQH	24
AVHPGGDTV	9
KDEGKLLEA	9
PYEIKKV	7
PYEIKKVF	8
PYEIKKVFA	9
PYEIKKVFASLPQVER	16
PYEIKKVFASLPQVERGVSK	20
RFSPDGNRF	9
VAVHPGGDTV	10
VRFSPDGNRF	10
PGAPETAPGDGAGASRQR	18
SEALVLER	8
VDHEAGDLGYQT	12
ADKRKLQGEIDR	12
DTGFTSFGSLGHGGLTSF	18
GSLGHGGLTSF	11
GSLGHGGLTSFSSTSF	16
HASPEDIKKAYRKL	14
SDAKKRDIYDKY	12
SGFPSFGSGFSSFDTGF	17
SGFPSFGSGFSSFDTGFTSF	20
SSFDTGFTSFGSLGHGGLTSF	21
VDYYEVLGVQR	11
VDYYEVLGVQRH	12
AAVTLKNLTGLNQRR	15
AVTLKNLTGLNQRR	14
EEEDYESEEQLQ	12
EEEDYESEEQLQH	13
GGEEEEDYESEEQLQ	15
PSSTQPALPKAR	12
VHQSVATDGPSSTQPALPKAR	21
PLIQEMESRIMIPLKTSPLQ	20
QEMESRIMIPLKTSPLQ	17
REDSWLK	7
REDSWLKSLFVR	12
SFWNEPVPRSGPNIYEL	17
VPLIQEMESRIMIPLKTSPLQ	21
VYYTVPLIQEMESRIMIPLKTSPLQ	25
KQALSGFGYRL	11
RDNSGMIDKNEL	12
RLSDQFHDILIRKF	14
SDQFHDILIRKF	12
SNGTWTPFNPVTV	13
ADPRVRQIKIK	11
ADPRVRQIKIKTGVVK	16
ADPRVRQIKIKTGVVKR	17
ADPRVRQIKIKTGVVKRLV	19
ADPRVRQIKIKTGVVKRLVK	20
ASQSQGIQQLLQ	12
ASQSQGIQQLLQAEKR	16
APPGSKEAEVQAKQQA	16
LTAPPGSKEAEVQAKQQA	18
TAPPGSKEAEVQAKQQA	17
VIRVYIA	7
AYGPGLEK	8
LNDDDVTGSVKSE	13
NDDDVTGSVKSE	12
GVRVSPTGEKVTHTGQVYDDKDYRR	25
QRVLFVEKKKIR	12
VLFVEKKKIRSL	12
IEEVLQRGEA	10
LSALDSKANN	10
LSALDSKANNLSSLSKK	17
VLLTMIAR	8
ASILRSPQALQLTL	14
AAETLNFGPEWLR	13
RIEQHYFEDRGKGRLS	16
SMLFKRELQPSEEVTWK	17
YLDRKSDERLTAFRNK	16
MTRDFKPGDLIFA	13
MTRDFKPGDLIFAKMK	16
ESAGADTRPTVRPR	14
SRYLRPPNTSLFVR	14
SWTSPKSSGH	10
YLRPPNTSLFVR	12
ASQKDFENSMNQVKLLK	17
TNAVVNFLSRKSKL	14
TAKGVYRDQPYGRY	14
FVAEPMGEKPVG	12
GKKLEERGFDKA	12
GKKLEERGFDKAYVVL	16
PMGEKPVG	8
SLAGIGEVLGKKLEE	15
SLAGIGEVLGKKLEERGFDKA	21
SLAGIGEVLGKKLEERGFDKAYVVL	25
TTSQKHRDF	9
TTSQKHRDFVAE	12
TTSQKHRDFVAEPMG	15
TTSQKHRDFVAEPMGEKPVG	20
TTSQKHRDFVAEPMGEKPVGSLA	23
VAEPMGEKPVG	11
YVVLGQFLVL	10
DVEFTIKDR	9
KIRQAGVID	9
NSPGEKINLLKR	12
RNSPGEKINLL	11
AAGTAAALAFLSQESR	16
AAGTAAALAFLSQESRT	17
AAGTAAALAFLSQESRTR	18
DAEHVLALTML	11
AGIRSSHIKYI	11
DVKQFIDKLLPPID	14
TTQQKLAGVTAL	12
ADVTARSLQYEYK	13
ADVTARSLQYEYKANSNLVLQADR	24
SLQAKLERLH	10
QYERYSFR	8
AVKVQTTKRGDPHELR	16
SPSVAVVQPKAAVAATQ	17
VVQPKAAVAATQ	12
NEFSILKSPGSVVFR	15
PLENAVPFSLDSV	13
IYLAKDKTTGQSK	13
LSTGEKEKLPGELEPVQATQNK	22
GVVPGGGLKAT	11
VALVTGANR	9
AEAAHGTVTRHYRMY	15
ALSKGWPLYLST	12
ATITPDEKRV	10
ATITPDEKRVEEFKL	15
GENLKIKL	8
GENLKIKLA	9
GENLKIKLAQA	11
GENLKIKLAQAKL	13
GIENRDATNDQVTKD	15
GTQKVTYLVH	10
SKGWPLYLST	10
SKKISGGSVV	10
SKKISGGSVVEM	12
SKKISGGSVVEMQGDEM	17
SKKISGGSVVEMQGDEMTR	19
TITPDEKRVEEFKL	14
PGPKDEDEDY	10
KSIREKIIK	9
SLGPDQIGPLR	11
IVLDALEQQEEGINR	15
LTDYISKVKE	10
AGTGLVAGEVVVD	13
AATQVKPAEE	10
EAATQVKPAEE	11
QLEAATQVKPAEE	13
LRPPKVKMEQRE	12
RPPKVKMEQRE	11
TFLRPPKVKMEQRE	14
IADKPMTQ	8
AGRKLALK	8
AGRKLALKTIDW	12
AGRKLALKTIDWV	13
AGRKLALKTIDWVAF	15
AGRKLALKTIDWVAFAEIIPQNQK	24
NVAKAGLVD	9
NFLQSRLLPRV	11
AQFVRNLVEKTPALVN	16
AQFVRNLVEKTPALVNA	17
AQFVRNLVEKTPALVNAA	18
AQFVRNLVEKTPALVNAAVTY	21
AQFVRNLVEKTPALVNAAVTYSKPR	25
FQDETDTEEETLYSSKH	17
HEFQDETDTEEETLYSSKH	19
AAGAAEAAVAAVE	13
AEGVPEVSEKY	11
AKELPQVSFV	10
AKELPQVSFVKL	12
EAEGVPEVSEKYEISSVPTFLFF	23
EISSVPTFLFFKN	13
ELLPILRGEN	10
GGLDIIKELE	10
GGLDIVKELKE	11
GLDIIKELE	9
NGELLPILRGEN	12
SGELIGGLDIIKELE	15
QQKPPPPPK	9
VEEEGWPRQ	9
AFDPSGQRL	9
AWNPAGTLLA	10
MKDSLVLLGRVPAHPDSR	18
ASGGSGGVSVPALWSEVNR	19
YGQNGDFTR	9
AGLGHPAAFGRATHAVVR	18
VRPPVPLPAPSHPASTNEPIVLED	24
AFANFRR	7
AFANFRRILR	10
ALDEELYKQDS	11
AVLRGYDVDFPR	12
QGILSVIPLQL	11
AASKPVEA	8
AASKPVEAA	9
AASKPVEAAVVAAAVPSSG	19
IVSKDWDNE	9
NSNTVVFVK	9
ADAWEEIRRLAADFQR	16
RTKFFGTFPGNYVKRL	16
FGLEDEPLETATKEN	15
GLEDEPLETATKEN	14
LEDEPLETATKEN	13
MNKKKKPFL	9
MNKKKKPFLG	10
GSALLEEVDPNPANFVGAGIIHT	23
AAQHQASSPTSSPATS	16
NRQVQHILA	9
SNFSETSAFMPVLKVVLTQANKLGV	25
VVLTQANKLGV	11
AYHSGYGAHG	10
AYHSGYGAHGS	11
AYHSGYGAHGSK	12
AYHSGYGAHGSKHRAR	16
MKFVYKEEHPFEKRR	15
AARVGAFLKNAW	12
AARVGAFLKNAWDKEPVLVV	20
SFPKYKPSS	9
SFPKYKPSSLR	11
ASATRLIQ	8
ASATRLIQRLR	11
AGIELERCQQQANEVT	16
AEPSAATQSH	10
AEPSAATQSHSISSS	15
AEPSAATQSHSISSSS	16
AKLPGIAKKKAE	12
SIVEKIQAKLPGIAKKKAE	19
DDSVVEKSLK	10
SVGIPPSAAQATGTTNPFLL	20
ASATAPAAAVPTLASPLEQLR	21
AKVEQVLSLEPQHELKFR	18
FIVGVIIGKIAL	12
IVGVIIGKIAL	11
AMLDSGIYPPGSPGK	15
SDALEHLLTTGQGVVL	16
LGSDAELQIER	11
AAEDYAKKL	9
AAPAPGLISV	10
AAPAPGLISVF	11
AARLLTVPFEKH	12
AARLLTVPFEKHS	13
AARLLTVPFEKHSTL	15
ARELPAAVAPAGPASLARWTL	21
ARELPAAVAPAGPASLARWTLGF	23
ESTYGLYRTH	10
ESTYGLYRTHLL	12
FSSSQELGAALAQLVA	16
HAESTYGLYR	10
HAESTYGLYRT	11
HAESTYGLYRTH	12
HAESTYGLYRTHL	13
HAESTYGLYRTHLL	14
IFVATGEGKAA	11
IFVATGEGKAAVLKRILED	19
LLSRLPIPESQVITI	15
LLSRLPIPESQVITINPEL	19
LLTVPFEKHSTL	12
LPIPESQVITINPEL	15
PAAVAPAGPASLARWTL	17
PAAVAPAGPASLARWTLGF	19
PVEEAAEDYAKKL	13
RQAFQGDSI	9
RQAFQGDSIPVFDLL	15
SRLPIPESQVITI	13
SRLPIPESQVITINPEL	17
SSSQELGAALAQLVA	15
SSSQELGAALAQLVAQR	17
SSSQELGAALAQLVAQRA	18
AWKVLTDYYRSLEKN	15
MHIKSIILEGFK	12
AELDLMAPGPLPR	13
HGELDPMVPVRFGALTA	17
STIRLPHVKYI	11
FSAPVVPSSFNFGGPAPGMN	20
MDLGAITKYSALH	13
MDLGAITKYSALHAKPNGLILQY	23
QTLGPHNPTPPPSL	14
AKWGEGDPR	9
AKWGEGDPRW	10
AKWGEGDPRWIVEERADATN	20
IVEERADATN	10
IVEERADATNVN	12
YYFEGIKQTFGYGARLF	17
MEIIRSNFK	9
ALSGGSSPVALFQQL	15
QGAQIYAREI	10
SAPAGSSHPAASAR	14
SAAGARGLR	9
AQLIKELGL	9
LSQRGGSGAPILLR	14
SQRGGSGAPILL	12
SQRGGSGAPILLR	13
SQRGGSGAPILLRQ	14
MNNHVSSKP	9
THYQADIERMYGRK	14
SRGPSSAVLPSALGSRKLGPRSL	23
FDDDGEDEGARP	12
FDDDGEDEGARPAP	14
SALDLGNIRAEPLNSVAH	18
TSALENYINR	10
TSALENYINRT	11
GFGSALLDNVDPNPENFVGAGIIQT	25
PAVSKGDGMR	10
PAVSKGDGMRGLA	13
AAAQYYLGNFR	11
STENPHGARL	10
STENPHGARLSL	12
AQAKINAK	8
AQAKINAKANEGR	13
AQAKINAKANEGRFCR	16
HSKGAGSKTLQQNAESRFN	19
TLQQNAESRFN	11
ASGQAAGALER	11
ASSNTVLMR	9
ASSNTVLMRLVASAYSIAQK	20
NYDYYASRVPESIKNALVP	19
AQERLTGDAFRKKHLEDEL	19
EDFSPDGGYIPRILFL	16
HNGLGKGF	8
HNGLGKGFGDHI	12
HNGLGKGFGDHIHWR	15
SAEQVVQGMKE	11
MMKLKSNQTR	10
MMKLKSNQTRTYDGDGYKKR	20
SVSAQSSMSGIR	12
MLQERKAAKEAAAATS	16
AAAQEADGARSA	12
ASSPPAGPPPPPAP	14
ASSPPAGPPPPPAPA	15
ASSPPAGPPPPPAPALVG	18
LPPLGGSLGAGTSTSR	16
SPPAGPPPPPAP	12
TLEKKLPPLPLTL	13
KAGPPASIVPLMRQNRTR	18
AKSAEITGVRS	11
ADLAESIMKNL	11
ADTLWGIQKELQF	13
AGVSLKTLHPDL	12
AISILMKDLAD	11
ALVDVIEDKLKGEMMDLQHGSL	22
ARFRYLMGERLG	12
ATLKDQLIYN	10
ATLKDQLIYNL	11
ATLKDQLIYNLL	12
ATLKDQLIYNLLK	13
ATLKDQLIYNLLKEEQTPQNK	21
ATLKDQLIYNLLKEEQTPQNKIT	23
ATLKDQLIYNLLKEEQTPQNKITVV	25
AWKISGFPKNR	11
AYEVIKL	7
AYEVIKLKGYTSW	13
DLAESIMKNL	10
DLQHGSLFL	9
ELALVDVIEDKLKGEMM	17
FIIPNVVKYSPNCK	14
FIIPNVVKYSPNCKL	15
FIIPNVVKYSPNCKLL	16
FLRTPKIVSGKDYNVTANSKL	21
GARQQEGESRL	11
GARQQEGESRLNL	13
GARQQEGESRLNLV	14
GARQQEGESRLNLVQR	16
HGWVLGEHGDSSVPVWSGMNVA	22
ISGFPKNR	8
IVSNPVDILTYV	12
KEEQTPQNKITVV	13
KEEQTPQNKITVVGVGA	17
KGYTSWAIGL	10
KSADTLWGIQKELQF	15
LIVSNPVDIL	10
LIVSNPVDILTYV	13
LKEEQTPQNKITVVGVGA	18
LRTPKIVSGKDYNVTANSKL	20
LSVPCILGQNGISDL	15
LTSEEEARLKK	11
LTSEEEARLKKS	12
LTSEEEARLKKSADTLWGIQKELQF	25
LVDVIEDK	8
NGISDLVKVTL	11
NIFKFIIPNVVKY	13
NLDSARFRYL	10
NLVQRNVNIFKFIIPN	16
NLVQRNVNIFKFIIPNVV	18
NLVQRNVNIFKFIIPNVVKY	20
NSKLVIITA	9
NVNIFKFIIPNVV	13
NVNIFKFIIPNVVKY	15
QRNVNIFKFIIPN	13
QRNVNIFKFIIPNVVKY	17
RNVNIFKFIIPN	12
RTPKIVSGKDY	11
RTPKIVSGKDYNVT	14
RTPKIVSGKDYNVTA	15
RTPKIVSGKDYNVTANSKLVIITA	24
SADTLWGIQKELQF	14
SAYEVIKL	8
SAYEVIKLKGY	11
SILMKDLAD	9
SNPVDILTYV	10
SPNCKLLIVSNPVDILTY	18
SVADLAESIMKNL	13
SVADLAESIMKNLR	14
TSEEEARLKKSAD	13
VAWKISGFPKNR	12
VIITAGARQQEGESR	15
VIITAGARQQEGESRLN	17
VIITAGARQQEGESRLNL	18
VQRNVNIFK	9
YEVIKLKG	8
AEGANGPTTPEADKIFL	17
ERNIMVIPDLYL	12
ERNIMVIPDLYLNA	14
IVEDKLVEDLRTR	13
KNLNHVSY	8
RTAAYVNAIEKVFKVYNEAGVTFT	24
SARQIMRTA	9
SILGMTPGFGDKTFVVQGF	19
TAAYVNAIEKVFKVYNEAGVTFT	23
TDVSVDEVKALASLM	15
TDVSVDEVKALASLMTY	17
GMIAGGTGITPMLQVIRA	18
HVGHPTERCFVF	12
KSVGMIAGGTGITPMLQVIRA	21
RDHLPPPEE	9
RIDGNLVVR	9
SVGMIAGGTGITPMLQVIR	19
TEKDILLRP	9
VGMIAGGTGITPMLQVIRA	19
ELIPLKIFEMGPVFTL	16
PLKIFEMGPVFTL	13
SQDVLHSWAVPTLGL	15
ATKAVCVLKGDGPVQGIINF	20
ATKAVCVLKGDGPVQGIINFEQKES	25
SIPLPDKAS	9
VASLLVKRTPR	11
VISETGKAKYKA	12
AAVPSIKF	8
ADKIQLINN	9
ADKIQLINNML	11
AEAVTRAKQI	10
AKALESPERPFL	12
AKALESPERPFLAIL	15
AKALESPERPFLAILGG	17
AKALESPERPFLAILGGAKV	20
AKQIVWNGPVGVFEWEAFARGTK	23
AKVADKIQLI	10
AKVADKIQLINN	12
AKVADKIQLINNMLDKV	17
ALESPERPFLAILGG	15
ALESPERPFLAILGGAK	17
ALMDEVVKATSR	12
ARGTKALMDEVVKA	14
ARGTKALMDEVVKATSR	17
ASLSKLGDVYVNDAFGTAHR	20
DENAKTGQATVA	12
DKFDENAKTGQATV	14
DKFDENAKTGQATVA	15
DKVNEMIIGGGMAFTFL	17
DKVNEMIIGGGMAFTFLKV	19
EEGAKIVKDLM	11
EEGAKIVKDLMSKA	14
EEGKGKDASGNKVKAEPAKIEA	22
EGKVLPGVD	9
EGKVLPGVDALSNI	14
EIGTSLFDEEGAKIVKDLMSKA	22
EKNGVKITLPVDFVTA	16
ELLEGKVLPGVD	12
ELLEGKVLPGVDALSNI	17
FDEEGAKIVKDL	12
GGAKVADKIQLINN	14
GGGASLELLEGKVLPGVDALSNI	23
GKVLPGVDALSNI	13
GRPDGVPMPDKY	12
GTKALMDEVVKATSR	15
HLGRPDGVPMPDKY	14
HVEEEGKGKDASGNKVKAEPAKIEA	25
KALMDEVVKA	10
KALMDEVVKATSR	13
KDCVGPEVEKA	11
KLGDVYVNDAFGTAHRA	17
KSLLGKDVL	9
KSLLGKDVLFL	11
KSLLGKDVLFLKD	13
KVLNNMEI	8
KVLNNMEIGT	10
KVLNNMEIGTSLFD	14
KVLPGVDAL	9
KVLPGVDALSNI	12
KVSHVSTGGGASL	13
LDKLDVKGKRV	11
LDNGAKSVVL	10
LEGKVLPGVD	10
LEGKVLPGVDALSNI	15
LESPERPFLAILGG	14
LESPERPFLAILGGAKV	17
LGGAKVADKIQL	12
LGGAKVADKIQLINN	15
LGRPDGVPMPDKY	13
LLEGKVLPGVD	11
LLEGKVLPGVDALSNI	16
LMDEVVKATSR	11
LSNKLTLDKLDVKGKR	16
LSNKLTLDKLDVKGKRV	17
LSNKLTLDKLDVKGKRVVM	19
LSNKLTLDKLDVKGKRVVMR	20
LTLDKLDVKGKRVVM	15
MDEVVKATSR	10
NDAFGTAHRA	10
NGPVGVFEWEAF	12
NVPMKNNQITNNQRIKA	17
NVPMKNNQITNNQRIKAAVPSIKF	24
NYFAKALE	8
NYFAKALESPERPFL	15
NYFAKALESPERPFLAILGG	20
NYFAKALESPERPFLAILGGAKV	23
PDGVPMPDKY	10
PERPFLAILGGAKV	14
QITNNQRIKAAVPSIKF	17
RFHVEEEGKGKDASGNKVKAEPAK	24
RFHVEEEGKGKDASGNKVKAEPAKI	25
RVDFNVPMKNNQITNNQRIK	20
SHLGRPDGVPMPDKY	15
SLFDEEGAKIVKDLMSKA	18
SLSKLGDVYVNDAFGTAHRA	20
SLSKLGDVYVNDAFGTAHRAH	21
SLSNKLTLDKL	11
SLSNKLTLDKLDV	13
SLSNKLTLDKLDVK	14
SLSNKLTLDKLDVKGK	16
SLSNKLTLDKLDVKGKR	17
SLSNKLTLDKLDVKGKRV	18
SLSNKLTLDKLDVKGKRVV	19
SLSNKLTLDKLDVKGKRVVM	20
SLSNKLTLDKLDVKGKRVVMR	21
SLSNKLTLDKLDVKGKRVVMRVD	23
SLSNKLTLDKLDVKGKRVVMRVDF	24
SNKLTLDKL	9
SNKLTLDKLDVKGKR	15
SNKLTLDKLDVKGKRV	16
SNKLTLDKLDVKGKRVVM	18
SNKLTLDKLDVKGKRVVMR	19
SPERPFL	7
SPERPFLAIL	10
SPERPFLAILGGAKV	15
SSMVGVNLPQKAGGFLMKKEL	21
SSMVGVNLPQKAGGFLMKKELNYF	24
STGGGASLELLEGKVLPGVD	20
STGGGASLELLEGKVLPGVDALSNI	25
TGGGASLELLEGKVLPGVDALSNI	24
TLDKLDVKGKR	11
TLDKLDVKGKRV	12
TNNQRIKAAVPSIKF	15
VLMSHLGRPDGVPMPDKY	18
VNDAFGTAHRA	11
VNDAFGTAHRAH	12
VNLPQKAGG	9
VWNGPVGVFEWEAF	14
VWNGPVGVFEWEAFAR	16
VWNGPVGVFEWEAFARGT	18
VWNGPVGVFEWEAFARGTKALMD	23
YAEAVTR	7
ITGWGETQG	9
DNDNIFLSPLSISTAFAMTK	20
DNDNIFLSPLSISTAFAMTKL	21
DNDNIFLSPLSISTAFAMTKLG	22
DNDNIFLSPLSISTAFAMTKLGA	23
NDNDNIFLSPLSISTAFAMTKLG	23
LTIDEKGTEA	10
ILVEPEG	7
PLSSEPFQGSYKVVVQ	16
LQGSEKGFQSR	11
LQGSEKGFQSRHL	13
IPGGLSEAKPATPEIQE	17
TGYQVDKNKDDE	12
VLTGYQVDKNKDDE	14
VQYKTQVVAGTNY	13
YIKVRAGDNKYMHL	14
AEVPELASEMM	11
ASVVVAMDKL	10
ASVVVAMDKLRK	12
EDDLFFEADGPKQM	14
EDDLFFEADGPKQMK	15
EFESAQFPNWYIST	14
FEADGPKQM	9
FEADGPKQMK	10
FEEEPIFFDTW	11
FEEEPIFFDTWD	12
FFEADGPKQM	10
FFEADGPKQMK	11
GGIQLRISDHHYSKGFRQA	19
GNEDDLFFEADGPKQM	16
GNEDDLFFEADGPKQMK	17
ISDHHYSKGFR	11
ISDHHYSKGFRQA	13
LCPLDGGIQLRISDHHYSKGFRQA	24
LDGGIQLR	8
LKDDKPTL	8
LVMSGPYELKALHL	14
NEAYVHDAPVR	11
NEAYVHDAPVRSL	13
NEAYVHDAPVRSLNC	15
PLDGGIQLR	9
PLDGGIQLRISDHHYSKGFR	20
PLDGGIQLRISDHHYSKGFRQA	22
RDSQQKSLVMSGPYELKALHL	21
RISDHHYSKGFR	12
RISDHHYSKGFRQA	14
RISDHHYSKGFRQAASVVV	19
SGPYELKALHL	11
SLVMSGPYELKALHL	15
TLRDSQQKSL	10
TLRDSQQKSLVM	12
TLRDSQQKSLVMSGPYELKALHL	23
VLKDDKPTL	9
VMSGPYELKALHL	13
YSGNEDDL	8
YSGNEDDLFFEADGPKQ	17
YSGNEDDLFFEADGPKQM	18
YSGNEDDLFFEADGPKQMK	19
GSHSMRYFYT	10
LGNPKVKAHGKKV	13
SDLFPTSTSL	10
SPFYLRPPSFL	11
SPFYLRPPSFLRA	13
DVHDGKVVSTHEQ	13
DVHDGKVVSTHEQVL	15
ASTSTTIR	8
ASTSTTIRSH	10
ASTSTTIRSHSS	12
ASTSTTIRSHSSS	13
ASTSTTIRSHSSSR	14
ASTSTTIRSHSSSRRG	16
STSTTIRSHSSSRRG	15
SVGGGSSTIKYTTTSSSSRKSYKH	24
VGGGSSTIKYTTTSSSSRKSYKH	23
ASASGSGAQVGGPISSGSSASS	22
ASGSGAQVGGPISSGSSASS	20
ASGSGAQVGGPISSGSSASSVTVTR	25
DDEDEDGDDLLH	12
DPAEYNLR	8
EKEDLQELNDRLA	13
FGDNLVTR	8
FGDNLVTRS	9
FGDNLVTRSY	10
GAGATHSPPTDLVWKA	16
GDNLVTRSY	9
GDPAEYNLR	9
GGGSFGDNLVTR	12
GGGSFGDNLVTRSY	14
GGPISSGSSASSVTVTR	17
GGPISSGSSASSVTVTRSY	19
GGSFGDNLVTR	11
GGSFGDNLVTRSY	13
GGSGGGSFGDNLVTR	15
GGSGGGSFGDNLVTRSY	17
GPISSGSSASSVTVTR	16
GQPADKASASGSGAQVGGP	19
GSGGGSFGDNLVTR	14
GSGGGSFGDNLVTRSY	16
ISSGSSASSVTVTRSY	16
KASASGSGAQVGGPISSGSSASS	23
KLESTESRSSFSQHAR	16
LDEYQELLDIK	11
METPSQR	7
METPSQRR	8
METPSQRRATR	11
METPSQRRATRSGAQASSTPLSPTR	25
PISSGSSASSVTVTRSY	17
QVGGPISSGSSASSVTVT	18
QVGGPISSGSSASSVTVTR	19
RSVGGSGGGSFGDN	14
RSVGGSGGGSFGDNLVT	17
RSVGGSGGGSFGDNLVTR	18
RSVGGSGGGSFGDNLVTRSY	20
RVAVEEVDEEGKFVR	15
SFGDNLVTR	9
SGAQASSTPLSPTR	14
SGDPAEYNLR	10
SGGGSFGDNLVTR	13
SNEDQSMGNWQIK	13
SSGDPAEYNLR	11
SVGGSGGGSFGDNLVTR	17
SVGGSGGGSFGDNLVTRS	18
SVGGSGGGSFGDNLVTRSY	19
SYRSVGGSGGGSFGDNLVT	19
SYRSVGGSGGGSFGDNLVTR	20
SYRSVGGSGGGSFGDNLVTRSY	22
TALINSTGEEVAMR	14
TALINSTGEEVAMRK	15
TALINSTGEEVAMRKLVR	18
TVVEDDEDEDGDDLLH	16
VEEVDEEGKFVR	12
VGGPISSGSS	10
VGGPISSGSSASS	13
VGGPISSGSSASSVTVTR	18
VGGPISSGSSASSVTVTRSY	20
VGGSGGGSFGDNLVTR	16
VGGSGGGSFGDNLVTRS	17
VGGSGGGSFGDNLVTRSY	18
VRSVTVVEDDEDEDGDDLLHH	21
VVEDDEDEDGDDLLH	15
YRKLLEGEEERL	12
YRSVGGSGGGSFGDNLVTR	19
HRDTGILDSIGR	12
VDAQGTLS	8
TDASDVKPC	9
DAPAVTVR	8
IDAPSNLR	8
VPGTSTSATLTGLTR	15
KLSEKLDSTD	10
LTTDFGNAEKTDR	13
MDQARSAFSNLFGGEPLSYTR	21
MMDQARSAFSNLFGGEPLSYTR	22
RLYWDDLKR	9
SPYVSPKESPFR	12
SSGLPNIPVQTISR	14
IGRFGYGYGP	10
LSLNPDIITGFSS	13
PTMITPMLLTL	11
ADSRDPASDQMQHWKEQR	18
RFNTANDDNVTQVR	14
SYFSEEGIGYNIIRVPMA	18
AADESTGSIAKR	12
AADESTGSIAKRL	13
AAQEEYVKR	9
AAQEEYVKRA	10
AAVYKALSDHHIY	13
ACQGKYTPSGQAGAAASESL	20
ADESTGSIAKR	11
ADESTGSIAKRL	12
ADESTGSIAKRLQ	13
AIMENANVLARYA	13
ALQASALK	8
ALQASALKA	9
ALQASALKAWGGKKENLK	18
ALRRTVPPAVTGITFL	16
AMATVTALR	9
AMATVTALRR	10
AMATVTALRRTVPPAVTGITF	21
AMATVTALRRTVPPAVTGITFL	22
AQEEYVKR	8
AQYKKDGADFAKWR	14
ASALKAWGGKKENLK	15
ASALKAWGGKKENLKAAQEEYVKR	24
ASESLFVSNHAY	12
ATVTALRRTVPPAVTGITFL	20
AWGGKKENLKAAQEEYVKR	19
DDGRPFPQVIKS	12
DDRVNPCIGGVILF	14
EHTPSALAIMENANVLARYA	20
EYVKRAL	7
EYVKRALAN	9
EYVKRALANSL	11
FSYGRALQ	8
FSYGRALQA	9
FSYGRALQASALK	13
FVSNHAY	7
GEHTPSAL	8
GEHTPSALAIMENANVLARYA	21
GRALQASAL	9
GRALQASALK	10
HETLYQKA	8
HETLYQKADDGRPFPQVIKS	20
IAHRIVAPGKGILA	14
IGEHTPSALAIMENANVLAR	20
INLNAINKCPLLKPWALTFSYGR	23
IVAPGKGILAADESTGSIAKR	21
IVEPEILPDGDHDLK	15
IVEPEILPDGDHDLKR	16
KAAQEEYVKRA	11
KADDGRPFPQ	10
KALSDHHIYL	10
KAWGGKKENLKAAQE	15
KAWGGKKENLKAAQEEYVKR	20
KAWGGKKENLKAAQEEYVKRA	21
KFSHEEI	7
KGGVVGIKV	9
KGGVVGIKVD	10
KGGVVGIKVDKGVVPLAG	18
KGGVVGIKVDKGVVPLAGT	19
KIGEHTPSAL	10
KIGEHTPSALAIMENA	16
KIGEHTPSALAIMENANVL	19
KIGEHTPSALAIMENANVLARYA	23
KKDGADFAKWR	11
KVLAAVYKA	9
KYTPSGQAGAAASE	14
KYTPSGQAGAAASESL	16
LEGTLLKP	8
LLTADDRVNPCIGGVILF	18
LQSIGTENTEENR	13
LQSIGTENTEENRR	14
LQSIGTENTEENRRFYR	17
LRRTVPPAVTGITFL	15
LSDHHIYL	8
LSDHHIYLEGT	11
LTADDRVNPCIGG	13
LYQKADDGRPFPQVIKS	17
MENANVLAR	9
NANVLARYA	9
PALTPEQKKEL	11
PALTPEQKKELSDIAHR	17
PLLKPWAL	8
PLLKPWALTF	10
PLLKPWALTFSY	12
PLLKPWALTFSYGR	14
PLLKPWALTFSYGRA	15
PLLKPWALTFSYGRAL	16
PPAVTGITFL	10
PYQYPALTPEQKKEL	15
PYQYPALTPEQKKELSDIAHR	21
PYQYPALTPEQKKELSDIAHRIV	23
QEEYVKR	7
QGKYTPSGQAGAA	13
QGKYTPSGQAGAAASE	16
QGKYTPSGQAGAAASESL	18
QGKYTPSGQAGAAASESLFVSNHAY	25
QSIGTENTEENRR	13
RALQASALK	9
RLQSIGTENTEENR	14
RLQSIGTENTEENRR	15
RLQSIGTENTEENRRFYR	18
RRTVPPAVTG	10
RRTVPPAVTGITFL	14
RTVPPAVTGITFL	13
SALKAWGGKKENLKA	15
SALKAWGGKKENLKAAQE	18
SALKAWGGKKENLKAAQEEYVKR	23
SALKAWGGKKENLKAAQEEYVKRA	24
SDHHIYL	7
SDHHIYLEG	9
SGGQSEEEASIN	12
SGGQSEEEASINLNAINKC	19
SIGTENTEENRRFYR	15
SLFVSNHAY	9
SYGRALQA	8
SYGRALQASAL	11
SYGRALQASALK	12
TALRRTVPPAVTGITFL	17
TPEQKKELSDIAHR	14
TQKFSHEEI	9
TVTALRRTVPPAVTGITFL	19
VLKIGEHTPSAL	12
VLKIGEHTPSALAIMENANVL	21
VLKIGEHTPSALAIMENANVLARYA	25
VTEKVLAA	8
VYKALSDHHIYL	12
WGGKKENLKAAQEEYVKR	18
YPALTPEQKKELSDIAHR	18
YQKADDGRPFPQVIKS	16
ADQVRSQLEEKENKKFPVFKA	21
ADQVRSQLEEKENKKFPVFKAV	22
ADQVRSQLEEKENKKFPVFKAVSF	24
AETQHIADQV	10
AETQHIADQVRS	12
AGTNYFIKV	9
AGTNYFIKVH	10
AKHDELTYF	9
APSATQPATAETQHI	15
AVSFKSQVV	9
AVSFKSQVVA	10
FIKVHVGDEDFVHL	14
FIKVHVGDEDFVHLR	15
FQSLPHENKPLTL	13
GAPSATQPATAETQH	15
GAPSATQPATAETQHI	16
GAPSATQPATAETQHIADQV	20
GAPSATQPATAETQHIADQVR	21
GTNYFIKV	8
GTNYFIKVHVGDEDFVHLR	19
HVGDEDFVHL	10
HVGDEDFVHLR	11
HVGDEDFVHLRV	12
HVGDEDFVHLRVFQSLPHENKPLTL	25
IKVHVGDEDFVHL	13
IKVHVGDEDFVHLR	14
KAVSFKSQVV	10
KAVSFKSQVVA	11
KHDELTYF	8
KPLTLSNYQTNK	12
KPLTLSNYQTNKAKHDELTYF	21
KSQVVAGTNY	10
KSQVVAGTNYF	11
KSQVVAGTNYFIKV	14
KSQVVAGTNYFIKVH	15
KSQVVAGTNYFIKVHVGDEDFVHLR	25
LSNYQTNKAKHDELTYF	17
MMCGAPSATQPATAETQHI	19
MMCGAPSATQPATAETQHIADQVR	24
NYQTNKAKHDELTYF	15
QLEEKENKKFPVFKAV	16
QSLPHENKPLTL	12
QTNKAKHDELTYF	13
RSQLEEKENKKFPVFK	16
RSQLEEKENKKFPVFKA	17
RSQLEEKENKKFPVFKAV	18
RSQLEEKENKKFPVFKAVSF	20
RSQLEEKENKKFPVFKAVSFKSQVV	25
RVFQSLPHEN	10
RVFQSLPHENKPLTL	15
RVFQSLPHENKPLTLSNYQTNKAKH	25
SFKSQVVAGTNY	12
SFKSQVVAGTNYFIKV	16
SLPHENKPLTL	11
SNYQTNKAKHDEL	13
SNYQTNKAKHDELT	14
SNYQTNKAKHDELTYF	16
SQLEEKENKKFPVFK	15
SQLEEKENKKFPVFKAVSF	19
SQLEEKENKKFPVFKAVSFK	20
SQVVAGTNYFIKV	13
SQVVAGTNYFIKVHVGDEDFVHLR	24
TLSNYQTNKAKHDELT	16
TQPATAETQHI	11
VFQSLPHEN	9
VFQSLPHENKPLT	13
VFQSLPHENKPLTL	14
VFQSLPHENKPLTLSNYQTNK	21
VGDEDFVH	8
VHVGDEDFVHLR	12
VSFKSQVV	8
VSFKSQVVA	9
AALHKAIMV	9
AKDITSDTSGDFRNALL	17
AKGDRSEDFGVNE	13
ALHKAIMV	8
ALHKAIMVKGVD	12
ALHKAIMVKGVDEA	14
ALLKTPAQ	8
ALLKTPAQFD	10
ALLKTPAQFDADEL	14
ALLKTPAQFDADELRA	16
ALTGHLEEVVLALLK	15
ALYEAGERRKGTDVNVFNTILTT	23
ALYEAGERRKGTDVNVFNTILTTR	24
AMVSEFLK	8
AMVSEFLKQ	9
AMVSEFLKQA	10
AMVSEFLKQAW	11
AMVSEFLKQAWF	12
AMVSEFLKQAWFIENE	16
AMVSEFLKQAWFIENEE	17
AMVSEFLKQAWFIENEEQEYVQTVK	25
ATSKPAFFAEKL	12
ATSKPAFFAEKLHQA	15
AWFIENEEQEYVQTVK	16
AYLQETGKPLD	11
EEQEYVQTVK	10
ENEEQEYVQTVK	12
EQEYVQTVK	9
EQEYVQTVKS	10
EQEYVQTVKSSKGGPGSA	18
ETLKKAL	7
ETLKKALTGHL	11
ETLKKALTGHLEEVV	15
ETLKKALTGHLEEVVL	16
FIENEEQEYVQ	11
FIENEEQEYVQT	12
FIENEEQEYVQTVK	14
FIENEEQEYVQTVKSS	16
FIENEEQEYVQTVKSSK	17
FIENEEQEYVQTVKSSKGGPGSA	23
GVDEATIIDILTKR	14
IENEEQEYVQ	10
IENEEQEYVQT	11
IENEEQEYVQTVK	13
IENEEQEYVQTVKSS	15
IENEEQEYVQTVKSSK	16
IENEEQEYVQTVKSSKGGPGSA	22
ILDETKGDYEKILVALCGGN	20
KEIRDINRVY	10
KGDYEKILV	9
KGDYEKILVAL	11
KGTDVNVFNTILTTR	15
KGVDEATIIDILTKRNNA	18
KGVDEATIIDILTKRNNAQRQQIKA	25
KRDLAKDITSDTSGDFR	17
LALLKTPAQFD	11
LKQAWFIENEEQEYVQTVK	19
LKTPAQFD	8
LKTPAQFDADELRA	14
LTGHLEEVVL	10
MKGVGTRHKALIRIM	15
MKGVGTRHKALIRIMVS	17
NAQRQQIKAAYL	12
NEEQEYVQT	9
NEEQEYVQTVK	11
NEEQEYVQTVKSS	13
NEEQEYVQTVKSSKGGPGSA	20
NNAQRQQIKAAYL	13
PAFFAEKL	8
PAFFAEKLHQA	11
PAQFDADELRA	11
QETGKPLDETLKKA	14
QEYVQTVK	8
QEYVQTVKS	9
QEYVQTVKSSKGGP	14
QRQQIKAAYL	10
RSEIDMNDIKAFYQKMY	17
RSEIDMNDIKAFYQKMYGISL	21
RSYPQLR	7
RTNKEIRDINRVYREEL	17
SKGGPGSAVSPYPTF	15
SKGGPGSAVSPYPTFNPSSD	20
SKGGPGSAVSPYPTFNPSSDV	21
SKGGPGSAVSPYPTFNPSSDVA	22
SKGGPGSAVSPYPTFNPSSDVAAL	24
SKPAFFAEKLHQA	13
SLAKGDRSEDFGVNE	15
SYPQLRR	7
TGHLEEVVL	9
TIIDILTKRNNAQRQQIKAAYL	22
TNKEIRDINR	10
TSKPAFFAEKL	11
TSKPAFFAEKLHQA	14
VFQKYTKYSKHDMNK	15
VYREELKRDLAKDITSDTSGDFR	23
WFIENEEQEYVQTVK	15
YLQETGKPLD	10
YVQTVKSSKGGPGSA	15
GIDVWEHAYYL	11
KHSLPDLPYDYGALEPHINAQIMQL	25
KNVRPDYLKA	10
PNQDPLQGTTGLIPLL	16
GEAGVVVPDPGYLMGVREL	19
KSQVDKLTLTSR	12
LEEENLAENADK	12
LKSQVDKLTLTSR	13
TKKTVQGPPTSDD	13
VHSSVASATSVATKK	15
VLEEENLAENADK	13
AQYEDIAQK	9
FGGGGFGGGG	10
FGGGGIGGGG	10
FVSTTYSGVTR	11
GFGGGGIGGG	10
GFGGGGYGG	9
GGYGGGYGP	9
GSGGGSSGGSIGGRGSSSGGVK	22
GSGGGSYGSGGGGGGHGSY	19
SMDNNRSLDLD	11
SRQFSSRSG	9
SRQFSSRSGYR	11
SRQFSSRSGYRSGGGFSSGSAGIIN	25
TNAENEFVTIK	11
VSTTYSGVTR	10
YRSGGGFSSGSAG	13
YRSGGGFSSGSAGI	14
YRSGGGFSSGSAGIIN	16
AAFNSGKVDI	10
AAFNSGKVDIV	11
AAFNSGKVDIVAI	13
AAFNSGKVDIVAINDPFI	18
AAFNSGKVDIVAINDPFIDL	20
AAFNSGKVDIVAINDPFIDLNYM	23
AFNSGKVD	8
AFNSGKVDI	9
AFNSGKVDIV	10
AFNSGKVDIVAI	12
AFNSGKVDIVAINDPFI	17
AFNSGKVDIVAINDPFIDL	19
AFNSGKVDIVAINDPFIDLNY	21
AFNSGKVDIVAINDPFIDLNYM	22
AFNSGKVDIVAINDPFIDLNYMVY	24
AFRVPTANV	9
AFRVPTANVS	10
AFRVPTANVSV	11
AFRVPTANVSVV	12
AFRVPTANVSVVDL	14
AFRVPTANVSVVDLT	15
AFRVPTANVSVVDLTC	16
AGAGIALND	9
AGAGIALNDHF	11
AGAGIALNDHFV	12
AGAGIALNDHFVKL	14
AGIALNDHF	9
AHLQGGAKRVII	12
AHLQGGAKRVIISA	14
AINDPFIDL	9
AINDPFIDLNY	11
AINDPFIDLNYM	12
AINDPFIDLNYMV	13
AINDPFIDLNYMVY	14
AINDPFIDLNYMVYMF	16
AITATQKTV	9
AITATQKTVD	10
AITATQKTVDGPSG	14
AITATQKTVDGPSGK	15
AITATQKTVDGPSGKLW	17
AITATQKTVDGPSGKLWR	18
AKAVGKVIPELNG	13
AKAVGKVIPELNGKLT	16
AKAVGKVIPELNGKLTG	17
AKAVGKVIPELNGKLTGM	18
AKAVGKVIPELNGKLTGMAFR	21
ALNDHFVKL	9
ALNDHFVKLISW	12
ALNDHFVKLISWY	13
APLAKVIHDNF	11
APLAKVIHDNFGIVEG	16
APLAKVIHDNFGIVEGL	17
APLAKVIHDNFGIVEGLMTTV	21
APLAKVIHDNFGIVEGLMTTVH	22
APMFVMGVNHEKY	13
APMFVMGVNHEKYDNSLKIISN	22
APMFVMGVNHEKYDNSLKIISNAS	24
APSADAPMFVMGVNHEKY	18
ASCTTNCLAPLAKVIHDNF	19
ASEGPLKGILGY	12
ATQKTVDGPSGKLWR	15
AVGKVIPELNGK	12
AVGKVIPELNGKLT	14
AVGKVIPELNGKLTGM	16
AVGKVIPELNGKLTGMAFR	19
DAGAGIALNDH	11
DAGAGIALNDHFVKL	15
DDIKKVVKQ	9
DDIKKVVKQA	10
DGRGALQNIIPASTGA	16
DGRGALQNIIPASTGAAK	18
DLMAHMASKE	10
DNEFGYSNR	9
DNEFGYSNRVVDL	13
DNEFGYSNRVVDLMA	15
DNEFGYSNRVVDLMAHMA	18
DNEFGYSNRVVDLMAHMASKE	21
DNSLKIISN	9
DNSLKIISNAS	11
DNSLKIISNASCTTNCLAPLAKVI	24
DSTHGKFHGTVKA	13
DSTHGKFHGTVKAENGKLV	19
DSTHGKFHGTVKAENGKLVI	20
EKAGAHLQGGAKRV	14
EKAGAHLQGGAKRVII	16
EKAGAHLQGGAKRVIIS	17
EKAGAHLQGGAKRVIISA	18
EKAGAHLQGGAKRVIISAPSAD	22
EKAGAHLQGGAKRVIISAPSADAP	24
EKPAKYDDIKKVVK	14
EKPAKYDDIKKVVKQ	15
EKPAKYDDIKKVVKQA	16
EKYDNSLKIISN	12
[truncated: 13,719 more rows]

## Sheet: NF1 genes
Peptide	Length	Protein ID	Mapped Genes	Instrument	Acquisition
ALEEDLKV	8	NF1_C1	NF1	Astral	DIA
LLDSKINT	8	NF1_C1	NF1	Astral	DIA
NLLDSKINT	9	NF1_C1	NF1	Astral	DIA
LALEEDLK	8	NF1_C1	NF1	Astral	DIA
LEEDLKVFHNA	11	NF1_C1	NF1	Astral	DIA
VVHNLLDSKINT	12	NF1_C1	NF1	Astral	DIA
LLWNNQEKIGGGSGGGGSGGHA	22	NF1_C7	N/A	Astral	DIA

## Sheet: ReadMe
peptide ID criteria
Peptide FDR <0.1%
Not in decoy
Not in contaminants
