# Supplementary material for: Large-Scale Assessment of NF1 Single Amino Acid Variants as HLA Class I Neoantigens
Source: bioRxiv. 2026 May 13:2026.05.10.724138. Preprint. [Version 1] doi: 10.64898/2026.05.10.724138 (PMC13175214; doi:10.64898/2026.05.10.724138)
Supplement: Supplement 6 [file media-6.xlsx]

## Sheet: All_HLA binders
Peptide	Peptide Length	Protein Start	Protein End	Charges	Probability	Qvalue	Spectral Count	Protein	Protein ID	Entry Name	Gene	Protein Description	Mapped Genes	Mapped Proteins	Instrument	Acquisition
QEQDGIFKM	9	316	324	2	0.9946	0.000987411	2	sp|A2RRP1|NBAS_HUMAN	A2RRP1	NBAS_HUMAN	NBAS	NBAS subunit of NRZ tethering complex			Astral	DDA
ILDQSRETV	9	307	315	2	0.9942	0.000987411	2	sp|A2RUB6|CCD66_HUMAN	A2RUB6	CCD66_HUMAN	CCDC66	Coiled-coil domain-containing protein 66			Astral	DDA
GLDPQGDRSFL	11	424	434	2	0.9946	0.000987411	1	sp|A4D1U4|DEN11_HUMAN	A4D1U4	DEN11_HUMAN	DENND11	DENN domain-containing protein 11			Astral	DDA
VADTVYRAL	9	119	127	2	0.9951	0.000987411	2	sp|O00159|MYO1C_HUMAN	O00159	MYO1C_HUMAN	MYO1C	Unconventional myosin-Ic			Astral	DDA
KLLESGDLSM	10	1060	1069	2	0.9947	0.000987411	1	sp|O14617|AP3D1_HUMAN	O14617	AP3D1_HUMAN	AP3D1	AP-3 complex subunit delta-1			Astral	DDA
KLSNHVFNA	9	197	205	2	0.9941	0.000987411	1	sp|O14730|RIOK3_HUMAN	O14730	RIOK3_HUMAN	RIOK3	Serine/threonine-protein kinase RIO3			Astral	DDA
REELLPHLL	9	388	396	2	0.9947	0.000987411	2	sp|O14787|TNPO2_HUMAN	O14787	TNPO2_HUMAN	TNPO2	Transportin-2			Astral	DDA
QMPAFPLPYA	10	559	568	2	0.9944	0.000987411	1	sp|O14964|HGS_HUMAN	O14964	HGS_HUMAN	HGS	Hepatocyte growth factor-regulated tyrosine kinase substrate			Astral	DDA
VLIGSNHSL	9	1761	1769	2	0.994	0.000987411	3	sp|O15027|SC16A_HUMAN	O15027	SC16A_HUMAN	SEC16A	Protein transport protein Sec16A			Astral	DDA
GEQLIGNKHY	10	415	424	3	0.9951	0.000987411	1	sp|O15068|MCF2L_HUMAN	O15068	MCF2L_HUMAN	MCF2L	Guanine nucleotide exchange factor DBS			Astral	DDA
ILSESLHSL	9	373	381	2	0.9944	0.000987411	2	sp|O43156|TTI1_HUMAN	O43156	TTI1_HUMAN	TTI1	TELO2-interacting protein 1 homolog			Astral	DDA
LLSEILHLL	9	1355	1363	2	0.9939	0.000987411	1	sp|O43432|IF4G3_HUMAN	O43432	IF4G3_HUMAN	EIF4G3	Eukaryotic translation initiation factor 4 gamma 3			Astral	DDA
TADVIAKV	8	74	81	2	0.9945	0.000987411	4	sp|O43617|TPPC3_HUMAN	O43617	TPPC3_HUMAN	TRAPPC3	Trafficking protein particle complex subunit 3			Astral	DDA
RKDDPVTNL	9	216	224	2	0.9948	0.000987411	2	sp|O43707|ACTN4_HUMAN	O43707	ACTN4_HUMAN	ACTN4	Alpha-actinin-4			Astral	DDA
KLLNKIYEA	9	395	403	2	0.9944	0.000987411	2	sp|O60287|NPA1P_HUMAN	O60287	NPA1P_HUMAN	URB1	Nucleolar pre-ribosomal-associated protein 1			Astral	DDA
SEGQVPNLKRY	11	348	358	3	0.995	0.000987411	1	sp|O60294|TYW4_HUMAN	O60294	TYW4_HUMAN	LCMT2	tRNA wybutosine-synthesizing protein 4			Astral	DDA
ALLSGLREA	9	814	822	2	0.9948	0.000987411	2	sp|O60341|KDM1A_HUMAN	O60341	KDM1A_HUMAN	KDM1A	Lysine-specific histone demethylase 1A			Astral	DDA
KIVDFSYSV	9	908	916	2	0.9941	0.000987411	1	sp|O60566|BUB1B_HUMAN	O60566	BUB1B_HUMAN	BUB1B	Mitotic checkpoint serine/threonine-protein kinase BUB1 beta			Astral	DDA
KLASKYLHV	9	193	201	3	0.9946	0.000987411	1	sp|O60749|SNX2_HUMAN	O60749	SNX2_HUMAN	SNX2	Sorting nexin-2			Astral	DDA
MIDRDNSVF	9	312	320	2	0.9944	0.000987411	1	sp|O60942|MCE1_HUMAN	O60942	MCE1_HUMAN	RNGTT	mRNA-capping enzyme			Astral	DDA
YLGKVLEL	8	788	795	2	0.9941	0.000987411	1	sp|O75153|CLU_HUMAN	O75153	CLU_HUMAN	CLUH	Clustered mitochondria protein homolog			Astral	DDA
TELQDVQRI	9	140	148	2	0.995	0.000987411	2	sp|O75396|SC22B_HUMAN	O75396	SC22B_HUMAN	SEC22B	Vesicle-trafficking protein SEC22b			Astral	DDA
SAEKAPVSV	9	577	585	2	0.9946	0.000987411	1	sp|O75410|TACC1_HUMAN	O75410	TACC1_HUMAN	TACC1	Transforming acidic coiled-coil-containing protein 1			Astral	DDA
VIMEKSTML	9	411	419	2	0.9946	0.000987411	1	sp|O75475|PSIP1_HUMAN	O75475	PSIP1_HUMAN	PSIP1	PC4 and SFRS1-interacting protein			Astral	DDA
AEVAEHVQY	9	142	150	2	0.9939	0.000987411	1	sp|O75496|GEMI_HUMAN	O75496	GEMI_HUMAN	GMNN	Geminin			Astral	DDA
TENDSTLVHRF	11	1625	1635	3	0.9944	0.000987411	1	sp|O75592|MYCB2_HUMAN	O75592	MYCB2_HUMAN	MYCBP2	E3 ubiquitin-protein ligase MYCBP2			Astral	DDA
IILDEIHLL	9	612	620	2	0.9948	0.000987411	1	sp|O75643|U520_HUMAN	O75643	U520_HUMAN	SNRNP200	U5 small nuclear ribonucleoprotein 200 kDa helicase	ASCC3	sp|Q8N3C0|ASCC3_HUMAN	Astral	DDA
ALYKDKIYM	9	398	406	2	0.994	0.000987411	1	sp|O75882|ATRN_HUMAN	O75882	ATRN_HUMAN	ATRN	Attractin			Astral	DDA
FLDRNTPVF	9	405	413	2	0.9944	0.000987411	1	sp|O94808|GFPT2_HUMAN	O94808	GFPT2_HUMAN	GFPT2	Glutamine--fructose-6-phosphate aminotransferase [isomerizing] 2	GFPT1	sp|Q06210|GFPT1_HUMAN	Astral	DDA
EEGQRYIQF	9	211	219	2	0.9944	0.000987411	2	sp|O94888|UBXN7_HUMAN	O94888	UBXN7_HUMAN	UBXN7	UBX domain-containing protein 7			Astral	DDA
NADVEARI	8	392	399	2	0.9941	0.000987411	3	sp|O94916|NFAT5_HUMAN	O94916	NFAT5_HUMAN	NFAT5	Nuclear factor of activated T-cells 5			Astral	DDA
SLFNSIHQV	9	676	684	2	0.9944	0.000987411	4	sp|O95398|RPGF3_HUMAN	O95398	RPGF3_HUMAN	RAPGEF3	Rap guanine nucleotide exchange factor 3			Astral	DDA
ALFEEQGIGV	10	795	804	2	0.9943	0.000987411	2	sp|O95477|ABCA1_HUMAN	O95477	ABCA1_HUMAN	ABCA1	Phospholipid-transporting ATPase ABCA1			Astral	DDA
EEGNIEHAF	9	52	60	2	0.9939	0.000987411	1	sp|O95630|STABP_HUMAN	O95630	STABP_HUMAN	STAMBP	STAM-binding protein			Astral	DDA
ENIDIKKY	8	239	246	2	0.9946	0.000987411	1	sp|O95749|GGPPS_HUMAN	O95749	GGPPS_HUMAN	GGPS1	Geranylgeranyl pyrophosphate synthase			Astral	DDA
SNDKIPVAL	9	168	176	2	0.9941	0.000987411	1	sp|P01584|IL1B_HUMAN	P01584	IL1B_HUMAN	IL1B	Interleukin-1 beta			Astral	DDA
PDLLPGRKY	9	778	786	2, 3	0.9945	0.000987411	3	sp|P02751|FINC_HUMAN	P02751	FINC_HUMAN	FN1	Fibronectin			Astral	DDA
ALNDHFVKL	9	302	310	3	0.9942	0.000987411	3	sp|P04406|G3P_HUMAN	P04406	G3P_HUMAN	GAPDH	Glyceraldehyde-3-phosphate dehydrogenase			Astral	DDA
AEPDNKNVY	9	451	459	2	0.9942	0.000987411	2	sp|P04844|RPN2_HUMAN	P04844	RPN2_HUMAN	RPN2	Dolichyl-diphosphooligosaccharide--protein glycosyltransferase subunit 2			Astral	DDA
SAKSRTIG	8	2	9	2	0.9945	0.000987411	2	sp|P05089|ARGI1_HUMAN	P05089	ARGI1_HUMAN	ARG1	Arginase-1			Astral	DDA
FLADPSAFVAA	11	268	278	2	0.9951	0.000987411	6	sp|P05388|RLA0_HUMAN	P05388	RLA0_HUMAN	RPLP0	60S acidic ribosomal protein P0	RPLP0P6	sp|Q8NHW5|RLA0L_HUMAN	Astral	DDA
AAAIEVHEV	9	198	206	2	0.9948	0.000987411	1	sp|P07954|FUMH_HUMAN	P07954	FUMH_HUMAN	FH	Fumarate hydratase, mitochondrial			Astral	DDA
IKTVETRDGQVINETSQHHDDLE	23	444	466	4	0.9949	0.000987411	1	sp|P08670|VIME_HUMAN	P08670	VIME_HUMAN	VIM	Vimentin			Astral	DDA
YQDTIGRL	8	358	365	2	0.994	0.000987411	8	sp|P08670|VIME_HUMAN	P08670	VIME_HUMAN	VIM	Vimentin			Astral	DDA
SLIDKTTAA	9	48	56	2	0.9951	0.000987411	4	sp|P09234|RU1C_HUMAN	P09234	RU1C_HUMAN	SNRPC	U1 small nuclear ribonucleoprotein C			Astral	DDA
FLYQGLLQA	9	116	124	2	0.9941	0.000987411	1	sp|P09919|CSF3_HUMAN	P09919	CSF3_HUMAN	CSF3	Granulocyte colony-stimulating factor			Astral	DDA
ALSGLAVRL	9	15	23	2	0.9951	0.000987411	4	sp|P0DMW4|SIL2A_HUMAN	P0DMW4	SIL2A_HUMAN	SMIM10L2A	Small integral membrane protein 10-like protein 2A	SMIM10, SMIM10L2B	sp|P0DMW5|SIL2B_HUMAN, sp|Q96HG1|SIM10_HUMAN	Astral	DDA
SVDGIPARL	9	71	79	2	0.9944	0.000987411	3	sp|P10301|RRAS_HUMAN	P10301	RRAS_HUMAN	RRAS	Ras-related protein R-Ras			Astral	DDA
NLAPAPLNA	9	20	28	2	0.9942	0.000987411	2	sp|P10646|TFPI1_HUMAN	P10646	TFPI1_HUMAN	TFPI	Tissue factor pathway inhibitor			Astral	DDA
YLGKTVTNA	9	134	142	2	0.9939	0.000987411	1	sp|P11142|HSP7C_HUMAN	P11142	HSP7C_HUMAN	HSPA8	Heat shock cognate 71 kDa protein			Astral	DDA
SELDLISRL	9	765	773	2	0.9941	0.000987411	1	sp|P11586|C1TC_HUMAN	P11586	C1TC_HUMAN	MTHFD1	C-1-tetrahydrofolate synthase, cytoplasmic			Astral	DDA
IADRLNVEF	9	181	189	2	0.9948	0.000987411	1	sp|P11908|PRPS2_HUMAN	P11908	PRPS2_HUMAN	PRPS2	Ribose-phosphate pyrophosphokinase 2			Astral	DDA
FLYKIIDEL	9	858	866	2	0.9943	0.000987411	3	sp|P12111|CO6A3_HUMAN	P12111	CO6A3_HUMAN	COL6A3	Collagen alpha-3(VI) chain			Astral	DDA
SLDVGQDRV	9	1057	1065	2	0.9941	0.000987411	1	sp|P12111|CO6A3_HUMAN	P12111	CO6A3_HUMAN	COL6A3	Collagen alpha-3(VI) chain			Astral	DDA
MLATRVFSL	9	1	9	2	0.9948	0.000987411	1	sp|P13073|COX41_HUMAN	P13073	COX41_HUMAN	COX4I1	Cytochrome c oxidase subunit 4 isoform 1, mitochondrial			Astral	DDA
LLLDVPTAAV	10	15	24	2	0.994	0.000987411	1	sp|P13284|GILT_HUMAN	P13284	GILT_HUMAN	IFI30	Gamma-interferon-inducible lysosomal thiol reductase			Astral	DDA
LRNVSTGD	8	294	301	2	0.9947	0.000987411	1	sp|P13645|K1C10_HUMAN	P13645	K1C10_HUMAN	KRT10	Keratin, type I cytoskeletal 10			Astral	DDA
YENEVALR	8	238	245	2	0.9943	0.000987411	3	sp|P13645|K1C10_HUMAN	P13645	K1C10_HUMAN	KRT10	Keratin, type I cytoskeletal 10			Astral	DDA
KRGYFNEEL	9	2393	2401	2	0.9939	0.000987411	1	sp|P15924|DESP_HUMAN	P15924	DESP_HUMAN	DSP	Desmoplakin			Astral	DDA
GLSPEIHTL	9	210	218	2	0.995	0.000987411	2	sp|P16298|PP2BB_HUMAN	P16298	PP2BB_HUMAN	PPP3CB	Serine/threonine-protein phosphatase 2B catalytic subunit beta isoform			Astral	DDA
ILFKSIFEV	9	159	167	2	0.9946	0.000987411	1	sp|P17302|CXA1_HUMAN	P17302	CXA1_HUMAN	GJA1	Gap junction alpha-1 protein			Astral	DDA
MENDLPQKI	9	177	185	2	0.994	0.000987411	1	sp|P19256|LFA3_HUMAN	P19256	LFA3_HUMAN	CD58	Lymphocyte function-associated antigen 3			Astral	DDA
GLDRLNVTV	9	850	858	2	0.9944	0.000987411	2	sp|P19367|HXK1_HUMAN	P19367	HXK1_HUMAN	HK1	Hexokinase-1			Astral	DDA
RLNDFASTV	9	98	106	2	0.9939	0.000987411	1	sp|P20674|COX5A_HUMAN	P20674	COX5A_HUMAN	COX5A	Cytochrome c oxidase subunit 5A, mitochondrial			Astral	DDA
LLAERDLYL	9	576	584	2	0.9941	0.000987411	2	sp|P21980|TGM2_HUMAN	P21980	TGM2_HUMAN	TGM2	Protein-glutamine gamma-glutamyltransferase 2			Astral	DDA
AETITSHYL	9	144	152	2	0.9946	0.000987411	1	sp|P24390|ERD21_HUMAN	P24390	ERD21_HUMAN	KDELR1	ER lumen protein-retaining receptor 1			Astral	DDA
SLQANVQRL	9	109	117	2	0.9945	0.000987411	1	sp|P26373|RL13_HUMAN	P26373	RL13_HUMAN	RPL13	60S ribosomal protein L13			Astral	DDA
VVQDGIVKA	9	184	192	2	0.9948	0.000987411	1	sp|P30044|PRDX5_HUMAN	P30044	PRDX5_HUMAN	PRDX5	Peroxiredoxin-5, mitochondrial			Astral	DDA
VLYGPKIDRA	10	396	405	3	0.9945	0.000987411	1	sp|P32942|ICAM3_HUMAN	P32942	ICAM3_HUMAN	ICAM3	Intercellular adhesion molecule 3			Astral	DDA
KLSGKLYLV	9	222	230	2	0.995	0.000987411	1	sp|P33176|KINH_HUMAN	P33176	KINH_HUMAN	KIF5B	Kinesin-1 heavy chain	KIF5A, KIF5C	sp|O60282|KIF5C_HUMAN, sp|Q12840|KIF5A_HUMAN	Astral	DDA
FSDKQMIKL	9	346	354	3	0.9951	0.000987411	1	sp|P33991|MCM4_HUMAN	P33991	MCM4_HUMAN	MCM4	DNA replication licensing factor MCM4			Astral	DDA
ILIGETIKI	9	321	329	2	0.9947	0.000987411	2	sp|P35354|PGH2_HUMAN	P35354	PGH2_HUMAN	PTGS2	Prostaglandin G/H synthase 2	PTGS1	sp|P23219|PGH1_HUMAN	Astral	DDA
GGGLGSGGSIR	11	19	29	2	0.9949	0.000987411	2	sp|P35527|K1C9_HUMAN	P35527	K1C9_HUMAN	KRT9	Keratin, type I cytoskeletal 9			Astral	DDA
ALASISHVA	9	103	111	2	0.9944	0.000987411	2	sp|P40692|MLH1_HUMAN	P40692	MLH1_HUMAN	MLH1	DNA mismatch repair protein Mlh1			Astral	DDA
LLPDNVHYV	9	272	280	2	0.9943	0.000987411	1	sp|P42285|MTREX_HUMAN	P42285	MTREX_HUMAN	MTREX	Exosome RNA helicase MTR4			Astral	DDA
SEGLIKALF	9	472	480	2	0.9944	0.000987411	1	sp|P42285|MTREX_HUMAN	P42285	MTREX_HUMAN	MTREX	Exosome RNA helicase MTR4			Astral	DDA
YVSEILEKV	9	320	328	2	0.994	0.000987411	1	sp|P42704|LPPRC_HUMAN	P42704	LPPRC_HUMAN	LRPPRC	Leucine-rich PPR motif-containing protein, mitochondrial			Astral	DDA
TLAAAVPKI	9	227	235	2	0.9949	0.000987411	1	sp|P42858|HD_HUMAN	P42858	HD_HUMAN	HTT	Huntingtin			Astral	DDA
RVIGTLEEV	9	205	213	2	0.9944	0.000987411	3	sp|P46060|RAGP1_HUMAN	P46060	RAGP1_HUMAN	RANGAP1	Ran GTPase-activating protein 1			Astral	DDA
AQAPDLQRV	9	231	239	2	0.9949	0.000987411	1	sp|P46087|NOP2_HUMAN	P46087	NOP2_HUMAN	NOP2	Probable 28S rRNA (cytosine(4447)-C(5))-methyltransferase			Astral	DDA
NLDVPTHL	8	709	716	2	0.9949	0.000987411	3	sp|P46934|NEDD4_HUMAN	P46934	NEDD4_HUMAN	NEDD4	E3 ubiquitin-protein ligase NEDD4			Astral	DDA
QMAEIAVNA	9	184	192	2	0.9948	0.000987411	3	sp|P48643|TCPE_HUMAN	P48643	TCPE_HUMAN	CCT5	T-complex protein 1 subunit epsilon			Astral	DDA
AMAYGLHKA	9	208	216	2	0.9944	0.000987411	1	sp|P48723|HSP13_HUMAN	P48723	HSP13_HUMAN	HSPA13	Heat shock 70 kDa protein 13			Astral	DDA
VLNEQVKEA	9	620	628	2	0.9948	0.000987411	1	sp|P49321|NASP_HUMAN	P49321	NASP_HUMAN	NASP	Nuclear autoantigenic sperm protein			Astral	DDA
KMSELQTYV	9	1431	1439	2	0.9949	0.000987411	1	sp|P49454|CENPF_HUMAN	P49454	CENPF_HUMAN	CENPF	Centromere protein F			Astral	DDA
IAEEKGLVV	9	428	436	2	0.9941	0.000987411	2	sp|P49588|SYAC_HUMAN	P49588	SYAC_HUMAN	AARS1	Alanine--tRNA ligase, cytoplasmic			Astral	DDA
GLAYINHLV	9	398	406	2	0.9944	0.000987411	1	sp|P49754|VPS41_HUMAN	P49754	VPS41_HUMAN	VPS41	Vacuolar protein sorting-associated protein 41 homolog			Astral	DDA
SLPKGVVEV	9	305	313	2	0.9951	0.000987411	3	sp|P50454|SERPH_HUMAN	P50454	SERPH_HUMAN	SERPINH1	Serpin H1			Astral	DDA
EEVGVEHLL	9	168	176	2	0.995	0.000987411	1	sp|P51665|PSMD7_HUMAN	P51665	PSMD7_HUMAN	PSMD7	26S proteasome non-ATPase regulatory subunit 7			Astral	DDA
VLVDRTIYI	9	25	33	2	0.9939	0.000987411	2	sp|P52758|RIDA_HUMAN	P52758	RIDA_HUMAN	RIDA	2-iminobutanoate/2-iminopropanoate deaminase			Astral	DDA
GVTSKVFLA	9	102	110	2	0.9941	0.000987411	1	sp|P52823|STC1_HUMAN	P52823	STC1_HUMAN	STC1	Stanniocalcin-1			Astral	DDA
YVLDLAAKV	9	213	221	2	0.995	0.000987411	1	sp|P53396|ACLY_HUMAN	P53396	ACLY_HUMAN	ACLY	ATP-citrate synthase			Astral	DDA
KLLSSEDIEGMRL	13	129	141	3	0.9943	0.000987411	2	sp|P53582|MAP11_HUMAN	P53582	MAP11_HUMAN	METAP1	Methionine aminopeptidase 1			Astral	DDA
EESAIRVGF	9	541	549	2	0.9948	0.000987411	3	sp|P53992|SC24C_HUMAN	P53992	SC24C_HUMAN	SEC24C	Protein transport protein Sec24C			Astral	DDA
AEIISRRGF	9	911	919	3	0.9945	0.000987411	2	sp|P55265|DSRAD_HUMAN	P55265	DSRAD_HUMAN	ADAR	Double-stranded RNA-specific adenosine deaminase			Astral	DDA
KTLEGPVPLEVIVIDQNDNRPIFR	24	223	246	4	0.9946	0.000987411	1	sp|P55290|CAD13_HUMAN	P55290	CAD13_HUMAN	CDH13	Cadherin-13			Astral	DDA
EEFIGKIGI	9	964	972	2	0.9942	0.000987411	1	sp|P57071|PRD15_HUMAN	P57071	PRD15_HUMAN	PRDM15	PR domain zinc finger protein 15			Astral	DDA
RLQEGDKILSV	11	58	68	2	0.9943	0.000987411	2	sp|P57105|SYJ2B_HUMAN	P57105	SYJ2B_HUMAN	SYNJ2BP	Synaptojanin-2-binding protein			Astral	DDA
NSDRPGVL	8	48	55	2	0.9939	0.000987411	1	sp|P57737|CORO7_HUMAN	P57737	CORO7_HUMAN	CORO7	Coronin-7			Astral	DDA
KLSEINKLL	9	158	166	2	0.995	0.000987411	1	sp|P58004|SESN2_HUMAN	P58004	SESN2_HUMAN	SESN2	Sestrin-2			Astral	DDA
VLADALKSI	9	6	14	2	0.9949	0.000987411	4	sp|P62244|RS15A_HUMAN	P62244	RS15A_HUMAN	RPS15A	40S ribosomal protein S15a			Astral	DDA
KLLEPVLLL	9	50	58	2	0.9942	0.000987411	9	sp|P62249|RS16_HUMAN	P62249	RS16_HUMAN	RPS16	40S ribosomal protein S16			Astral	DDA
TLLTAIVKL	9	483	491	2	0.9951	0.000987411	3	sp|P63010|AP2B1_HUMAN	P63010	AP2B1_HUMAN	AP2B1	AP-2 complex subunit beta			Astral	DDA
RVAPEEHPVL	10	95	104	2	0.9943	0.000987411	2	sp|P63261|ACTG_HUMAN	P63261	ACTG_HUMAN	ACTG1	Actin, cytoplasmic 2	ACTB, POTEF	sp|A5A3E0|POTEF_HUMAN, sp|P60709|ACTB_HUMAN	Astral	DDA
IVDMVPGKPM	10	401	410	2	0.9939	0.000987411	2	sp|P68104|EF1A1_HUMAN	P68104	EF1A1_HUMAN	EEF1A1	Elongation factor 1-alpha 1	EEF1A1P5	sp|Q5VTE0|EF1A3_HUMAN	Astral	DDA
IAEGGASRF	9	5	13	2	0.9947	0.000987411	3	sp|P78344|IF4G2_HUMAN	P78344	IF4G2_HUMAN	EIF4G2	Eukaryotic translation initiation factor 4 gamma 2			Astral	DDA
REQVNDLFSRKF	12	869	880	3	0.9943	0.000987411	1	sp|P78347|GTF2I_HUMAN	P78347	GTF2I_HUMAN	GTF2I	General transcription factor II-I	GTF2IRD2, GTF2IRD2B	sp|Q6EKJ0|GTD2B_HUMAN, sp|Q86UP8|GTD2A_HUMAN	Astral	DDA
HLVLFLHEA	9	96	104	2	0.9948	0.000987411	2	sp|P78381|S35A2_HUMAN	P78381	S35A2_HUMAN	SLC35A2	UDP-galactose translocator			Astral	DDA
ALFMYKPKKV	10	152	161	3	0.9941	0.000987411	2	sp|P78383|S35B1_HUMAN	P78383	S35B1_HUMAN	SLC35B1	Solute carrier family 35 member B1			Astral	DDA
LLAALPALATA	11	7	17	2	0.9949	0.000987411	2	sp|P84157|MXRA7_HUMAN	P84157	MXRA7_HUMAN	MXRA7	Matrix-remodeling-associated protein 7			Astral	DDA
RINIPPPSV	9	255	263	2	0.9948	0.000987411	1	sp|Q00341|VIGLN_HUMAN	Q00341	VIGLN_HUMAN	HDLBP	Vigilin			Astral	DDA
EEMTGRNF	8	197	204	2	0.9945	0.000987411	1	sp|Q02040|AK17A_HUMAN	Q02040	AK17A_HUMAN	AKAP17A	A-kinase anchor protein 17A			Astral	DDA
VATDLDTGRPSTTVR	15	408	422	3	0.9949	0.000987411	1	sp|Q02413|DSG1_HUMAN	Q02413	DSG1_HUMAN	DSG1	Desmoglein-1			Astral	DDA
ALIEQKLNEA	10	3724	3733	2	0.9948	0.000987411	1	sp|Q03001|DYST_HUMAN	Q03001	DYST_HUMAN	DST	Dystonin			Astral	DDA
IIDDALVRL	9	532	540	2	0.9945	0.000987411	2	sp|Q05086|UBE3A_HUMAN	Q05086	UBE3A_HUMAN	UBE3A	Ubiquitin-protein ligase E3A			Astral	DDA
REIEMAQKL	9	981	989	2, 3	0.995	0.000987411	2	sp|Q05397|FAK1_HUMAN	Q05397	FAK1_HUMAN	PTK2	Focal adhesion kinase 1			Astral	DDA
FINSRIITV	9	614	622	2	0.9948	0.000987411	1	sp|Q08J23|NSUN2_HUMAN	Q08J23	NSUN2_HUMAN	NSUN2	RNA cytosine C(5)-methyltransferase NSUN2			Astral	DDA
SLGEGHLSV	9	5582	5590	2	0.9948	0.000987411	3	sp|Q09666|AHNK_HUMAN	Q09666	AHNK_HUMAN	AHNAK	Neuroblast differentiation-associated protein AHNAK			Astral	DDA
TSDPALNHV	9	962	970	2	0.994	0.000987411	1	sp|Q12772|SRBP2_HUMAN	Q12772	SRBP2_HUMAN	SREBF2	Sterol regulatory element-binding protein 2			Astral	DDA
NADDFPNLF	9	326	334	2	0.9941	0.000987411	1	sp|Q13085|ACACA_HUMAN	Q13085	ACACA_HUMAN	ACACA	Acetyl-CoA carboxylase 1			Astral	DDA
YLEDSGHTL	9	191	199	2	0.9949	0.000987411	1	sp|Q13162|PRDX4_HUMAN	Q13162	PRDX4_HUMAN	PRDX4	Peroxiredoxin-4			Astral	DDA
DENPYVAKL	9	60	68	2	0.9949	0.000987411	1	sp|Q13415|ORC1_HUMAN	Q13415	ORC1_HUMAN	ORC1	Origin recognition complex subunit 1			Astral	DDA
GLSAFLHAL	9	793	801	2	0.9945	0.000987411	2	sp|Q13488|VPP3_HUMAN	Q13488	VPP3_HUMAN	TCIRG1	V-type proton ATPase 116 kDa subunit a 3	ATP6V0A1, ATP6V0A2, ATP6V0A4	sp|Q93050|VPP1_HUMAN, sp|Q9HBG4|VPP4_HUMAN, sp|Q9Y487|VPP2_HUMAN	Astral	DDA
VMFGDVGHGL	10	402	411	2	0.9951	0.000987411	1	sp|Q13488|VPP3_HUMAN	Q13488	VPP3_HUMAN	TCIRG1	V-type proton ATPase 116 kDa subunit a 3			Astral	DDA
SLDPKTNTL	9	98	106	2	0.9946	0.000987411	1	sp|Q13685|AAMP_HUMAN	Q13685	AAMP_HUMAN	AAMP	Angio-associated migratory cell protein			Astral	DDA
ELDRQIKSF	9	2152	2160	2	0.9949	0.000987411	3	sp|Q13813|SPTN1_HUMAN	Q13813	SPTN1_HUMAN	SPTAN1	Spectrin alpha chain, non-erythrocytic 1			Astral	DDA
LLSEEEYHL	9	1274	1282	2	0.9944	0.000987411	2	sp|Q14008|CKAP5_HUMAN	Q14008	CKAP5_HUMAN	CKAP5	Cytoskeleton-associated protein 5			Astral	DDA
ALDKNIHQSV	10	281	290	3	0.9945	0.000987411	1	sp|Q14012|KCC1A_HUMAN	Q14012	KCC1A_HUMAN	CAMK1	Calcium/calmodulin-dependent protein kinase type 1			Astral	DDA
ALIEKLVEL	9	22	30	2	0.9951	0.000987411	2	sp|Q14181|DPOA2_HUMAN	Q14181	DPOA2_HUMAN	POLA2	DNA polymerase alpha subunit B			Astral	DDA
YQVGVHYEL	9	1004	1012	2	0.9941	0.000987411	2	sp|Q14204|DYHC1_HUMAN	Q14204	DYHC1_HUMAN	DYNC1H1	Cytoplasmic dynein 1 heavy chain 1			Astral	DDA
ATDDSLHQL	9	479	487	2	0.9947	0.000987411	1	sp|Q14534|ERG1_HUMAN	Q14534	ERG1_HUMAN	SQLE	Squalene monooxygenase			Astral	DDA
LGHPPHMNV	9	2744	2752	2	0.9947	0.000987411	1	sp|Q14643|ITPR1_HUMAN	Q14643	ITPR1_HUMAN	ITPR1	Inositol 1,4,5-trisphosphate receptor type 1			Astral	DDA
KVADLVLML	9	145	153	2	0.9949	0.000987411	2	sp|Q14692|BMS1_HUMAN	Q14692	BMS1_HUMAN	BMS1	Ribosome biogenesis protein BMS1 homolog	AGAP9	sp|Q5VTM2|AGAP9_HUMAN	Astral	DDA
FQHDPETSV	9	917	925	2	0.9951	0.000987411	1	sp|Q14697|GANAB_HUMAN	Q14697	GANAB_HUMAN	GANAB	Neutral alpha-glucosidase AB			Astral	DDA
LLGDALLVHPV	11	747	757	2	0.9944	0.000987411	1	sp|Q14697|GANAB_HUMAN	Q14697	GANAB_HUMAN	GANAB	Neutral alpha-glucosidase AB			Astral	DDA
AEGGGRIVLY	10	835	844	2	0.9943	0.000987411	1	sp|Q14703|MBTP1_HUMAN	Q14703	MBTP1_HUMAN	MBTPS1	Membrane-bound transcription factor site-1 protease			Astral	DDA
EEMHHLLEQF	10	340	349	2	0.9941	0.000987411	1	sp|Q14789|GOGB1_HUMAN	Q14789	GOGB1_HUMAN	GOLGB1	Golgin subfamily B member 1			Astral	DDA
GLIDGRLTI	9	79	87	2	0.9939	0.000987411	2	sp|Q15005|SPCS2_HUMAN	Q15005	SPCS2_HUMAN	SPCS2	Signal peptidase complex subunit 2			Astral	DDA
LLPEGPPAI	9	381	389	2	0.9948	0.000987411	3	sp|Q15011|HERP1_HUMAN	Q15011	HERP1_HUMAN	HERPUD1	Homocysteine-responsive endoplasmic reticulum-resident ubiquitin-like domain member 1 protein			Astral	DDA
IMVDRINLA	9	4481	4489	2	0.9948	0.000987411	1	sp|Q15149|PLEC_HUMAN	Q15149	PLEC_HUMAN	PLEC	Plectin			Astral	DDA
SEPSEVRSY	9	3975	3983	2	0.9949	0.000987411	2	sp|Q15149|PLEC_HUMAN	Q15149	PLEC_HUMAN	PLEC	Plectin			Astral	DDA
SADGHSIL	8	614	621	2	0.9943	0.000987411	1	sp|Q15269|PWP2_HUMAN	Q15269	PWP2_HUMAN	PWP2	Periodic tryptophan protein 2 homolog			Astral	DDA
MTLGQIYYL	9	183	191	2	0.9948	0.000987411	2	sp|Q15363|TMED2_HUMAN	Q15363	TMED2_HUMAN	TMED2	Transmembrane emp24 domain-containing protein 2			Astral	DDA
MLDDNNHLI	9	24	32	2	0.995	0.000987411	3	sp|Q15532|SSXT_HUMAN	Q15532	SSXT_HUMAN	SS18	Protein SSXT			Astral	DDA
EGNPLLKHY	9	516	524	2	0.995	0.000987411	4	sp|Q15758|AAAT_HUMAN	Q15758	AAAT_HUMAN	SLC1A5	Neutral amino acid transporter B(0)			Astral	DDA
EERVINEEY	9	12	20	2	0.9948	0.000987411	1	sp|Q16576|RBBP7_HUMAN	Q16576	RBBP7_HUMAN	RBBP7	Histone-binding protein RBBP7	RBBP4	sp|Q09028|RBBP4_HUMAN	Astral	DDA
ATSDLNIKV	9	212	220	2	0.995	0.000987411	2	sp|Q16585|SGCB_HUMAN	Q16585	SGCB_HUMAN	SGCB	Beta-sarcoglycan			Astral	DDA
SSDGTVKI	8	368	375	2	0.9949	0.000987411	1	sp|Q2TAY7|SMU1_HUMAN	Q2TAY7	SMU1_HUMAN	SMU1	WD40 repeat-containing protein SMU1			Astral	DDA
TADEIVKL	8	233	240	2	0.994	0.000987411	5	sp|Q3LXA3|TKFC_HUMAN	Q3LXA3	TKFC_HUMAN	TKFC	Triokinase/FMN cyclase			Astral	DDA
NSDDRVLL	8	270	277	2	0.9941	0.000987411	3	sp|Q3ZCQ8|TIM50_HUMAN	Q3ZCQ8	TIM50_HUMAN	TIMM50	Mitochondrial import inner membrane translocase subunit TIM50			Astral	DDA
LLGPEGQHL	9	524	532	2	0.9944	0.000987411	1	sp|Q53GL7|PAR10_HUMAN	Q53GL7	PAR10_HUMAN	PARP10	Protein mono-ADP-ribosyltransferase PARP10			Astral	DDA
HLINYIIFL	9	196	204	2	0.9948	0.000987411	1	sp|Q5BJD5|TM41B_HUMAN	Q5BJD5	TM41B_HUMAN	TMEM41B	Transmembrane protein 41B			Astral	DDA
VLAELVRLG	9	141	149	2	0.9939	0.000987411	1	sp|Q5HYM0|ZC12B_HUMAN	Q5HYM0	ZC12B_HUMAN	ZC3H12B	Probable ribonuclease ZC3H12B			Astral	DDA
VLLEKVIFA	9	264	272	2	0.9946	0.000987411	2	sp|Q5T9L3|WLS_HUMAN	Q5T9L3	WLS_HUMAN	WLS	Protein wntless homolog			Astral	DDA
VQDDIKESV	9	1212	1220	2	0.9948	0.000987411	1	sp|Q5VYK3|ECM29_HUMAN	Q5VYK3	ECM29_HUMAN	ECPAS	Proteasome adapter and scaffold protein ECM29			Astral	DDA
RLFPSAAQV	9	66	74	2	0.9951	0.000987411	1	sp|Q658P3|STEA3_HUMAN	Q658P3	STEA3_HUMAN	STEAP3	Metalloreductase STEAP3			Astral	DDA
ILMEKYLKL	9	129	137	3	0.994	0.000987411	1	sp|Q68E01|INT3_HUMAN	Q68E01	INT3_HUMAN	INTS3	Integrator complex subunit 3			Astral	DDA
NLLEEVFHL	9	629	637	2	0.995	0.000987411	2	sp|Q69YN4|VIR_HUMAN	Q69YN4	VIR_HUMAN	VIRMA	Protein virilizer homolog			Astral	DDA
VLLSTIHEL	9	169	177	2	0.9951	0.000987411	1	sp|Q6I9Y2|THOC7_HUMAN	Q6I9Y2	THOC7_HUMAN	THOC7	THO complex subunit 7 homolog			Astral	DDA
AAFGRDLFL	9	216	224	2	0.9941	0.000987411	1	sp|Q6IA86|ELP2_HUMAN	Q6IA86	ELP2_HUMAN	ELP2	Elongator complex protein 2			Astral	DDA
TQDDDNIRL	9	247	255	2	0.9944	0.000987411	1	sp|Q6IA86|ELP2_HUMAN	Q6IA86	ELP2_HUMAN	ELP2	Elongator complex protein 2			Astral	DDA
TLYERGFENI	10	58	67	2	0.9947	0.000987411	1	sp|Q6NUQ4|TM214_HUMAN	Q6NUQ4	TM214_HUMAN	TMEM214	Transmembrane protein 214			Astral	DDA
ALDAGNIKL	9	594	602	2	0.9951	0.000987411	2	sp|Q6NWY9|PR40B_HUMAN	Q6NWY9	PR40B_HUMAN	PRPF40B	Pre-mRNA-processing factor 40 homolog B			Astral	DDA
FILPYIHKA	9	467	475	3	0.9949	0.000987411	3	sp|Q6P1A2|MBOA5_HUMAN	Q6P1A2	MBOA5_HUMAN	LPCAT3	Lysophospholipid acyltransferase 5			Astral	DDA
ILPEKVARV	9	108	116	2	0.9939	0.000987411	1	sp|Q6PHR2|ULK3_HUMAN	Q6PHR2	ULK3_HUMAN	ULK3	Serine/threonine-protein kinase ULK3			Astral	DDA
EEQPGHLQM	9	55	63	2	0.9946	0.000987411	1	sp|Q6UXV4|MIC27_HUMAN	Q6UXV4	MIC27_HUMAN	APOOL	MICOS complex subunit MIC27			Astral	DDA
EENPLNHNV	9	47	55	2	0.9948	0.000987411	1	sp|Q6W2J9|BCOR_HUMAN	Q6W2J9	BCOR_HUMAN	BCOR	BCL-6 corepressor			Astral	DDA
FAETGRTFL	9	22	30	2	0.9941	0.000987411	1	sp|Q6ZW61|BBS12_HUMAN	Q6ZW61	BBS12_HUMAN	BBS12	Bardet-Biedl syndrome 12 protein			Astral	DDA
FLGDYVENL	9	14	22	2	0.9944	0.000987411	3	sp|Q709C8|VP13C_HUMAN	Q709C8	VP13C_HUMAN	VPS13C	Intermembrane lipid transfer protein VPS13C			Astral	DDA
KLGDLFFRV	9	272	280	2	0.9944	0.000987411	2	sp|Q70EL1|UBP54_HUMAN	Q70EL1	UBP54_HUMAN	USP54	Inactive ubiquitin carboxyl-terminal hydrolase 54			Astral	DDA
ALDPDHPRV	9	976	984	2	0.9942	0.000987411	1	sp|Q7Z494|NPHP3_HUMAN	Q7Z494	NPHP3_HUMAN	NPHP3	Nephrocystin-3			Astral	DDA
FLDGRTGQQL	10	1012	1021	2	0.9939	0.000987411	2	sp|Q7Z7G0|TARSH_HUMAN	Q7Z7G0	TARSH_HUMAN	ABI3BP	Target of Nesh-SH3			Astral	DDA
KLGQVLIYL	9	292	300	2	0.9939	0.000987411	1	sp|Q86SF2|GALT7_HUMAN	Q86SF2	GALT7_HUMAN	GALNT7	N-acetylgalactosaminyltransferase 7			Astral	DDA
ILIDPIRVV	9	452	460	2	0.9949	0.000987411	3	sp|Q86XP3|DDX42_HUMAN	Q86XP3	DDX42_HUMAN	DDX42	ATP-dependent RNA helicase DDX42			Astral	DDA
SQTFVNPHV	9	34	42	2	0.9946	0.000987411	1	sp|Q8IV63|VRK3_HUMAN	Q8IV63	VRK3_HUMAN	VRK3	Inactive serine/threonine-protein kinase VRK3			Astral	DDA
EENGERVLM	9	230	238	2	0.995	0.000987411	3	sp|Q8IVD9|NUDC3_HUMAN	Q8IVD9	NUDC3_HUMAN	NUDCD3	NudC domain-containing protein 3			Astral	DDA
GLSEPIFQL	9	547	555	2	0.9946	0.000987411	1	sp|Q8IWA4|MFN1_HUMAN	Q8IWA4	MFN1_HUMAN	MFN1	Mitofusin-1			Astral	DDA
SLDAKEIYL	9	333	341	2	0.9949	0.000987411	2	sp|Q8IXB1|DJC10_HUMAN	Q8IXB1	DJC10_HUMAN	DNAJC10	DnaJ homolog subfamily C member 10			Astral	DDA
RLFEHPLYRV	10	163	172	3	0.9943	0.000987411	4	sp|Q8IXL6|FA20C_HUMAN	Q8IXL6	FA20C_HUMAN	FAM20C	Extracellular serine/threonine protein kinase FAM20C			Astral	DDA
NGDAIVKF	8	194	201	2	0.9948	0.000987411	2	sp|Q8IXT5|RB12B_HUMAN	Q8IXT5	RB12B_HUMAN	RBM12B	RNA-binding protein 12B			Astral	DDA
AEGHYTVSY	9	179	187	2	0.9949	0.000987411	3	sp|Q8N0X7|SPART_HUMAN	Q8N0X7	SPART_HUMAN	SPART	Spartin			Astral	DDA
TADVKASVL	9	55	63	2	0.994	0.000987411	1	sp|Q8N1F7|NUP93_HUMAN	Q8N1F7	NUP93_HUMAN	NUP93	Nuclear pore complex protein Nup93			Astral	DDA
QIIQSIRMGM	10	56	65	2	0.9942	0.000987411	2	sp|Q8N6R1|SERP2_HUMAN	Q8N6R1	SERP2_HUMAN	SERP2	Stress-associated endoplasmic reticulum protein 2	SERP1	sp|Q9Y6X1|SERP1_HUMAN	Astral	DDA
KESGMSSLY	9	594	602	2	0.9944	0.000987411	1	sp|Q8N766|EMC1_HUMAN	Q8N766	EMC1_HUMAN	EMC1	ER membrane protein complex subunit 1			Astral	DDA
LLDPAQRTL	9	52	60	2	0.9948	0.000987411	1	sp|Q8N988|ZN557_HUMAN	Q8N988	ZN557_HUMAN	ZNF557	Zinc finger protein 557	ZNF558	sp|Q96NG5|ZN558_HUMAN	Astral	DDA
ALLKGLAAV	9	292	300	2	0.994	0.000987411	2	sp|Q8NB14|UBP38_HUMAN	Q8NB14	UBP38_HUMAN	USP38	Ubiquitin carboxyl-terminal hydrolase 38	USP35	sp|Q9P2H5|UBP35_HUMAN	Astral	DDA
FAEDDRIEL	9	383	391	2	0.9942	0.000987411	2	sp|Q8NEH6|MNS1_HUMAN	Q8NEH6	MNS1_HUMAN	MNS1	Meiosis-specific nuclear structural protein 1			Astral	DDA
SADRFVTL	8	381	388	2	0.9949	0.000987411	2	sp|Q8TCG1|CIP2A_HUMAN	Q8TCG1	CIP2A_HUMAN	CIP2A	Protein CIP2A			Astral	DDA
HEVPYTTSF	9	580	588	2	0.9948	0.000987411	2	sp|Q8TD19|NEK9_HUMAN	Q8TD19	NEK9_HUMAN	NEK9	Serine/threonine-protein kinase Nek9			Astral	DDA
QLMREVLLL	9	447	455	2	0.9941	0.000987411	1	sp|Q8TDB6|DTX3L_HUMAN	Q8TDB6	DTX3L_HUMAN	DTX3L	E3 ubiquitin-protein ligase DTX3L			Astral	DDA
KLTEMRGIYA	10	103	112	2	0.994	0.000987411	1	sp|Q8TDM0|BCAS4_HUMAN	Q8TDM0	BCAS4_HUMAN	BCAS4	Breast carcinoma-amplified sequence 4			Astral	DDA
ALFDGDPHL	9	2265	2273	2	0.9948	0.000987411	2	sp|Q8WUY3|PRUN2_HUMAN	Q8WUY3	PRUN2_HUMAN	PRUNE2	Protein prune homolog 2			Astral	DDA
KLFGKRLNV	9	396	404	3	0.9942	0.000987411	3	sp|Q8WVV9|HNRLL_HUMAN	Q8WVV9	HNRLL_HUMAN	HNRNPLL	Heterogeneous nuclear ribonucleoprotein L-like			Astral	DDA
GELLGEARYY	10	115	124	2	0.9948	0.000987411	1	sp|Q8WZ19|BACD1_HUMAN	Q8WZ19	BACD1_HUMAN	KCTD13	BTB/POZ domain-containing adapter for CUL3-mediated RhoA degradation protein 1			Astral	DDA
FLMGTIAKA	9	1244	1252	2	0.9945	0.000987411	1	sp|Q8WZ74|CTTB2_HUMAN	Q8WZ74	CTTB2_HUMAN	CTTNBP2	Cortactin-binding protein 2			Astral	DDA
NENGYKFLY	9	724	732	2	0.9946	0.000987411	1	sp|Q92539|LPIN2_HUMAN	Q92539	LPIN2_HUMAN	LPIN2	Phosphatidate phosphatase LPIN2			Astral	DDA
LLDIIKSTV	9	234	242	2	0.9949	0.000987411	3	sp|Q92562|FIG4_HUMAN	Q92562	FIG4_HUMAN	FIG4	Polyphosphoinositide phosphatase			Astral	DDA
ALLDRIVSV	9	1498	1506	2	0.9951	0.000987411	3	sp|Q92621|NU205_HUMAN	Q92621	NU205_HUMAN	NUP205	Nuclear pore complex protein Nup205			Astral	DDA
GIAGSLKTV	9	51	59	2	0.9939	0.000987411	1	sp|Q92833|JARD2_HUMAN	Q92833	JARD2_HUMAN	JARID2	Protein Jumonji			Astral	DDA
FIDKQTNL	8	433	440	2	0.9945	0.000987411	3	sp|Q92879|CELF1_HUMAN	Q92879	CELF1_HUMAN	CELF1	CUGBP Elav-like family member 1	CELF2	sp|O95319|CELF2_HUMAN	Astral	DDA
NVDEGIYQL	9	428	436	2	0.9949	0.000987411	5	sp|Q92974|ARHG2_HUMAN	Q92974	ARHG2_HUMAN	ARHGEF2	Rho guanine nucleotide exchange factor 2			Astral	DDA
EEMDRKLRF	9	59	67	3	0.9947	0.000987411	1	sp|Q93050|VPP1_HUMAN	Q93050	VPP1_HUMAN	ATP6V0A1	V-type proton ATPase 116 kDa subunit a 1			Astral	DDA
METHIMHTF	9	78	86	2, 3	0.9951	0.000987411	2	sp|Q969G6|RIFK_HUMAN	Q969G6	RIFK_HUMAN	RFK	Riboflavin kinase			Astral	DDA
QEITISSKF	9	645	653	2	0.994	0.000987411	1	sp|Q969R2|OSBP2_HUMAN	Q969R2	OSBP2_HUMAN	OSBP2	Oxysterol-binding protein 2			Astral	DDA
SLLPTEQPRL	10	124	133	2	0.995	0.000987411	2	sp|Q96AP0|ACD_HUMAN	Q96AP0	ACD_HUMAN	ACD	Adrenocortical dysplasia protein homolog			Astral	DDA
FVDGDHVIL	9	584	592	2	0.995	0.000987411	1	sp|Q96DU7|IP3KC_HUMAN	Q96DU7	IP3KC_HUMAN	ITPKC	Inositol-trisphosphate 3-kinase C			Astral	DDA
SENSISRLL	9	524	532	2	0.9941	0.000987411	1	sp|Q96DZ5|CLIP3_HUMAN	Q96DZ5	CLIP3_HUMAN	CLIP3	CAP-Gly domain-containing linker protein 3			Astral	DDA
YLDHAGATL	9	51	59	2	0.995	0.000987411	2	sp|Q96EN8|MOCOS_HUMAN	Q96EN8	MOCOS_HUMAN	MOCOS	Molybdenum cofactor sulfurase			Astral	DDA
ILLDRLLYL	9	424	432	2	0.9951	0.000987411	1	sp|Q96FB5|MT25B_HUMAN	Q96FB5	MT25B_HUMAN	METTL25B	Methyltransferase-like protein 25B			Astral	DDA
NLAKCIVSV	9	197	205	2	0.995	0.000987411	3	sp|Q96GQ5|RUSF1_HUMAN	Q96GQ5	RUSF1_HUMAN	RUSF1	RUS family member 1			Astral	DDA
LLLEILHEI	9	343	351	2	0.995	0.000987411	2	sp|Q96HE7|ERO1A_HUMAN	Q96HE7	ERO1A_HUMAN	ERO1A	ERO1-like protein alpha			Astral	DDA
QEVDFFQRY	9	756	764	2	0.994	0.000987411	3	sp|Q96HW7|INT4_HUMAN	Q96HW7	INT4_HUMAN	INTS4	Integrator complex subunit 4			Astral	DDA
RLNEELHEL	9	126	134	2	0.9946	0.000987411	1	sp|Q96KP6|TNIP3_HUMAN	Q96KP6	TNIP3_HUMAN	TNIP3	TNFAIP3-interacting protein 3			Astral	DDA
ALAKPPVVSV	10	2912	2921	2	0.9941	0.000987411	1	sp|Q96L91|EP400_HUMAN	Q96L91	EP400_HUMAN	EP400	E1A-binding protein p400			Astral	DDA
AEISHRLEGF	10	1871	1880	2	0.9947	0.000987411	1	sp|Q96N67|DOCK7_HUMAN	Q96N67	DOCK7_HUMAN	DOCK7	Dedicator of cytokinesis protein 7			Astral	DDA
TMVEHNYYV	9	370	378	2	0.9942	0.000987411	1	sp|Q96PD2|DCBD2_HUMAN	Q96PD2	DCBD2_HUMAN	DCBLD2	Discoidin, CUB and LCCL domain-containing protein 2			Astral	DDA
ILTEAIKAA	9	442	450	2	0.9948	0.000987411	2	sp|Q99575|POP1_HUMAN	Q99575	POP1_HUMAN	POP1	Ribonucleases P/MRP protein subunit POP1			Astral	DDA
RLAELKHEL	9	295	303	3	0.9943	0.000987411	3	sp|Q99583|MNT_HUMAN	Q99583	MNT_HUMAN	MNT	Max-binding protein MNT			Astral	DDA
SLLDGHFVL	9	254	262	2	0.9943	0.000987411	1	sp|Q99638|RAD9A_HUMAN	Q99638	RAD9A_HUMAN	RAD9A	Cell cycle checkpoint control protein RAD9A			Astral	DDA
KLFAKHIKV	9	186	194	3	0.9951	0.000987411	3	sp|Q9BQ75|CMS1_HUMAN	Q9BQ75	CMS1_HUMAN	CMSS1	Protein CMSS1			Astral	DDA
VIDEIGKMEL	10	111	120	2	0.9947	0.000987411	1	sp|Q9BSD7|NTPCR_HUMAN	Q9BSD7	NTPCR_HUMAN	NTPCR	Cancer-related nucleoside-triphosphatase			Astral	DDA
RLLAEIGAV	9	58	66	2	0.994	0.000987411	2	sp|Q9BSV6|SEN34_HUMAN	Q9BSV6	SEN34_HUMAN	TSEN34	tRNA-splicing endonuclease subunit Sen34			Astral	DDA
AEKCPNLTY	9	84	92	2	0.9949	0.000987411	2	sp|Q9BTT0|AN32E_HUMAN	Q9BTT0	AN32E_HUMAN	ANP32E	Acidic leucine-rich nuclear phosphoprotein 32 family member E			Astral	DDA
EETYYHHIY	9	220	228	3	0.994	0.000987411	1	sp|Q9BVA6|FICD_HUMAN	Q9BVA6	FICD_HUMAN	FICD	Protein adenylyltransferase FICD			Astral	DDA
RLDEARQML	9	208	216	2	0.9946	0.000987411	1	sp|Q9BW27|NUP85_HUMAN	Q9BW27	NUP85_HUMAN	NUP85	Nuclear pore complex protein Nup85			Astral	DDA
AENESKARVRF	11	56	66	3	0.9948	0.000987411	2	sp|Q9BWJ5|SF3B5_HUMAN	Q9BWJ5	SF3B5_HUMAN	SF3B5	Splicing factor 3B subunit 5			Astral	DDA
TLQKEIEKV	9	714	722	2	0.9947	0.000987411	1	sp|Q9BZF9|UACA_HUMAN	Q9BZF9	UACA_HUMAN	UACA	Uveal autoantigen with coiled-coil domains and ankyrin repeats			Astral	DDA
KLAEGVQLL	9	1062	1070	2	0.9946	0.000987411	1	sp|Q9BZH6|WDR11_HUMAN	Q9BZH6	WDR11_HUMAN	WDR11	WD repeat-containing protein 11			Astral	DDA
RLMNLPLHSV	10	395	404	2	0.995	0.000987411	1	sp|Q9BZQ8|NIBA1_HUMAN	Q9BZQ8	NIBA1_HUMAN	NIBAN1	Protein Niban 1			Astral	DDA
SLDSTLHAV	9	40	48	2	0.9947	0.000987411	1	sp|Q9C099|LRCC1_HUMAN	Q9C099	LRCC1_HUMAN	LRRCC1	Leucine-rich repeat and coiled-coil domain-containing protein 1			Astral	DDA
EEGGLQHLY	9	691	699	2	0.9943	0.000987411	1	sp|Q9C0D3|ZY11B_HUMAN	Q9C0D3	ZY11B_HUMAN	ZYG11B	Protein zyg-11 homolog B			Astral	DDA
SEVFLQRLM	9	522	530	2	0.995	0.000987411	1	sp|Q9H0A0|NAT10_HUMAN	Q9H0A0	NAT10_HUMAN	NAT10	RNA cytidine acetyltransferase			Astral	DDA
SADKFQVL	8	177	184	2	0.994	0.000987411	2	sp|Q9H0A8|COMD4_HUMAN	Q9H0A8	COMD4_HUMAN	COMMD4	COMM domain-containing protein 4			Astral	DDA
KLTDYQVTL	9	701	709	2	0.9947	0.000987411	2	sp|Q9H1H9|KI13A_HUMAN	Q9H1H9	KI13A_HUMAN	KIF13A	Kinesin-like protein KIF13A			Astral	DDA
VQTEVNREL	9	153	161	2	0.9942	0.000987411	2	sp|Q9H2G9|GO45_HUMAN	Q9H2G9	GO45_HUMAN	BLZF1	Golgin-45			Astral	DDA
QLLPVPIAV	9	376	384	2	0.9949	0.000987411	1	sp|Q9H330|TM245_HUMAN	Q9H330	TM245_HUMAN	TMEM245	Transmembrane protein 245			Astral	DDA
TLMEEVLLL	9	47	55	2	0.994	0.000987411	1	sp|Q9H4A5|GLP3L_HUMAN	Q9H4A5	GLP3L_HUMAN	GOLPH3L	Golgi phosphoprotein 3-like	GOLPH3	sp|Q9H4A6|GOLP3_HUMAN	Astral	DDA
LLDGNPFRV	9	571	579	2	0.9945	0.000987411	1	sp|Q9H9A6|LRC40_HUMAN	Q9H9A6	LRC40_HUMAN	LRRC40	Leucine-rich repeat-containing protein 40			Astral	DDA
AEIQKDVQTYY	11	7	17	2	0.995	0.000987411	1	sp|Q9HBK9|AS3MT_HUMAN	Q9HBK9	AS3MT_HUMAN	AS3MT	Arsenite methyltransferase			Astral	DDA
SEIDKRVQY	9	326	334	3	0.9945	0.000987411	2	sp|Q9HCG8|CWC22_HUMAN	Q9HCG8	CWC22_HUMAN	CWC22	Pre-mRNA-splicing factor CWC22 homolog			Astral	DDA
RVQEAIAEV	9	138	146	2	0.9939	0.000987411	1	sp|Q9HCL2|GPAT1_HUMAN	Q9HCL2	GPAT1_HUMAN	GPAM	Glycerol-3-phosphate acyltransferase 1, mitochondrial			Astral	DDA
ILNPVNTNL	9	36	44	2	0.9949	0.000987411	2	sp|Q9NQT8|KI13B_HUMAN	Q9NQT8	KI13B_HUMAN	KIF13B	Kinesin-like protein KIF13B			Astral	DDA
VMASPGGLSAV	11	924	934	2	0.9947	0.000987411	1	sp|Q9NQW6|ANLN_HUMAN	Q9NQW6	ANLN_HUMAN	ANLN	Anillin			Astral	DDA
VLQEKQQQL	9	1633	1641	2	0.9942	0.000987411	1	sp|Q9NR09|BIRC6_HUMAN	Q9NR09	BIRC6_HUMAN	BIRC6	Baculoviral IAP repeat-containing protein 6			Astral	DDA
ALLDDSVRV	9	169	177	2	0.9944	0.000987411	1	sp|Q9NRG9|AAAS_HUMAN	Q9NRG9	AAAS_HUMAN	AAAS	Aladin			Astral	DDA
EEISHLISF	9	2968	2976	2	0.9943	0.000987411	1	sp|Q9NU22|MDN1_HUMAN	Q9NU22	MDN1_HUMAN	MDN1	Midasin			Astral	DDA
IIDKEVSLM	9	264	272	2	0.995	0.000987411	1	sp|Q9NUQ6|SPS2L_HUMAN	Q9NUQ6	SPS2L_HUMAN	SPATS2L	SPATS2-like protein			Astral	DDA
AVGPTGRGV	9	343	351	2	0.995	0.000987411	2	sp|Q9NUV7|SPTC3_HUMAN	Q9NUV7	SPTC3_HUMAN	SPTLC3	Serine palmitoyltransferase 3			Astral	DDA
DENFISRAF	9	15	23	2	0.9944	0.000987411	1	sp|Q9NX07|TSAP1_HUMAN	Q9NX07	TSAP1_HUMAN	TRNAU1AP	tRNA selenocysteine 1-associated protein 1			Astral	DDA
LETLFVHRF	9	143	151	3	0.9951	0.000987411	1	sp|Q9NZ01|TECR_HUMAN	Q9NZ01	TECR_HUMAN	TECR	Very-long-chain enoyl-CoA reductase			Astral	DDA
SEKALANQF	9	81	89	2	0.9948	0.000987411	1	sp|Q9NZ43|USE1_HUMAN	Q9NZ43	USE1_HUMAN	USE1	Vesicle transport protein USE1			Astral	DDA
FLGKIYQI	8	4220	4227	2	0.9943	0.000987411	1	sp|Q9NZJ4|SACS_HUMAN	Q9NZJ4	SACS_HUMAN	SACS	Sacsin			Astral	DDA
VESVVIKNL	9	1338	1346	2	0.994	0.000987411	1	sp|Q9NZM1|MYOF_HUMAN	Q9NZM1	MYOF_HUMAN	MYOF	Myoferlin			Astral	DDA
REKDPKLEIRY	11	74	84	4	0.9947	0.000987411	1	sp|Q9P0U4|CXXC1_HUMAN	Q9P0U4	CXXC1_HUMAN	CXXC1	CXXC-type zinc finger protein 1			Astral	DDA
QESNVQLKL	9	113	121	2	0.9946	0.000987411	1	sp|Q9P0V9|SEP10_HUMAN	Q9P0V9	SEP10_HUMAN	SEPTIN10	Septin-10	SEPTIN14, SEPTIN8	sp|Q6ZU15|SEP14_HUMAN, sp|Q92599|SEPT8_HUMAN	Astral	DDA
TLDENHPSI	9	519	527	2	0.995	0.000987411	2	sp|Q9P0W8|SPAT7_HUMAN	Q9P0W8	SPAT7_HUMAN	SPATA7	Spermatogenesis-associated protein 7			Astral	DDA
AEMGLPHRGY	10	101	110	3	0.995	0.000987411	1	sp|Q9P273|TEN3_HUMAN	Q9P273	TEN3_HUMAN	TENM3	Teneurin-3			Astral	DDA
TLLKTIIKV	9	504	512	2	0.9947	0.000987411	1	sp|Q9P2K1|C2D2A_HUMAN	Q9P2K1	C2D2A_HUMAN	CC2D2A	Coiled-coil and C2 domain-containing protein 2A			Astral	DDA
SESSVDRLM	9	353	361	2	0.9946	0.000987411	2	sp|Q9UBF2|COPG2_HUMAN	Q9UBF2	COPG2_HUMAN	COPG2	Coatomer subunit gamma-2			Astral	DDA
RLPEAIEEV	9	125	133	2	0.9943	0.000987411	2	sp|Q9UBQ7|GRHPR_HUMAN	Q9UBQ7	GRHPR_HUMAN	GRHPR	Glyoxylate reductase/hydroxypyruvate reductase			Astral	DDA
QILEGVHFL	9	169	177	2	0.9945	0.000987411	1	sp|Q9UEE5|ST17A_HUMAN	Q9UEE5	ST17A_HUMAN	STK17A	Serine/threonine-protein kinase 17A			Astral	DDA
GLAEGKVRL	9	129	137	2	0.9944	0.000987411	1	sp|Q9UG01|IF172_HUMAN	Q9UG01	IF172_HUMAN	IFT172	Intraflagellar transport protein 172 homolog			Astral	DDA
SLLEHFNTV	9	706	714	2	0.9948	0.000987411	2	sp|Q9UHF7|TRPS1_HUMAN	Q9UHF7	TRPS1_HUMAN	TRPS1	Zinc finger transcription factor Trps1			Astral	DDA
ALITTILHL	9	0	0	2	0.9948	0.000987411	0	sp|Q9UI26|IPO11_HUMAN	Q9UI26	IPO11_HUMAN	IPO11	Importin-11	RICTOR	sp|Q6R327|RICTR_HUMAN	Astral	DDA
FVARMIPKV	9	41	49	3	0.9945	0.000987411	2	sp|Q9UI30|TR112_HUMAN	Q9UI30	TR112_HUMAN	TRMT112	Multifunctional methyltransferase subunit TRM112-like protein			Astral	DDA
ILMPVNKVV	9	1069	1077	2	0.9948	0.000987411	1	sp|Q9ULM3|YETS2_HUMAN	Q9ULM3	YETS2_HUMAN	YEATS2	YEATS domain-containing protein 2			Astral	DDA
GLFQGKTPL	9	53	61	2	0.994	0.000987411	1	sp|Q9ULW0|TPX2_HUMAN	Q9ULW0	TPX2_HUMAN	TPX2	Targeting protein for Xklp2			Astral	DDA
SAEEVTRL	8	45	52	2	0.995	0.000987411	2	sp|Q9ULX9|MAFF_HUMAN	Q9ULX9	MAFF_HUMAN	MAFF	Transcription factor MafF			Astral	DDA
AEQEGARQL	9	292	300	2	0.994	0.000987411	1	sp|Q9UMF0|ICAM5_HUMAN	Q9UMF0	ICAM5_HUMAN	ICAM5	Intercellular adhesion molecule 5			Astral	DDA
KLHEIYIQA	9	316	324	2	0.9944	0.000987411	1	sp|Q9UN70|PCDGK_HUMAN	Q9UN70	PCDGK_HUMAN	PCDHGC3	Protocadherin gamma-C3			Astral	DDA
LLNKAPEYL	9	22	30	2	0.9943	0.000987411	1	sp|Q9UN86|G3BP2_HUMAN	Q9UN86	G3BP2_HUMAN	G3BP2	Ras GTPase-activating protein-binding protein 2			Astral	DDA
IADHPTLTF	9	128	136	2	0.9942	0.000987411	2	sp|Q9UNH6|SNX7_HUMAN	Q9UNH6	SNX7_HUMAN	SNX7	Sorting nexin-7			Astral	DDA
VMTLVSTYL	9	64	72	2	0.9945	0.000987411	2	sp|Q9UNL2|SSRG_HUMAN	Q9UNL2	SSRG_HUMAN	SSR3	Translocon-associated protein subunit gamma			Astral	DDA
ILLGKVQQL	9	233	241	2	0.9946	0.000987411	1	sp|Q9UNS2|CSN3_HUMAN	Q9UNS2	CSN3_HUMAN	COPS3	COP9 signalosome complex subunit 3			Astral	DDA
ALLSSLARC	9	22	30	3	0.995	0.000987411	2	sp|Q9UNW1|MINP1_HUMAN	Q9UNW1	MINP1_HUMAN	MINPP1	Multiple inositol polyphosphate phosphatase 1			Astral	DDA
SEDEGNLRF	9	580	588	2	0.994	0.000987411	1	sp|Q9UPN3|MACF1_HUMAN	Q9UPN3	MACF1_HUMAN	MACF1	Microtubule-actin cross-linking factor 1, isoforms 1/2/3/4/5			Astral	DDA
ILGIQPPSV	9	854	862	2	0.995	0.000987411	2	sp|Q9UPN6|SCAF8_HUMAN	Q9UPN6	SCAF8_HUMAN	SCAF8	SR-related and CTD-associated factor 8			Astral	DDA
HLINQQIAV	9	315	323	2	0.9949	0.000987411	2	sp|Q9UPW6|SATB2_HUMAN	Q9UPW6	SATB2_HUMAN	SATB2	DNA-binding protein SATB2			Astral	DDA
MLQDVYHVV	9	142	150	2	0.995	0.000987411	2	sp|Q9UPW6|SATB2_HUMAN	Q9UPW6	SATB2_HUMAN	SATB2	DNA-binding protein SATB2	SATB1	sp|Q01826|SATB1_HUMAN	Astral	DDA
SMNGGVFAV	9	330	338	2	0.9939	0.000987411	3	sp|Q9UPY5|XCT_HUMAN	Q9UPY5	XCT_HUMAN	SLC7A11	Cystine/glutamate transporter			Astral	DDA
HIDVITAEM	9	1197	1205	2	0.9945	0.000987411	2	sp|Q9UQE7|SMC3_HUMAN	Q9UQE7	SMC3_HUMAN	SMC3	Structural maintenance of chromosomes protein 3			Astral	DDA
KLDQDLNEV	9	436	444	2	0.9947	0.000987411	3	sp|Q9UQE7|SMC3_HUMAN	Q9UQE7	SMC3_HUMAN	SMC3	Structural maintenance of chromosomes protein 3			Astral	DDA
GLDAGLHQL	9	117	125	2	0.995	0.000987411	2	sp|Q9Y240|CLC11_HUMAN	Q9Y240	CLC11_HUMAN	CLEC11A	C-type lectin domain family 11 member A			Astral	DDA
ILLEKILSL	9	574	582	2	0.9944	0.000987411	1	sp|Q9Y263|PLAP_HUMAN	Q9Y263	PLAP_HUMAN	PLAA	Phospholipase A-2-activating protein			Astral	DDA
IIDKSGSTVF	10	190	199	2	0.9947	0.000987411	2	sp|Q9Y2T2|AP3M1_HUMAN	Q9Y2T2	AP3M1_HUMAN	AP3M1	AP-3 complex subunit mu-1			Astral	DDA
AEVKGVYQF	9	92	100	2	0.9943	0.000987411	1	sp|Q9Y3Q3|TMED3_HUMAN	Q9Y3Q3	TMED3_HUMAN	TMED3	Transmembrane emp24 domain-containing protein 3			Astral	DDA
AMLPSITNV	9	2516	2524	2	0.9944	0.000987411	2	sp|Q9Y4A5|TRRAP_HUMAN	Q9Y4A5	TRRAP_HUMAN	TRRAP	Transformation/transcription domain-associated protein			Astral	DDA
KLQDEAYQV	9	731	739	2	0.9949	0.000987411	1	sp|Q9Y4J8|DTNA_HUMAN	Q9Y4J8	DTNA_HUMAN	DTNA	Dystrobrevin alpha			Astral	DDA
LMDDVDFKA	9	333	341	2	0.9947	0.000987411	1	sp|Q9Y4L1|HYOU1_HUMAN	Q9Y4L1	HYOU1_HUMAN	HYOU1	Hypoxia up-regulated protein 1			Astral	DDA
ILQQHIATV	9	451	459	2	0.9947	0.000987411	1	sp|Q9Y575|ASB3_HUMAN	Q9Y575	ASB3_HUMAN	ASB3	Ankyrin repeat and SOCS box protein 3			Astral	DDA
GADPSTVEM	9	233	241	2	0.9941	0.000987411	3	sp|Q9Y5B9|SP16H_HUMAN	Q9Y5B9	SP16H_HUMAN	SUPT16H	FACT complex subunit SPT16			Astral	DDA
YLFDRNGVCL	10	7	16	2	0.9947	0.000987411	2	sp|Q9Y5R8|TPPC1_HUMAN	Q9Y5R8	TPPC1_HUMAN	TRAPPC1	Trafficking protein particle complex subunit 1			Astral	DDA
EEAKDLIQRL	10	311	320	3	0.9947	0.000987411	2	sp|Q9Y5S2|MRCKB_HUMAN	Q9Y5S2	MRCKB_HUMAN	CDC42BPB	Serine/threonine-protein kinase MRCK beta			Astral	DDA
RLLQSNPVL	9	173	181	2	0.9914	0.000961538	2	sp|O00159|MYO1C_HUMAN	O00159	MYO1C_HUMAN	MYO1C	Unconventional myosin-Ic			Astral	DDA
ITDLPIKL	8	115	122	2	0.9913	0.000961538	6	sp|O00232|PSD12_HUMAN	O00232	PSD12_HUMAN	PSMD12	26S proteasome non-ATPase regulatory subunit 12			Astral	DDA
HLFDTLHAL	9	652	660	2	0.9917	0.000961538	2	sp|O00471|EXOC5_HUMAN	O00471	EXOC5_HUMAN	EXOC5	Exocyst complex component 5			Astral	DDA
SENVLQVHL	9	91	99	2	0.9913	0.000961538	2	sp|O43929|ORC4_HUMAN	O43929	ORC4_HUMAN	ORC4	Origin recognition complex subunit 4			Astral	DDA
FLFKNSIKV	9	2212	2220	3	0.9918	0.000961538	1	sp|O75962|TRIO_HUMAN	O75962	TRIO_HUMAN	TRIO	Triple functional domain protein			Astral	DDA
SLFNSIHQV	9	676	684	2	0.9918	0.000961538	3	sp|O95398|RPGF3_HUMAN	O95398	RPGF3_HUMAN	RAPGEF3	Rap guanine nucleotide exchange factor 3			Astral	DDA
VIIPKNWSL	9	88	96	2	0.9913	0.000961538	1	sp|O95563|MPC2_HUMAN	O95563	MPC2_HUMAN	MPC2	Mitochondrial pyruvate carrier 2			Astral	DDA
IVDRPVTL	8	34	41	2	0.9914	0.000961538	3	sp|O96000|NDUBA_HUMAN	O96000	NDUBA_HUMAN	NDUFB10	NADH dehydrogenase [ubiquinone] 1 beta subcomplex subunit 10			Astral	DDA
TEDEAIHKY	9	427	435	3	0.9917	0.000961538	1	sp|P00390|GSHR_HUMAN	P00390	GSHR_HUMAN	GSR	Glutathione reductase, mitochondrial			Astral	DDA
KLLEESIANL	10	120	129	2	0.9918	0.000961538	1	sp|P04150|GCR_HUMAN	P04150	GCR_HUMAN	NR3C1	Glucocorticoid receptor			Astral	DDA
RNKYEDEINKR	11	267	277	4	0.9919	0.000961538	1	sp|P04264|K2C1_HUMAN	P04264	K2C1_HUMAN	KRT1	Keratin, type II cytoskeletal 1			Astral	DDA
ALDPGAKISV	10	120	129	2	0.9917	0.000961538	1	sp|P04843|RPN1_HUMAN	P04843	RPN1_HUMAN	RPN1	Dolichyl-diphosphooligosaccharide--protein glycosyltransferase subunit 1			Astral	DDA
DTNADKQL	8	67	74	2	0.9917	0.000961538	1	sp|P06702|S10A9_HUMAN	P06702	S10A9_HUMAN	S100A9	Protein S100-A9			Astral	DDA
KLDSDTLEV	9	78	86	2	0.9913	0.000961538	1	sp|P08254|MMP3_HUMAN	P08254	MMP3_HUMAN	MMP3	Stromelysin-1			Astral	DDA
FAERSVTKL	9	241	249	2	0.9915	0.000961538	1	sp|P09493|TPM1_HUMAN	P09493	TPM1_HUMAN	TPM1	Tropomyosin alpha-1 chain			Astral	DDA
VEKSTSVTY	9	1574	1582	2	0.9919	0.000961538	1	sp|P13611|CSPG2_HUMAN	P13611	CSPG2_HUMAN	VCAN	Versican core protein			Astral	DDA
KMDRALLEL	9	159	167	2	0.9913	0.000961538	2	sp|P13639|EF2_HUMAN	P13639	EF2_HUMAN	EEF2	Elongation factor 2			Astral	DDA
QEENITRAL	9	95	103	2	0.9918	0.000961538	1	sp|P19388|RPAB1_HUMAN	P19388	RPAB1_HUMAN	POLR2E	DNA-directed RNA polymerases I, II, and III subunit RPABC1			Astral	DDA
VSDGVIKV	8	7	14	2	0.9914	0.000961538	6	sp|P23528|COF1_HUMAN	P23528	COF1_HUMAN	CFL1	Cofilin-1			Astral	DDA
IGTPRKF	7	330	336	2	0.992	0.000961538	2	sp|P28749|RBL1_HUMAN	P28749	RBL1_HUMAN	RBL1	Retinoblastoma-like protein 1			Astral	DDA
VLLESEQFL	9	2	10	2	0.9913	0.000961538	2	sp|P37108|SRP14_HUMAN	P37108	SRP14_HUMAN	SRP14	Signal recognition particle 14 kDa protein			Astral	DDA
RLLSFVVLA	9	2	10	2	0.9914	0.000961538	1	sp|P43308|SSRB_HUMAN	P43308	SSRB_HUMAN	SSR2	Translocon-associated protein subunit beta			Astral	DDA
AQAPDLQRV	9	231	239	2	0.9916	0.000961538	1	sp|P46087|NOP2_HUMAN	P46087	NOP2_HUMAN	NOP2	Probable 28S rRNA (cytosine(4447)-C(5))-methyltransferase			Astral	DDA
ILARDILEI	9	142	150	2	0.992	0.000961538	1	sp|P48556|PSMD8_HUMAN	P48556	PSMD8_HUMAN	PSMD8	26S proteasome non-ATPase regulatory subunit 8			Astral	DDA
EEAPDYMYL	9	269	277	2	0.9914	0.000961538	2	sp|P48729|KC1A_HUMAN	P48729	KC1A_HUMAN	CSNK1A1	Casein kinase I isoform alpha			Astral	DDA
QLGDFLIKV	9	204	212	2	0.9919	0.000961538	1	sp|P49590|SYHM_HUMAN	P49590	SYHM_HUMAN	HARS2	Histidine--tRNA ligase, mitochondrial			Astral	DDA
YISEENFRV	9	399	407	2	0.9917	0.000961538	3	sp|P52732|KIF11_HUMAN	P52732	KIF11_HUMAN	KIF11	Kinesin-like protein KIF11			Astral	DDA
GIDKPDVRF	9	952	960	2	0.9919	0.000961538	2	sp|P54132|BLM_HUMAN	P54132	BLM_HUMAN	BLM	RecQ-like DNA helicase BLM	RECQL	sp|P46063|RECQ1_HUMAN	Astral	DDA
SIDVGYERF	9	268	276	2	0.9915	0.000961538	1	sp|P61158|ARP3_HUMAN	P61158	ARP3_HUMAN	ACTR3	Actin-related protein 3			Astral	DDA
KLHDINAQM	9	147	155	2, 3	0.9916	0.000961538	2	sp|P63010|AP2B1_HUMAN	P63010	AP2B1_HUMAN	AP2B1	AP-2 complex subunit beta			Astral	DDA
FAGDDAPRA	9	21	29	2	0.9913	0.000961538	1	sp|P63261|ACTG_HUMAN	P63261	ACTG_HUMAN	ACTG1	Actin, cytoplasmic 2	ACTA1, ACTA2, ACTB, ACTC1, ACTG2, POTEE, POTEF, POTEI, POTEJ	sp|A5A3E0|POTEF_HUMAN, sp|P0CG38|POTEI_HUMAN, sp|P0CG39|POTEJ_HUMAN, sp|P60709|ACTB_HUMAN, sp|P62736|ACTA_HUMAN, sp|P63267|ACTH_HUMAN, sp|P68032|ACTC_HUMAN, sp|P68133|ACTS_HUMAN, sp|Q6S8J3|POTEE_HUMAN	Astral	DDA
TLPTKETIEQEKRSE	15	28	42	3	0.9916	0.000961538	1	sp|P63313|TYB10_HUMAN	P63313	TYB10_HUMAN	TMSB10	Thymosin beta-10			Astral	DDA
TEIFPGNGHCY	11	410	420	3	0.9918	0.000961538	2	sp|P98161|PKD1_HUMAN	P98161	PKD1_HUMAN	PKD1	Polycystin-1			Astral	DDA
FIMEGTLTRV	10	444	453	2	0.9915	0.000961538	1	sp|Q07889|SOS1_HUMAN	Q07889	SOS1_HUMAN	SOS1	Son of sevenless homolog 1			Astral	DDA
YLGHLQQYV	9	615	623	2	0.9914	0.000961538	2	sp|Q08379|GOGA2_HUMAN	Q08379	GOGA2_HUMAN	GOLGA2	Golgin subfamily A member 2			Astral	DDA
SMPDLDLHL	9	2387	2395	2	0.9919	0.000961538	2	sp|Q09666|AHNK_HUMAN	Q09666	AHNK_HUMAN	AHNAK	Neuroblast differentiation-associated protein AHNAK			Astral	DDA
TADDNVHF	8	700	707	2	0.9915	0.000961538	1	sp|Q12884|SEPR_HUMAN	Q12884	SEPR_HUMAN	FAP	Prolyl endopeptidase FAP	DPP4	sp|P27487|DPP4_HUMAN	Astral	DDA
AEIMNRKDF	9	1007	1015	3	0.9919	0.000961538	2	sp|Q13464|ROCK1_HUMAN	Q13464	ROCK1_HUMAN	ROCK1	Rho-associated protein kinase 1			Astral	DDA
YVDPSGGDRF	10	353	362	2	0.9917	0.000961538	1	sp|Q13485|SMAD4_HUMAN	Q13485	SMAD4_HUMAN	SMAD4	Mothers against decapentaplegic homolog 4			Astral	DDA
LLSEEEYHL	9	1274	1282	2	0.9918	0.000961538	1	sp|Q14008|CKAP5_HUMAN	Q14008	CKAP5_HUMAN	CKAP5	Cytoskeleton-associated protein 5			Astral	DDA
FLNPGILEA	9	1272	1280	2	0.9914	0.000961538	1	sp|Q14643|ITPR1_HUMAN	Q14643	ITPR1_HUMAN	ITPR1	Inositol 1,4,5-trisphosphate receptor type 1			Astral	DDA
TEDKKSEKFF	10	1856	1865	3	0.9918	0.000961538	1	sp|Q14643|ITPR1_HUMAN	Q14643	ITPR1_HUMAN	ITPR1	Inositol 1,4,5-trisphosphate receptor type 1			Astral	DDA
SLLTSPPKA	9	938	946	2	0.9913	0.000961538	2	sp|Q14669|TRIPC_HUMAN	Q14669	TRIPC_HUMAN	TRIP12	E3 ubiquitin-protein ligase TRIP12			Astral	DDA
KLMSDLQKL	9	157	165	2	0.9918	0.000961538	1	sp|Q15397|PUM3_HUMAN	Q15397	PUM3_HUMAN	PUM3	Pumilio homolog 3			Astral	DDA
SESTVSPRL	9	312	320	2	0.9915	0.000961538	4	sp|Q15464|SHB_HUMAN	Q15464	SHB_HUMAN	SHB	SH2 domain-containing adapter protein B			Astral	DDA
IQHDLIFSL	9	346	354	2	0.9915	0.000961538	1	sp|Q16665|HIF1A_HUMAN	Q16665	HIF1A_HUMAN	HIF1A	Hypoxia-inducible factor 1-alpha			Astral	DDA
QETRTLTQF	9	862	870	2	0.9916	0.000961538	2	sp|Q16849|PTPRN_HUMAN	Q16849	PTPRN_HUMAN	PTPRN	Receptor-type tyrosine-protein phosphatase-like N			Astral	DDA
SMAELDIKL	9	193	201	2	0.9917	0.000961538	1	sp|Q6NUQ1|RINT1_HUMAN	Q6NUQ1	RINT1_HUMAN	RINT1	RAD50-interacting protein 1			Astral	DDA
AEAEFYRQV	9	1693	1701	2	0.9915	0.000961538	1	sp|Q6W2J9|BCOR_HUMAN	Q6W2J9	BCOR_HUMAN	BCOR	BCL-6 corepressor			Astral	DDA
KEIESRVVF	9	1236	1244	2	0.9919	0.000961538	1	sp|Q76I76|SSH2_HUMAN	Q76I76	SSH2_HUMAN	SSH2	Protein phosphatase Slingshot homolog 2			Astral	DDA
SLYGGDSKFL	10	848	857	2	0.9919	0.000961538	1	sp|Q7Z3J2|VP35L_HUMAN	Q7Z3J2	VP35L_HUMAN	VPS35L	VPS35 endosomal protein-sorting factor-like			Astral	DDA
YLHSGQVAL	9	725	733	2	0.992	0.000961538	1	sp|Q7Z3J2|VP35L_HUMAN	Q7Z3J2	VP35L_HUMAN	VPS35L	VPS35 endosomal protein-sorting factor-like			Astral	DDA
LLIKDVPAT	9	589	597	2	0.9918	0.000961538	1	sp|Q7Z6Z7|HUWE1_HUMAN	Q7Z6Z7	HUWE1_HUMAN	HUWE1	E3 ubiquitin-protein ligase HUWE1			Astral	DDA
VLHSYPESV	9	21	29	2	0.9916	0.000961538	1	sp|Q86X10|RLGPB_HUMAN	Q86X10	RLGPB_HUMAN	RALGAPB	Ral GTPase-activating protein subunit beta			Astral	DDA
LLDERLVTL	9	69	77	2	0.9919	0.000961538	1	sp|Q8IUI8|CRLF3_HUMAN	Q8IUI8	CRLF3_HUMAN	CRLF3	Cytokine receptor-like factor 3			Astral	DDA
TVAQIKATV	9	72	80	2	0.9912	0.000961538	3	sp|Q8IXM2|BAP18_HUMAN	Q8IXM2	BAP18_HUMAN	BAP18	Chromatin complexes subunit BAP18			Astral	DDA
SLLRSIFTV	9	320	328	2	0.9913	0.000961538	1	sp|Q92830|KAT2A_HUMAN	Q92830	KAT2A_HUMAN	KAT2A	Histone acetyltransferase KAT2A			Astral	DDA
QEEEVRTLF	9	19	27	2	0.9915	0.000961538	3	sp|Q93062|RBPMS_HUMAN	Q93062	RBPMS_HUMAN	RBPMS	RNA-binding protein with multiple splicing			Astral	DDA
AEHDRIARQW	10	192	201	3	0.9916	0.000961538	2	sp|Q969T4|UB2E3_HUMAN	Q969T4	UB2E3_HUMAN	UBE2E3	Ubiquitin-conjugating enzyme E2 E3			Astral	DDA
QENEHIYNL	9	199	207	2	0.9915	0.000961538	1	sp|Q96A33|CCD47_HUMAN	Q96A33	CCD47_HUMAN	CCDC47	PAT complex subunit CCDC47			Astral	DDA
TLYGSQIKL	9	594	602	2	0.9918	0.000961538	2	sp|Q96QU8|XPO6_HUMAN	Q96QU8	XPO6_HUMAN	XPO6	Exportin-6			Astral	DDA
KIKEIAVTV	9	135	143	2	0.9914	0.000961538	3	sp|Q99832|TCPH_HUMAN	Q99832	TCPH_HUMAN	CCT7	T-complex protein 1 subunit eta			Astral	DDA
VILSEIKEA	9	559	567	2	0.9915	0.000961538	2	sp|Q9BQ70|TCF25_HUMAN	Q9BQ70	TCF25_HUMAN	TCF25	Transcription factor 25			Astral	DDA
FLYEGTKVV	9	813	821	2	0.9914	0.000961538	1	sp|Q9BYX2|TBD2A_HUMAN	Q9BYX2	TBD2A_HUMAN	TBC1D2	TBC1 domain family member 2A			Astral	DDA
LFDPARPSL	9	108	116	2	0.9913	0.000961538	2	sp|Q9BZC7|ABCA2_HUMAN	Q9BZC7	ABCA2_HUMAN	ABCA2	ATP-binding cassette sub-family A member 2			Astral	DDA
SEFLKEISY	9	589	597	2	0.9915	0.000961538	1	sp|Q9C091|GRB1L_HUMAN	Q9C091	GRB1L_HUMAN	GREB1L	GREB1-like protein			Astral	DDA
FILPKEIAV	9	627	635	2	0.9918	0.000961538	1	sp|Q9H1A4|APC1_HUMAN	Q9H1A4	APC1_HUMAN	ANAPC1	Anaphase-promoting complex subunit 1			Astral	DDA
IEDDPEYKKF	10	171	180	3	0.9917	0.000961538	1	sp|Q9H1J1|REN3A_HUMAN	Q9H1J1	REN3A_HUMAN	UPF3A	Regulator of nonsense transcripts 3A			Astral	DDA
TIDRDTAF	8	38	45	2	0.9914	0.000961538	1	sp|Q9H583|HEAT1_HUMAN	Q9H583	HEAT1_HUMAN	HEATR1	HEAT repeat-containing protein 1			Astral	DDA
SQDPGTHVV	9	348	356	2	0.9918	0.000961538	1	sp|Q9H8H0|NOL11_HUMAN	Q9H8H0	NOL11_HUMAN	NOL11	Nucleolar protein 11			Astral	DDA
FLDPAQRDL	9	22	30	2	0.9915	0.000961538	1	sp|Q9HCL3|ZFP14_HUMAN	Q9HCL3	ZFP14_HUMAN	ZFP14	Zinc finger protein 14 homolog			Astral	DDA
EEGGATHVY	9	109	117	2	0.992	0.000961538	1	sp|Q9NQ31|AKIP1_HUMAN	Q9NQ31	AKIP1_HUMAN	AKIP1	A-kinase-interacting protein 1			Astral	DDA
RENPIIKNL	9	149	157	2	0.9918	0.000961538	1	sp|Q9NWW5|CLN6_HUMAN	Q9NWW5	CLN6_HUMAN	CLN6	Ceroid-lipofuscinosis neuronal protein 6			Astral	DDA
QLNDVAHLV	9	198	206	2	0.9919	0.000961538	2	sp|Q9NXH9|TRM1_HUMAN	Q9NXH9	TRM1_HUMAN	TRMT1	tRNA (guanine(26)-N(2))-dimethyltransferase			Astral	DDA
FLDNLHINL	9	97	105	2	0.9913	0.000961538	1	sp|Q9NYU1|UGGG2_HUMAN	Q9NYU1	UGGG2_HUMAN	UGGT2	UDP-glucose:glycoprotein glucosyltransferase 2			Astral	DDA
YMPPLVIKV	9	1369	1377	2	0.9917	0.000961538	1	sp|Q9NZM1|MYOF_HUMAN	Q9NZM1	MYOF_HUMAN	MYOF	Myoferlin			Astral	DDA
VEQESLLTAF	10	123	132	2	0.9916	0.000961538	1	sp|Q9UBB4|ATX10_HUMAN	Q9UBB4	ATX10_HUMAN	ATXN10	Ataxin-10			Astral	DDA
AEEEFQKEL	9	214	222	2	0.9919	0.000961538	1	sp|Q9UBB9|TFP11_HUMAN	Q9UBB9	TFP11_HUMAN	TFIP11	Tuftelin-interacting protein 11			Astral	DDA
RLPEAIEEV	9	125	133	2	0.9913	0.000961538	2	sp|Q9UBQ7|GRHPR_HUMAN	Q9UBQ7	GRHPR_HUMAN	GRHPR	Glyoxylate reductase/hydroxypyruvate reductase			Astral	DDA
VVDEKISAM	9	38	46	2	0.9914	0.000961538	1	sp|Q9UL33|TPC2L_HUMAN	Q9UL33	TPC2L_HUMAN	TRAPPC2L	Trafficking protein particle complex subunit 2-like protein			Astral	DDA
SVGYAIFKV	9	8	16	2	0.9918	0.000961538	1	sp|Q9Y2X3|NOP58_HUMAN	Q9Y2X3	NOP58_HUMAN	NOP58	Nucleolar protein 58			Astral	DDA
EEIKSFREL	9	167	175	3	0.9915	0.000961538	2	sp|Q9Y546|LRC42_HUMAN	Q9Y546	LRC42_HUMAN	LRRC42	Leucine-rich repeat-containing protein 42			Astral	DDA
ALVSSLHLL	9	159	167	2	0.9916	0.000961538	2	sp|Q9Y678|COPG1_HUMAN	Q9Y678	COPG1_HUMAN	COPG1	Coatomer subunit gamma-1			Astral	DDA
QLIPALAKV	9	450	458	2	0.9911	0.000855615	3	sp|O00167|EYA2_HUMAN	O00167	EYA2_HUMAN	EYA2	Eyes absent homolog 2	EYA1, EYA4	sp|O95677|EYA4_HUMAN, sp|Q99502|EYA1_HUMAN	Astral	DDA
KVLNELYSV	9	155	163	2	0.9913	0.000855615	1	sp|O75044|SRGP2_HUMAN	O75044	SRGP2_HUMAN	SRGAP2	SLIT-ROBO Rho GTPase-activating protein 2	SRGAP2B, SRGAP2C	sp|P0DJJ0|SRG2C_HUMAN, sp|P0DMP2|SRG2B_HUMAN	Astral	DDA
GSGSSSGGYRGG	12	579	590	2	0.9915	0.000855615	1	sp|P04264|K2C1_HUMAN	P04264	K2C1_HUMAN	KRT1	Keratin, type II cytoskeletal 1			Astral	DDA
FRVPTANVS	9	233	241	2	0.9912	0.000855615	1	sp|P04406|G3P_HUMAN	P04406	G3P_HUMAN	GAPDH	Glyceraldehyde-3-phosphate dehydrogenase			Astral	DDA
KISVIVETV	9	126	134	2	0.9913	0.000855615	1	sp|P04843|RPN1_HUMAN	P04843	RPN1_HUMAN	RPN1	Dolichyl-diphosphooligosaccharide--protein glycosyltransferase subunit 1			Astral	DDA
KSDGSTVSV	9	214	222	2	0.9911	0.000855615	1	sp|P05121|PAI1_HUMAN	P05121	PAI1_HUMAN	SERPINE1	Plasminogen activator inhibitor 1			Astral	DDA
SEADIQRLL	9	36	44	2	0.9912	0.000855615	1	sp|P05408|7B2_HUMAN	P05408	7B2_HUMAN	SCG5	Neuroendocrine protein 7B2			Astral	DDA
IDDKGTIKL	9	136	144	2	0.991	0.000855615	2	sp|P06493|CDK1_HUMAN	P06493	CDK1_HUMAN	CDK1	Cyclin-dependent kinase 1			Astral	DDA
AVFPFQPGSV	10	76	85	2	0.9913	0.000855615	1	sp|P09382|LEG1_HUMAN	P09382	LEG1_HUMAN	LGALS1	Galectin-1			Astral	DDA
GVLPNIQAV	9	107	115	2	0.9915	0.000855615	2	sp|P0C0S8|H2A1_HUMAN	P0C0S8	H2A1_HUMAN	H2AC17	Histone H2A type 1	H2AC1, H2AC12, H2AC14, H2AC19, H2AC20, H2AC21, H2AC25, H2AC6, H2AC7, H2AC8, H2AJ, H2AX	sp|P04908|H2A1B_HUMAN, sp|P16104|H2AX_HUMAN, sp|P20671|H2A1D_HUMAN, sp|Q16777|H2A2C_HUMAN, sp|Q6FI13|H2A2A_HUMAN, sp|Q7L7L0|H2A3_HUMAN, sp|Q8IUE6|H2A2B_HUMAN, sp|Q93077|H2A1C_HUMAN, sp|Q96KK5|H2A1H_HUMAN, sp|Q96QV6|H2A1A_HUMAN, sp|Q99878|H2A1J_HUMAN, sp|Q9BTM1|H2AJ_HUMAN	Astral	DDA
MVDSKPVNL	9	45	53	2	0.9914	0.000855615	1	sp|P15153|RAC2_HUMAN	P15153	RAC2_HUMAN	RAC2	Ras-related C3 botulinum toxin substrate 2			Astral	DDA
KLAAVVNNL	9	178	186	2	0.9915	0.000855615	1	sp|P16333|NCK1_HUMAN	P16333	NCK1_HUMAN	NCK1	Cytoplasmic protein NCK1			Astral	DDA
KMGEDMHTI	9	421	429	2	0.9914	0.000855615	3	sp|P17655|CAN2_HUMAN	P17655	CAN2_HUMAN	CAPN2	Calpain-2 catalytic subunit			Astral	DDA
VEGPSKAEI	9	2275	2283	2	0.9915	0.000855615	2	sp|P21333|FLNA_HUMAN	P21333	FLNA_HUMAN	FLNA	Filamin-A	FLNB, FLNC	sp|O75369|FLNB_HUMAN, sp|Q14315|FLNC_HUMAN	Astral	DDA
FLGDLSHLL	9	6	14	2	0.9912	0.000855615	1	sp|P24390|ERD21_HUMAN	P24390	ERD21_HUMAN	KDELR1	ER lumen protein-retaining receptor 1			Astral	DDA
ALYNVDAGHRA	11	26	36	3	0.9915	0.000855615	1	sp|P35232|PHB1_HUMAN	P35232	PHB1_HUMAN	PHB1	Prohibitin 1			Astral	DDA
VLDLEPKAV	9	145	153	2	0.9912	0.000855615	2	sp|P38432|COIL_HUMAN	P38432	COIL_HUMAN	COIL	Coilin			Astral	DDA
AADGKGVVV	9	54	62	2	0.9914	0.000855615	2	sp|P46779|RL28_HUMAN	P46779	RL28_HUMAN	RPL28	60S ribosomal protein L28			Astral	DDA
KLAPNLTEL	9	55	63	2	0.9911	0.000855615	1	sp|P51805|PLXA3_HUMAN	P51805	PLXA3_HUMAN	PLXNA3	Plexin-A3			Astral	DDA
IIDRTNTTL	9	74	82	2	0.9911	0.000855615	1	sp|P51955|NEK2_HUMAN	P51955	NEK2_HUMAN	NEK2	Serine/threonine-protein kinase Nek2			Astral	DDA
TILPKVMQV	9	372	380	2	0.9912	0.000855615	1	sp|P55081|MFAP1_HUMAN	P55081	MFAP1_HUMAN	MFAP1	Microfibrillar-associated protein 1			Astral	DDA
SLMTKEISSV	10	3481	3490	2	0.9911	0.000855615	1	sp|P78527|PRKDC_HUMAN	P78527	PRKDC_HUMAN	PRKDC	DNA-dependent protein kinase catalytic subunit			Astral	DDA
AEEKQTKSF	9	720	728	3	0.9913	0.000855615	1	sp|Q00341|VIGLN_HUMAN	Q00341	VIGLN_HUMAN	HDLBP	Vigilin			Astral	DDA
SLWKEVSEL	9	156	164	2	0.9914	0.000855615	1	sp|Q03933|HSF2_HUMAN	Q03933	HSF2_HUMAN	HSF2	Heat shock factor protein 2			Astral	DDA
SIMQESIRV	9	566	574	2	0.9913	0.000855615	1	sp|Q12768|WASC5_HUMAN	Q12768	WASC5_HUMAN	WASHC5	WASH complex subunit 5			Astral	DDA
GLDRNAPSV	9	229	237	2	0.9914	0.000855615	1	sp|Q12996|CSTF3_HUMAN	Q12996	CSTF3_HUMAN	CSTF3	Cleavage stimulation factor subunit 3			Astral	DDA
TLFPRRIFL	9	641	649	2, 3	0.9911	0.000855615	2	sp|Q13535|ATR_HUMAN	Q13535	ATR_HUMAN	ATR	Serine/threonine-protein kinase ATR			Astral	DDA
QEVGYTIRF	9	640	648	2	0.9915	0.000855615	1	sp|Q14562|DHX8_HUMAN	Q14562	DHX8_HUMAN	DHX8	ATP-dependent RNA helicase DHX8			Astral	DDA
NEMEWQRKL	9	2180	2188	3	0.9911	0.000855615	1	sp|Q14573|ITPR3_HUMAN	Q14573	ITPR3_HUMAN	ITPR3	Inositol 1,4,5-trisphosphate receptor type 3			Astral	DDA
GLIDGRLTI	9	79	87	2	0.9913	0.000855615	1	sp|Q15005|SPCS2_HUMAN	Q15005	SPCS2_HUMAN	SPCS2	Signal peptidase complex subunit 2			Astral	DDA
HLFGNLEKL	9	777	785	2	0.9914	0.000855615	2	sp|Q58EX7|PKHG4_HUMAN	Q58EX7	PKHG4_HUMAN	PLEKHG4	Puratrophin-1			Astral	DDA
FIEPPERMEF	10	167	176	2	0.9913	0.000855615	1	sp|Q5J8M3|EMC4_HUMAN	Q5J8M3	EMC4_HUMAN	EMC4	ER membrane protein complex subunit 4			Astral	DDA
VMFNGKVYL	9	358	366	2	0.991	0.000855615	1	sp|Q5T3J3|LRIF1_HUMAN	Q5T3J3	LRIF1_HUMAN	LRIF1	Ligand-dependent nuclear receptor-interacting factor 1			Astral	DDA
RLHDENILL	9	56	64	2	0.9911	0.000855615	1	sp|Q68CZ1|FTM_HUMAN	Q68CZ1	FTM_HUMAN	RPGRIP1L	Protein fantom			Astral	DDA
GLHSLPPEV	9	687	695	2	0.9915	0.000855615	1	sp|Q6NSJ5|LRC8E_HUMAN	Q6NSJ5	LRC8E_HUMAN	LRRC8E	Volume-regulated anion channel subunit LRRC8E			Astral	DDA
ALASEEPRV	9	384	392	2	0.9915	0.000855615	2	sp|Q6ZMZ3|SYNE3_HUMAN	Q6ZMZ3	SYNE3_HUMAN	SYNE3	Nesprin-3			Astral	DDA
TEQWPRKLY	9	295	303	3	0.9912	0.000855615	1	sp|Q86YD1|PTOV1_HUMAN	Q86YD1	PTOV1_HUMAN	PTOV1	Prostate tumor-overexpressed gene 1 protein			Astral	DDA
GLSEPIFQL	9	547	555	2	0.991	0.000855615	2	sp|Q8IWA4|MFN1_HUMAN	Q8IWA4	MFN1_HUMAN	MFN1	Mitofusin-1			Astral	DDA
KLDPKTMKV	9	633	641	3	0.9912	0.000855615	1	sp|Q8IX12|CCAR1_HUMAN	Q8IX12	CCAR1_HUMAN	CCAR1	Cell division cycle and apoptosis regulator protein 1			Astral	DDA
ILQDEQYLM	9	378	386	2	0.9913	0.000855615	1	sp|Q8WV16|DCAF4_HUMAN	Q8WV16	DCAF4_HUMAN	DCAF4	DDB1- and CUL4-associated factor 4			Astral	DDA
KMDASLGNL	9	30	38	2	0.9915	0.000855615	3	sp|Q92520|FAM3C_HUMAN	Q92520	FAM3C_HUMAN	FAM3C	Protein FAM3C			Astral	DDA
FIDKQTNL	8	433	440	2	0.9912	0.000855615	1	sp|Q92879|CELF1_HUMAN	Q92879	CELF1_HUMAN	CELF1	CUGBP Elav-like family member 1	CELF2	sp|O95319|CELF2_HUMAN	Astral	DDA
KEQQPKVRGW	10	304	313	3	0.9912	0.000855615	1	sp|Q92968|PEX13_HUMAN	Q92968	PEX13_HUMAN	PEX13	Peroxisomal membrane protein PEX13			Astral	DDA
FIDDDKVTF	9	183	191	2	0.9914	0.000855615	1	sp|Q93009|UBP7_HUMAN	Q93009	UBP7_HUMAN	USP7	Ubiquitin carboxyl-terminal hydrolase 7			Astral	DDA
SENSISRLL	9	524	532	2	0.9913	0.000855615	2	sp|Q96DZ5|CLIP3_HUMAN	Q96DZ5	CLIP3_HUMAN	CLIP3	CAP-Gly domain-containing linker protein 3			Astral	DDA
GEYKGHLY	8	497	504	2	0.9912	0.000855615	1	sp|Q96JB8|MPP4_HUMAN	Q96JB8	MPP4_HUMAN	MPP4	MAGUK p55 subfamily member 4			Astral	DDA
TMVEHNYYV	9	370	378	2	0.9914	0.000855615	2	sp|Q96PD2|DCBD2_HUMAN	Q96PD2	DCBD2_HUMAN	DCBLD2	Discoidin, CUB and LCCL domain-containing protein 2			Astral	DDA
VMFKEPVEV	9	451	459	2	0.9912	0.000855615	1	sp|Q9BX70|BTBD2_HUMAN	Q9BX70	BTBD2_HUMAN	BTBD2	BTB/POZ domain-containing protein 2			Astral	DDA
FPGVTRL	7	212	218	2	0.9914	0.000855615	2	sp|Q9H0A9|SPC1L_HUMAN	Q9H0A9	SPC1L_HUMAN	SPATC1L	Speriolin-like protein			Astral	DDA
YLANGQTKV	9	221	229	2	0.9914	0.000855615	1	sp|Q9H3M7|TXNIP_HUMAN	Q9H3M7	TXNIP_HUMAN	TXNIP	Thioredoxin-interacting protein			Astral	DDA
EEAQIIQRRL	10	163	172	3	0.9913	0.000855615	1	sp|Q9NQZ2|SAS10_HUMAN	Q9NQZ2	SAS10_HUMAN	UTP3	Something about silencing protein 10			Astral	DDA
QLIDIIHTA	9	572	580	2	0.9914	0.000855615	2	sp|Q9NXF1|TEX10_HUMAN	Q9NXF1	TEX10_HUMAN	TEX10	Testis-expressed protein 10			Astral	DDA
TLIHQVLEA	9	29	37	2	0.9911	0.000855615	1	sp|Q9UBW8|CSN7A_HUMAN	Q9UBW8	CSN7A_HUMAN	COPS7A	COP9 signalosome complex subunit 7a			Astral	DDA
ALLDGRVQL	9	1424	1432	2	0.9913	0.00084317	1	sp|O00468|AGRIN_HUMAN	O00468	AGRIN_HUMAN	AGRN	Agrin			Astral	DDA
EENPEHVEI	9	488	496	2	0.9914	0.00084317	1	sp|O00566|MPP10_HUMAN	O00566	MPP10_HUMAN	MPHOSPH10	U3 small nucleolar ribonucleoprotein protein MPP10			Astral	DDA
LSDEAYRSL	9	87	95	2	0.9915	0.00084317	1	sp|O43795|MYO1B_HUMAN	O43795	MYO1B_HUMAN	MYO1B	Unconventional myosin-Ib			Astral	DDA
SAKSRTIG	8	2	9	2	0.9915	0.00084317	2	sp|P05089|ARGI1_HUMAN	P05089	ARGI1_HUMAN	ARG1	Arginase-1			Astral	DDA
IDDKGTIKL	9	136	144	2	0.9915	0.00084317	1	sp|P06493|CDK1_HUMAN	P06493	CDK1_HUMAN	CDK1	Cyclin-dependent kinase 1			Astral	DDA
GLPPDVQRV	9	560	568	2	0.9913	0.00084317	5	sp|P08253|MMP2_HUMAN	P08253	MMP2_HUMAN	MMP2	72 kDa type IV collagenase			Astral	DDA
ILLPEPSIRSV	11	32	42	2	0.9915	0.00084317	1	sp|P25098|ARBK1_HUMAN	P25098	ARBK1_HUMAN	GRK2	Beta-adrenergic receptor kinase 1			Astral	DDA
RIIDVITQI	9	308	316	2	0.9913	0.00084317	2	sp|P30411|BKRB2_HUMAN	P30411	BKRB2_HUMAN	BDKRB2	B2 bradykinin receptor			Astral	DDA
FIDKPVCF	8	20	27	2	0.9913	0.00084317	2	sp|P35244|RFA3_HUMAN	P35244	RFA3_HUMAN	RPA3	Replication protein A 14 kDa subunit			Astral	DDA
YLRGGAITEV	10	247	256	2	0.9915	0.00084317	1	sp|P41226|UBA7_HUMAN	P41226	UBA7_HUMAN	UBA7	Ubiquitin-like modifier-activating enzyme 7			Astral	DDA
AEHSTITAW	9	245	253	2	0.9915	0.00084317	1	sp|P43490|NAMPT_HUMAN	P43490	NAMPT_HUMAN	NAMPT	Nicotinamide phosphoribosyltransferase			Astral	DDA
GADDRQVKI	9	223	231	2	0.9913	0.00084317	1	sp|P53621|COPA_HUMAN	P53621	COPA_HUMAN	COPA	Coatomer subunit alpha			Astral	DDA
KLDGSRLIKV	10	147	156	3	0.9916	0.00084317	2	sp|P62081|RS7_HUMAN	P62081	RS7_HUMAN	RPS7	40S ribosomal protein S7			Astral	DDA
KLREDLERL	9	106	114	3	0.9913	0.00084317	4	sp|P62269|RS18_HUMAN	P62269	RS18_HUMAN	RPS18	40S ribosomal protein S18			Astral	DDA
IVIGIIKTV	9	145	153	2	0.9916	0.00084317	1	sp|Q02153|GCYB1_HUMAN	Q02153	GCYB1_HUMAN	GUCY1B1	Guanylate cyclase soluble subunit beta-1			Astral	DDA
QLMKQVTQL	9	778	786	2	0.9914	0.00084317	2	sp|Q04637|IF4G1_HUMAN	Q04637	IF4G1_HUMAN	EIF4G1	Eukaryotic translation initiation factor 4 gamma 1			Astral	DDA
SLESPHTYV	9	2153	2161	2	0.9913	0.00084317	1	sp|Q04721|NOTC2_HUMAN	Q04721	NOTC2_HUMAN	NOTCH2	Neurogenic locus notch homolog protein 2			Astral	DDA
QEIEEIRQKY	10	457	466	3	0.9913	0.00084317	1	sp|Q13043|STK4_HUMAN	Q13043	STK4_HUMAN	STK4	Serine/threonine-protein kinase 4			Astral	DDA
RLSETDFKV	9	12	20	2	0.9914	0.00084317	1	sp|Q15007|FL2D_HUMAN	Q15007	FL2D_HUMAN	WTAP	Pre-mRNA-splicing regulator WTAP			Astral	DDA
KLAPPPKKA	9	122	130	2	0.9912	0.00084317	1	sp|Q15121|PEA15_HUMAN	Q15121	PEA15_HUMAN	PEA15	Astrocytic phosphoprotein PEA-15			Astral	DDA
VLVDQTTGL	9	137	145	2	0.9913	0.00084317	1	sp|Q15717|ELAV1_HUMAN	Q15717	ELAV1_HUMAN	ELAVL1	ELAV-like protein 1			Astral	DDA
HLINYIIFL	9	196	204	2	0.9916	0.00084317	2	sp|Q5BJD5|TM41B_HUMAN	Q5BJD5	TM41B_HUMAN	TMEM41B	Transmembrane protein 41B			Astral	DDA
GLSNHIAAL	9	430	438	2	0.9913	0.00084317	1	sp|Q6PL18|ATAD2_HUMAN	Q6PL18	ATAD2_HUMAN	ATAD2	ATPase family AAA domain-containing protein 2			Astral	DDA
QAGKEAEKLGQG	12	486	497	2	0.9916	0.00084317	1	sp|Q6UWP8|SBSN_HUMAN	Q6UWP8	SBSN_HUMAN	SBSN	Suprabasin			Astral	DDA
KLIQESPTV	9	383	391	2	0.9914	0.00084317	1	sp|Q86XR8|CEP57_HUMAN	Q86XR8	CEP57_HUMAN	CEP57	Centrosomal protein of 57 kDa			Astral	DDA
AEIKIIREAY	10	11	20	3	0.9913	0.00084317	1	sp|Q8N0X7|SPART_HUMAN	Q8N0X7	SPART_HUMAN	SPART	Spartin			Astral	DDA
QLIKHAVYL	9	267	275	2	0.9914	0.00084317	3	sp|Q92624|APBP2_HUMAN	Q92624	APBP2_HUMAN	APPBP2	Amyloid protein-binding protein 2			Astral	DDA
RLYQEVHRL	9	387	395	3	0.9915	0.00084317	2	sp|Q92932|PTPR2_HUMAN	Q92932	PTPR2_HUMAN	PTPRN2	Receptor-type tyrosine-protein phosphatase N2			Astral	DDA
TLLGDVVRL	9	365	373	2	0.9914	0.00084317	1	sp|Q96FS4|SIPA1_HUMAN	Q96FS4	SIPA1_HUMAN	SIPA1	Signal-induced proliferation-associated protein 1			Astral	DDA
TMVEHNYYV	9	370	378	2	0.9915	0.00084317	1	sp|Q96PD2|DCBD2_HUMAN	Q96PD2	DCBD2_HUMAN	DCBLD2	Discoidin, CUB and LCCL domain-containing protein 2			Astral	DDA
RLAAFYSQV	9	251	259	2	0.9915	0.00084317	1	sp|Q9BU23|LMF2_HUMAN	Q9BU23	LMF2_HUMAN	LMF2	Lipase maturation factor 2			Astral	DDA
SESPIVVVL	9	57	65	2	0.9915	0.00084317	2	sp|Q9BY50|SC11C_HUMAN	Q9BY50	SC11C_HUMAN	SEC11C	Signal peptidase complex catalytic subunit SEC11C	SEC11A	sp|P67812|SC11A_HUMAN	Astral	DDA
SLDSTLHAV	9	40	48	2	0.9914	0.00084317	2	sp|Q9C099|LRCC1_HUMAN	Q9C099	LRCC1_HUMAN	LRRCC1	Leucine-rich repeat and coiled-coil domain-containing protein 1			Astral	DDA
SADKFQVLL	9	177	185	2	0.9915	0.00084317	1	sp|Q9H0A8|COMD4_HUMAN	Q9H0A8	COMD4_HUMAN	COMMD4	COMM domain-containing protein 4			Astral	DDA
FISNSGIEKA	10	250	259	2	0.9915	0.00084317	2	sp|Q9HB90|RRAGC_HUMAN	Q9HB90	RRAGC_HUMAN	RRAGC	Ras-related GTP-binding protein C	RRAGD	sp|Q9NQL2|RRAGD_HUMAN	Astral	DDA
VQGPEPARV	9	60	68	2	0.9914	0.00084317	2	sp|Q9HC07|TM165_HUMAN	Q9HC07	TM165_HUMAN	TMEM165	Transmembrane protein 165			Astral	DDA
SLNGLEVHL	9	578	586	2	0.9914	0.00084317	2	sp|Q9NQG7|HPS4_HUMAN	Q9NQG7	HPS4_HUMAN	HPS4	BLOC-3 complex member HPS4			Astral	DDA
RLPEAIEEV	9	125	133	2	0.9916	0.00084317	2	sp|Q9UBQ7|GRHPR_HUMAN	Q9UBQ7	GRHPR_HUMAN	GRHPR	Glyoxylate reductase/hydroxypyruvate reductase			Astral	DDA
HADGTIVRY	9	171	179	2	0.9915	0.00084317	1	sp|Q9UG01|IF172_HUMAN	Q9UG01	IF172_HUMAN	IFT172	Intraflagellar transport protein 172 homolog			Astral	DDA
IIDDRVIL	8	112	119	2	0.9915	0.00084317	2	sp|Q9Y2S2|CRYL1_HUMAN	Q9Y2S2	CRYL1_HUMAN	CRYL1	Lambda-crystallin homolog			Astral	DDA
PTVIKKY	7	259	265	2	0.9915	0.00084317	3	sp|Q9Y5X3|SNX5_HUMAN	Q9Y5X3	SNX5_HUMAN	SNX5	Sorting nexin-5			Astral	DDA
AETESHIY	8	5	12	2	0.9902	0.000842283	1	sp|O14569|C56D2_HUMAN	O14569	C56D2_HUMAN	CYB561D2	Transmembrane reductase CYB561D2			Astral	DDA
EEKPNNPEF	9	164	172	2	0.9904	0.000842283	1	sp|O14879|IFIT3_HUMAN	O14879	IFIT3_HUMAN	IFIT3	Interferon-induced protein with tetratricopeptide repeats 3			Astral	DDA
KESDILQRTY	10	877	886	2	0.9904	0.000842283	1	sp|O14936|CSKP_HUMAN	O14936	CSKP_HUMAN	CASK	Peripheral plasma membrane protein CASK			Astral	DDA
ADKHELL	7	225	231	2	0.99	0.000842283	2	sp|O15372|EIF3H_HUMAN	O15372	EIF3H_HUMAN	EIF3H	Eukaryotic translation initiation factor 3 subunit H			Astral	DDA
KELEVRKLM	9	152	160	3	0.9901	0.000842283	1	sp|O43674|NDUB5_HUMAN	O43674	NDUB5_HUMAN	NDUFB5	NADH dehydrogenase [ubiquinone] 1 beta subcomplex subunit 5, mitochondrial			Astral	DDA
EDGISSVKF	9	14	22	2	0.9905	0.000842283	1	sp|O43684|BUB3_HUMAN	O43684	BUB3_HUMAN	BUB3	Mitotic checkpoint protein BUB3			Astral	DDA
HLDPTEMEKV	10	728	737	2	0.9903	0.000842283	1	sp|O95757|HS74L_HUMAN	O95757	HS74L_HUMAN	HSPA4L	Heat shock 70 kDa protein 4L			Astral	DDA
QAENMPVFL	9	242	250	2	0.9902	0.000842283	2	sp|P01584|IL1B_HUMAN	P01584	IL1B_HUMAN	IL1B	Interleukin-1 beta			Astral	DDA
SNDKIPVAL	9	168	176	2	0.9899	0.000842283	1	sp|P01584|IL1B_HUMAN	P01584	IL1B_HUMAN	IL1B	Interleukin-1 beta			Astral	DDA
GPPPPPPGKPQ	11	137	147	2	0.9903	0.000842283	1	sp|P02810|PRPC_HUMAN	P02810	PRPC_HUMAN	PRH2	Salivary acidic proline-rich phosphoprotein 1/2			Astral	DDA
FTDEMAHF	8	57	64	2	0.99	0.000842283	1	sp|P04040|CATA_HUMAN	P04040	CATA_HUMAN	CAT	Catalase			Astral	DDA
KETDLLILF	9	176	184	2	0.9901	0.000842283	1	sp|P05455|LA_HUMAN	P05455	LA_HUMAN	SSB	Lupus La protein			Astral	DDA
ALALIYNEA	9	79	87	2	0.9904	0.000842283	1	sp|P06703|S10A6_HUMAN	P06703	S10A6_HUMAN	S100A6	Protein S100-A6			Astral	DDA
SLGSALRPS	9	39	47	2	0.9901	0.000842283	3	sp|P08670|VIME_HUMAN	P08670	VIME_HUMAN	VIM	Vimentin			Astral	DDA
VETRDGQVINETSQHHDDLE	20	447	466	4	0.9901	0.000842283	1	sp|P08670|VIME_HUMAN	P08670	VIME_HUMAN	VIM	Vimentin			Astral	DDA
RVNHFVPEA	9	1727	1735	2	0.9902	0.000842283	1	sp|P12111|CO6A3_HUMAN	P12111	CO6A3_HUMAN	COL6A3	Collagen alpha-3(VI) chain			Astral	DDA
IVDGNVKM	8	115	122	2	0.9903	0.000842283	2	sp|P12814|ACTN1_HUMAN	P12814	ACTN1_HUMAN	ACTN1	Alpha-actinin-1	ACTN2	sp|P35609|ACTN2_HUMAN	Astral	DDA
VESVIGSVHTW	11	310	320	2	0.99	0.000842283	1	sp|P35052|GPC1_HUMAN	P35052	GPC1_HUMAN	GPC1	Glypican-1			Astral	DDA
AELERLNKQF	10	1493	1502	3	0.9902	0.000842283	4	sp|P35579|MYH9_HUMAN	P35579	MYH9_HUMAN	MYH9	Myosin-9			Astral	DDA
LDGRGHLL	8	9	16	2	0.9902	0.000842283	1	sp|P40429|RL13A_HUMAN	P40429	RL13A_HUMAN	RPL13A	60S ribosomal protein L13a			Astral	DDA
FLLPIKTVGV	10	510	519	2	0.9903	0.000842283	1	sp|P49915|GUAA_HUMAN	P49915	GUAA_HUMAN	GMPS	GMP synthase [glutamine-hydrolyzing]			Astral	DDA
FADDFVRS	8	142	149	2	0.9904	0.000842283	1	sp|P50454|SERPH_HUMAN	P50454	SERPH_HUMAN	SERPINH1	Serpin H1			Astral	DDA
PDKVWKI	7	628	634	2	0.9902	0.000842283	2	sp|P55290|CAD13_HUMAN	P55290	CAD13_HUMAN	CDH13	Cadherin-13			Astral	DDA
RLAEQIATL	9	171	179	2	0.9902	0.000842283	2	sp|P61764|STXB1_HUMAN	P61764	STXB1_HUMAN	STXBP1	Syntaxin-binding protein 1			Astral	DDA
RGDSVIVVL	9	102	110	2	0.99	0.000842283	3	sp|P62316|SMD2_HUMAN	P62316	SMD2_HUMAN	SNRPD2	Small nuclear ribonucleoprotein Sm D2			Astral	DDA
ESVGKGAVHDVK	12	92	103	3	0.99	0.000842283	1	sp|P81605|DCD_HUMAN	P81605	DCD_HUMAN	DCD	Dermcidin			Astral	DDA
EENLQVMRF	9	421	429	2	0.9905	0.000842283	1	sp|Q02241|KIF23_HUMAN	Q02241	KIF23_HUMAN	KIF23	Kinesin-like protein KIF23			Astral	DDA
RQFDHPHIV	9	476	484	3	0.9901	0.000842283	1	sp|Q05397|FAK1_HUMAN	Q05397	FAK1_HUMAN	PTK2	Focal adhesion kinase 1			Astral	DDA
KMQKENHFL	9	88	96	3	0.9904	0.000842283	1	sp|Q08AF3|SLFN5_HUMAN	Q08AF3	SLFN5_HUMAN	SLFN5	Schlafen family member 5			Astral	DDA
ALWHDAENQTVV	12	408	419	2	0.9899	0.000842283	1	sp|Q12769|NU160_HUMAN	Q12769	NU160_HUMAN	NUP160	Nuclear pore complex protein Nup160			Astral	DDA
QELPHIEKY	9	597	605	3	0.99	0.000842283	1	sp|Q12968|NFAC3_HUMAN	Q12968	NFAC3_HUMAN	NFATC3	Nuclear factor of activated T-cells, cytoplasmic 3			Astral	DDA
LLSAEAPRI	9	0	0	2	0.9904	0.000842283	0	sp|Q14558|KPRA_HUMAN	Q14558	KPRA_HUMAN	PRPSAP1	Phosphoribosyl pyrophosphate synthase-associated protein 1			Astral	DDA
VLWNKTVTA	9	308	316	2	0.9902	0.000842283	2	sp|Q14849|STAR3_HUMAN	Q14849	STAR3_HUMAN	STARD3	StAR-related lipid transfer protein 3			Astral	DDA
FIDENGSRL	9	440	448	2	0.9901	0.000842283	2	sp|Q16222|UAP1_HUMAN	Q16222	UAP1_HUMAN	UAP1	UDP-N-acetylhexosamine pyrophosphorylase			Astral	DDA
EEIPKNAAY	9	36	44	2	0.9901	0.000842283	1	sp|Q16718|NDUA5_HUMAN	Q16718	NDUA5_HUMAN	NDUFA5	NADH dehydrogenase [ubiquinone] 1 alpha subcomplex subunit 5			Astral	DDA
LLFSAFSRA	9	22	30	2	0.9901	0.000842283	3	sp|Q5BKT4|AG10A_HUMAN	Q5BKT4	AG10A_HUMAN	ALG10	Dol-P-Glc:Glc(2)Man(9)GlcNAc(2)-PP-Dol alpha-1,2-glucosyltransferase	ALG10B	sp|Q5I7T1|AG10B_HUMAN	Astral	DDA
KLIEFLLKA	9	43	51	2	0.9899	0.000842283	1	sp|Q5H9R7|PP6R3_HUMAN	Q5H9R7	PP6R3_HUMAN	PPP6R3	Serine/threonine-protein phosphatase 6 regulatory subunit 3			Astral	DDA
GEHGQRIEW	9	13	21	2	0.9903	0.000842283	1	sp|Q5T280|CI114_HUMAN	Q5T280	CI114_HUMAN	SPOUT1	Putative methyltransferase C9orf114			Astral	DDA
VIDDKMIVF	9	239	247	2	0.9899	0.000842283	1	sp|Q6P3S6|FBX42_HUMAN	Q6P3S6	FBX42_HUMAN	FBXO42	F-box only protein 42			Astral	DDA
VLTGLSIRL	9	501	509	2	0.9902	0.000842283	1	sp|Q6SPF0|SAMD1_HUMAN	Q6SPF0	SAMD1_HUMAN	SAMD1	Sterile alpha motif domain-containing protein 1			Astral	DDA
TINDIVHVV	9	739	747	2	0.9899	0.000842283	1	sp|Q7L2E3|DHX30_HUMAN	Q7L2E3	DHX30_HUMAN	DHX30	ATP-dependent RNA helicase DHX30			Astral	DDA
AESGIIKVK	9	39	47	2	0.9905	0.000842283	1	sp|Q7Z3U7|MON2_HUMAN	Q7Z3U7	MON2_HUMAN	MON2	Protein MON2 homolog			Astral	DDA
ALYGKLLKL	9	766	774	2	0.9904	0.000842283	2	sp|Q7Z7G8|VP13B_HUMAN	Q7Z7G8	VP13B_HUMAN	VPS13B	Intermembrane lipid transfer protein VPS13B			Astral	DDA
EEGAVDKSY	9	698	706	2	0.9903	0.000842283	2	sp|Q86XI2|CNDG2_HUMAN	Q86XI2	CNDG2_HUMAN	NCAPG2	Condensin-2 complex subunit G2			Astral	DDA
FLASLDGEKL	10	319	328	2	0.9902	0.000842283	1	sp|Q8IWE2|NXP20_HUMAN	Q8IWE2	NXP20_HUMAN	FAM114A1	Protein NOXP20			Astral	DDA
SEALKFHLY	9	221	229	2	0.99	0.000842283	2	sp|Q8IZ81|ELMD2_HUMAN	Q8IZ81	ELMD2_HUMAN	ELMOD2	ELMO domain-containing protein 2			Astral	DDA
LLDPAQRTL	9	52	60	2	0.9903	0.000842283	1	sp|Q8N988|ZN557_HUMAN	Q8N988	ZN557_HUMAN	ZNF557	Zinc finger protein 557	ZNF558	sp|Q96NG5|ZN558_HUMAN	Astral	DDA
NEDVRVVQY	9	896	904	2	0.9902	0.000842283	1	sp|Q8TEV9|SMCR8_HUMAN	Q8TEV9	SMCR8_HUMAN	SMCR8	Guanine nucleotide exchange protein SMCR8			Astral	DDA
YSDDKVQL	8	78	85	2	0.9904	0.000842283	2	sp|Q8WYH8|ING5_HUMAN	Q8WYH8	ING5_HUMAN	ING5	Inhibitor of growth protein 5			Astral	DDA
KQMHFRVQV	9	467	475	3	0.9903	0.000842283	1	sp|Q969S3|ZN622_HUMAN	Q969S3	ZN622_HUMAN	ZNF622	Cytoplasmic 60S subunit biogenesis factor ZNF622			Astral	DDA
SENSISRLL	9	524	532	2	0.9901	0.000842283	1	sp|Q96DZ5|CLIP3_HUMAN	Q96DZ5	CLIP3_HUMAN	CLIP3	CAP-Gly domain-containing linker protein 3			Astral	DDA
FLIPVALRV	9	24	32	2	0.9904	0.000842283	1	sp|Q96HZ7|URAS1_HUMAN	Q96HZ7	URAS1_HUMAN	URB1-AS1	Putative uncharacterized protein URB1-AS1			Astral	DDA
GLHETQPPSV	10	524	533	2	0.9904	0.000842283	1	sp|Q96P70|IPO9_HUMAN	Q96P70	IPO9_HUMAN	IPO9	Importin-9			Astral	DDA
AEKGHSQVL	9	521	529	2	0.9902	0.000842283	1	sp|Q9BYH8|IKBZ_HUMAN	Q9BYH8	IKBZ_HUMAN	NFKBIZ	NF-kappa-B inhibitor zeta			Astral	DDA
RLLDRKVLL	9	100	108	3	0.9899	0.000842283	3	sp|Q9H4A5|GLP3L_HUMAN	Q9H4A5	GLP3L_HUMAN	GOLPH3L	Golgi phosphoprotein 3-like			Astral	DDA
RLLAQVPGL	9	273	281	2	0.9904	0.000842283	1	sp|Q9H6J7|CSTP1_HUMAN	Q9H6J7	CSTP1_HUMAN	CSTPP1	Centriolar satellite-associated tubulin polyglutamylase complex regulator 1			Astral	DDA
SLFEGKALGL	10	502	511	2	0.99	0.000842283	1	sp|Q9H981|ARP8_HUMAN	Q9H981	ARP8_HUMAN	ACTR8	Actin-related protein 8			Astral	DDA
FISNSGIEKA	10	250	259	2	0.9904	0.000842283	1	sp|Q9HB90|RRAGC_HUMAN	Q9HB90	RRAGC_HUMAN	RRAGC	Ras-related GTP-binding protein C	RRAGD	sp|Q9NQL2|RRAGD_HUMAN	Astral	DDA
EELPAQRY	8	367	374	2	0.9903	0.000842283	2	sp|Q9HCE7|SMUF1_HUMAN	Q9HCE7	SMUF1_HUMAN	SMURF1	E3 ubiquitin-protein ligase SMURF1			Astral	DDA
SLIFKLEEL	9	128	136	2	0.9901	0.000842283	2	sp|Q9NQQ7|S35C2_HUMAN	Q9NQQ7	S35C2_HUMAN	SLC35C2	Solute carrier family 35 member C2			Astral	DDA
TQFAEKFQEV	10	100	109	2	0.9903	0.000842283	1	sp|Q9NSC5|HOME3_HUMAN	Q9NSC5	HOME3_HUMAN	HOMER3	Homer protein homolog 3			Astral	DDA
FIAPTGHSL	9	153	161	2	0.9904	0.000842283	1	sp|Q9NVA2|SEP11_HUMAN	Q9NVA2	SEP11_HUMAN	SEPTIN11	Septin-11	SEPTIN6	sp|Q14141|SEPT6_HUMAN	Astral	DDA
SLIEQTTAL	9	28	36	2	0.9901	0.000842283	1	sp|Q9NVK5|FGOP2_HUMAN	Q9NVK5	FGOP2_HUMAN	FGFR1OP2	FGFR1 oncogene partner 2			Astral	DDA
KLDPATSAVTV	11	492	502	2	0.9902	0.000842283	1	sp|Q9NVX7|KBTB4_HUMAN	Q9NVX7	KBTB4_HUMAN	KBTBD4	Kelch repeat and BTB domain-containing protein 4			Astral	DDA
LLLDSNIRL	9	6	14	2	0.9903	0.000842283	1	sp|Q9P0I2|EMC3_HUMAN	Q9P0I2	EMC3_HUMAN	EMC3	ER membrane protein complex subunit 3			Astral	DDA
GETEQAIHNY	10	657	666	2	0.9904	0.000842283	1	sp|Q9P253|VPS18_HUMAN	Q9P253	VPS18_HUMAN	VPS18	Vacuolar protein sorting-associated protein 18 homolog			Astral	DDA
VLEPYPSKL	9	271	279	2	0.9904	0.000842283	1	sp|Q9P2J5|SYLC_HUMAN	Q9P2J5	SYLC_HUMAN	LARS1	Leucine--tRNA ligase, cytoplasmic			Astral	DDA
SEVGTDHKL	9	861	869	2	0.9905	0.000842283	1	sp|Q9UK61|TASOR_HUMAN	Q9UK61	TASOR_HUMAN	TASOR	Protein TASOR			Astral	DDA
FLEKEGQTV	9	109	117	2	0.9901	0.000842283	2	sp|Q9UL42|PNMA2_HUMAN	Q9UL42	PNMA2_HUMAN	PNMA2	Paraneoplastic antigen Ma2			Astral	DDA
MLQDVYHVV	9	142	150	2	0.99	0.000842283	1	sp|Q9UPW6|SATB2_HUMAN	Q9UPW6	SATB2_HUMAN	SATB2	DNA-binding protein SATB2	SATB1	sp|Q01826|SATB1_HUMAN	Astral	DDA
SEPIHVRKY	9	14	22	3	0.9902	0.000842283	5	sp|Q9UQ84|EXO1_HUMAN	Q9UQ84	EXO1_HUMAN	EXO1	Exonuclease 1			Astral	DDA
AEIAEIARL	9	1321	1329	2	0.99	0.000842283	1	sp|Q9Y4F5|C170B_HUMAN	Q9Y4F5	C170B_HUMAN	CEP170B	Centrosomal protein of 170 kDa protein B			Astral	DDA
QLMNLIRSV	9	51	59	2	0.9902	0.000842283	3	sp|Q9Y5U9|IR3IP_HUMAN	Q9Y5U9	IR3IP_HUMAN	IER3IP1	Immediate early response 3-interacting protein 1			Astral	DDA
PTVIKKY	7	259	265	2	0.9901	0.000842283	3	sp|Q9Y5X3|SNX5_HUMAN	Q9Y5X3	SNX5_HUMAN	SNX5	Sorting nexin-5			Astral	DDA
ILDQSRETV	9	307	315	2	0.9963	0.000826902	1	sp|A2RUB6|CCD66_HUMAN	A2RUB6	CCD66_HUMAN	CCDC66	Coiled-coil domain-containing protein 66			Astral	DDA
ANVVRKF	7	223	229	2	0.9963	0.000826902	2	sp|O00391|QSOX1_HUMAN	O00391	QSOX1_HUMAN	QSOX1	Sulfhydryl oxidase 1			Astral	DDA
FILANEHNV	9	200	208	2	0.9962	0.000826902	2	sp|O00410|IPO5_HUMAN	O00410	IPO5_HUMAN	IPO5	Importin-5			Astral	DDA
ALANGVSRI	9	304	312	2	0.9961	0.000826902	3	sp|O00442|RTCA_HUMAN	O00442	RTCA_HUMAN	RTCA	RNA 3'-terminal phosphate cyclase			Astral	DDA
GLIPIHADPRL	11	111	121	2	0.9962	0.000826902	2	sp|O15160|RPAC1_HUMAN	O15160	RPAC1_HUMAN	POLR1C	DNA-directed RNA polymerases I and III subunit RPAC1			Astral	DDA
IADLAHLL	8	956	963	2	0.9963	0.000826902	1	sp|O60566|BUB1B_HUMAN	O60566	BUB1B_HUMAN	BUB1B	Mitotic checkpoint serine/threonine-protein kinase BUB1 beta			Astral	DDA
LQHEGIFRV	9	520	528	3	0.9963	0.000826902	1	sp|O75044|SRGP2_HUMAN	O75044	SRGP2_HUMAN	SRGAP2	SLIT-ROBO Rho GTPase-activating protein 2	ARHGAP4	sp|P98171|RHG04_HUMAN	Astral	DDA
LLAPGVHNI	9	1251	1259	2	0.9963	0.000826902	2	sp|O75976|CBPD_HUMAN	O75976	CBPD_HUMAN	CPD	Carboxypeptidase D			Astral	DDA
EEGQRYIQF	9	211	219	2	0.9963	0.000826902	3	sp|O94888|UBXN7_HUMAN	O94888	UBXN7_HUMAN	UBXN7	UBX domain-containing protein 7			Astral	DDA
GLLEFLRPA	9	28	36	2	0.9963	0.000826902	2	sp|O95295|SNAPN_HUMAN	O95295	SNAPN_HUMAN	SNAPIN	SNARE-associated protein Snapin			Astral	DDA
KLLEGEEERLRL	12	378	389	3	0.9962	0.000826902	2	sp|P02545|LMNA_HUMAN	P02545	LMNA_HUMAN	LMNA	Prelamin-A/C			Astral	DDA
IGEHTPSAL	9	154	162	2	0.9961	0.000826902	1	sp|P04075|ALDOA_HUMAN	P04075	ALDOA_HUMAN	ALDOA	Fructose-bisphosphate aldolase A		contam_sp|P00883|ALDOA_RABIT	Astral	DDA
KISVIVETV	9	126	134	2	0.9962	0.000826902	1	sp|P04843|RPN1_HUMAN	P04843	RPN1_HUMAN	RPN1	Dolichyl-diphosphooligosaccharide--protein glycosyltransferase subunit 1			Astral	DDA
KIGEGTYGV	9	9	17	2	0.9963	0.000826902	3	sp|P06493|CDK1_HUMAN	P06493	CDK1_HUMAN	CDK1	Cyclin-dependent kinase 1	CDK2, CDK3	sp|P24941|CDK2_HUMAN, sp|Q00526|CDK3_HUMAN	Astral	DDA
LLDTSRHYL	9	0	0	3	0.9962	0.000826902	0	sp|P07686|HEXB_HUMAN	P07686	HEXB_HUMAN	HEXB	Beta-hexosaminidase subunit beta	HEXA	sp|P06865|HEXA_HUMAN	Astral	DDA
EEAENTLQSF	10	197	206	2	0.9962	0.000826902	3	sp|P08670|VIME_HUMAN	P08670	VIME_HUMAN	VIM	Vimentin			Astral	DDA
FLSGFPTTHA	10	16	25	2	0.9962	0.000826902	1	sp|P12111|CO6A3_HUMAN	P12111	CO6A3_HUMAN	COL6A3	Collagen alpha-3(VI) chain			Astral	DDA
GSVGESSSKGP	11	572	582	2	0.9964	0.000826902	1	sp|P13645|K1C10_HUMAN	P13645	K1C10_HUMAN	KRT10	Keratin, type I cytoskeletal 10			Astral	DDA
AMFERIVKA	9	154	162	2, 3	0.9962	0.000826902	3	sp|P13861|KAP2_HUMAN	P13861	KAP2_HUMAN	PRKAR2A	cAMP-dependent protein kinase type II-alpha regulatory subunit			Astral	DDA
LVRPGTAL	8	2282	2289	2	0.9964	0.000826902	1	sp|P15924|DESP_HUMAN	P15924	DESP_HUMAN	DSP	Desmoplakin			Astral	DDA
GLSPEIHTL	9	210	218	2	0.9962	0.000826902	2	sp|P16298|PP2BB_HUMAN	P16298	PP2BB_HUMAN	PPP3CB	Serine/threonine-protein phosphatase 2B catalytic subunit beta isoform			Astral	DDA
VADELQKM	8	103	110	2	0.9962	0.000826902	3	sp|P18085|ARF4_HUMAN	P18085	ARF4_HUMAN	ARF4	ADP-ribosylation factor 4			Astral	DDA
QLVRDLLEV	9	557	565	2	0.9964	0.000826902	1	sp|P19838|NFKB1_HUMAN	P19838	NFKB1_HUMAN	NFKB1	Nuclear factor NF-kappa-B p105 subunit			Astral	DDA
RELYHVISF	9	1380	1388	2	0.9963	0.000826902	1	sp|P24928|RPB1_HUMAN	P24928	RPB1_HUMAN	POLR2A	DNA-directed RNA polymerase II subunit RPB1			Astral	DDA
VADKFTEL	8	263	270	2	0.9963	0.000826902	5	sp|P30153|2AAA_HUMAN	P30153	2AAA_HUMAN	PPP2R1A	Serine/threonine-protein phosphatase 2A 65 kDa regulatory subunit A alpha isoform			Astral	DDA
KGAGDGSDEEVDGKADGAEAKPAE	24	1937	1960	3	0.9962	0.000826902	1	sp|P35579|MYH9_HUMAN	P35579	MYH9_HUMAN	MYH9	Myosin-9			Astral	DDA
EELKETIKKLL	11	323	333	3	0.9963	0.000826902	2	sp|P35659|DEK_HUMAN	P35659	DEK_HUMAN	DEK	Protein DEK			Astral	DDA
KADVEEEFL	9	1153	1161	2	0.9963	0.000826902	1	sp|P46013|KI67_HUMAN	P46013	KI67_HUMAN	MKI67	Proliferation marker protein Ki-67			Astral	DDA
TIDPSHPM	8	56	63	2	0.9962	0.000826902	3	sp|P49588|SYAC_HUMAN	P49588	SYAC_HUMAN	AARS1	Alanine--tRNA ligase, cytoplasmic			Astral	DDA
VIDFTGHAL	9	181	189	2	0.9962	0.000826902	2	sp|P50395|GDIB_HUMAN	P50395	GDIB_HUMAN	GDI2	Rab GDP dissociation inhibitor beta	GDI1	sp|P31150|GDIA_HUMAN	Astral	DDA
EETILIIRRL	10	929	938	3	0.9963	0.000826902	1	sp|P51531|SMCA2_HUMAN	P51531	SMCA2_HUMAN	SMARCA2	Probable global transcription activator SNF2L2	SMARCA4	sp|P51532|SMCA4_HUMAN	Astral	DDA
YLITGNLEKL	10	707	716	2	0.9963	0.000826902	1	sp|P53621|COPA_HUMAN	P53621	COPA_HUMAN	COPA	Coatomer subunit alpha			Astral	DDA
GTATATIMIDDKNDHSPK	18	345	362	3	0.9963	0.000826902	1	sp|P55290|CAD13_HUMAN	P55290	CAD13_HUMAN	CDH13	Cadherin-13			Astral	DDA
KVGPVPVLV	9	67	75	2	0.9962	0.000826902	3	sp|P60468|SC61B_HUMAN	P60468	SC61B_HUMAN	SEC61B	Protein transport protein Sec61 subunit beta			Astral	DDA
DEIDAIGTKRY	11	285	295	3	0.9963	0.000826902	1	sp|P62191|PRS4_HUMAN	P62191	PRS4_HUMAN	PSMC1	26S proteasome regulatory subunit 4			Astral	DDA
KLLEPVLLL	9	50	58	2	0.9962	0.000826902	7	sp|P62249|RS16_HUMAN	P62249	RS16_HUMAN	RPS16	40S ribosomal protein S16			Astral	DDA
ILSGVVTKM	9	72	80	2	0.9963	0.000826902	2	sp|P62280|RS11_HUMAN	P62280	RS11_HUMAN	RPS11	40S ribosomal protein S11			Astral	DDA
PGLARQAPKPRKQ	13	49	61	4	0.9961	0.000826902	1	sp|P81605|DCD_HUMAN	P81605	DCD_HUMAN	DCD	Dermcidin			Astral	DDA
AMAASPHAV	9	64	72	2	0.9964	0.000826902	2	sp|Q13151|ROA0_HUMAN	Q13151	ROA0_HUMAN	HNRNPA0	Heterogeneous nuclear ribonucleoprotein A0			Astral	DDA
RGDDTPLHL	9	65	73	2	0.9962	0.000826902	3	sp|Q13418|ILK_HUMAN	Q13418	ILK_HUMAN	ILK	Integrin-linked protein kinase			Astral	DDA
TEEARFLTY	9	183	191	2	0.9964	0.000826902	1	sp|Q13490|BIRC2_HUMAN	Q13490	BIRC2_HUMAN	BIRC2	Baculoviral IAP repeat-containing protein 2			Astral	DDA
VMFKTPVSI	9	1684	1692	2	0.9963	0.000826902	2	sp|Q14204|DYHC1_HUMAN	Q14204	DYHC1_HUMAN	DYNC1H1	Cytoplasmic dynein 1 heavy chain 1			Astral	DDA
QEHINIHKL	9	50	58	3	0.9964	0.000826902	2	sp|Q14247|SRC8_HUMAN	Q14247	SRC8_HUMAN	CTTN	Src substrate cortactin			Astral	DDA
SLAGDVALQQL	11	928	938	2	0.9963	0.000826902	1	sp|Q15021|CND1_HUMAN	Q15021	CND1_HUMAN	NCAPD2	Condensin complex subunit 1			Astral	DDA
KAEEPPSQL	9	338	346	2	0.9963	0.000826902	1	sp|Q15459|SF3A1_HUMAN	Q15459	SF3A1_HUMAN	SF3A1	Splicing factor 3A subunit 1			Astral	DDA
SLKNNVVSV	9	600	608	2	0.9962	0.000826902	1	sp|Q15582|BGH3_HUMAN	Q15582	BGH3_HUMAN	TGFBI	Transforming growth factor-beta-induced protein ig-h3			Astral	DDA
KLDIISPQL	9	1308	1316	2	0.9962	0.000826902	1	sp|Q15643|TRIPB_HUMAN	Q15643	TRIPB_HUMAN	TRIP11	Thyroid receptor-interacting protein 11			Astral	DDA
ILIPRMLLV	9	2	10	2	0.9962	0.000826902	1	sp|Q16832|DDR2_HUMAN	Q16832	DDR2_HUMAN	DDR2	Discoidin domain-containing receptor 2			Astral	DDA
VTDVAGHL	8	553	560	2	0.9962	0.000826902	3	sp|Q6NSJ5|LRC8E_HUMAN	Q6NSJ5	LRC8E_HUMAN	LRRC8E	Volume-regulated anion channel subunit LRRC8E			Astral	DDA
EENPLNHNV	9	47	55	2	0.9961	0.000826902	1	sp|Q6W2J9|BCOR_HUMAN	Q6W2J9	BCOR_HUMAN	BCOR	BCL-6 corepressor			Astral	DDA
KLGDLFFRV	9	272	280	2	0.9962	0.000826902	1	sp|Q70EL1|UBP54_HUMAN	Q70EL1	UBP54_HUMAN	USP54	Inactive ubiquitin carboxyl-terminal hydrolase 54			Astral	DDA
KEDDMFKDF	9	987	995	2	0.9962	0.000826902	1	sp|Q86W92|LIPB1_HUMAN	Q86W92	LIPB1_HUMAN	PPFIBP1	Liprin-beta-1			Astral	DDA
ALASEPLKV	9	777	785	2	0.9963	0.000826902	2	sp|Q8N573|OXR1_HUMAN	Q8N573	OXR1_HUMAN	OXR1	Oxidation resistance protein 1			Astral	DDA
LQLEAIHKV	9	832	840	3	0.9964	0.000826902	1	sp|Q8WUA4|TF3C2_HUMAN	Q8WUA4	TF3C2_HUMAN	GTF3C2	General transcription factor 3C polypeptide 2			Astral	DDA
SEANVQRLY	9	137	145	2	0.9964	0.000826902	2	sp|Q8WVZ9|KBTB7_HUMAN	Q8WVZ9	KBTB7_HUMAN	KBTBD7	Kelch repeat and BTB domain-containing protein 7			Astral	DDA
ALASVIKEL	9	503	511	2	0.9962	0.000826902	2	sp|Q8WYA0|IFT81_HUMAN	Q8WYA0	IFT81_HUMAN	IFT81	Intraflagellar transport protein 81 homolog			Astral	DDA
SLLENIAKA	9	1377	1385	2	0.9963	0.000826902	3	sp|Q93074|MED12_HUMAN	Q93074	MED12_HUMAN	MED12	Mediator of RNA polymerase II transcription subunit 12			Astral	DDA
KLYQRDLEV	9	93	101	2	0.9962	0.000826902	1	sp|Q96B01|R51A1_HUMAN	Q96B01	R51A1_HUMAN	RAD51AP1	RAD51-associated protein 1			Astral	DDA
FLNNQIKEL	9	617	625	2	0.9962	0.000826902	2	sp|Q96JI7|SPTCS_HUMAN	Q96JI7	SPTCS_HUMAN	SPG11	Spatacsin			Astral	DDA
SESFQGHGY	9	322	330	2	0.9964	0.000826902	1	sp|Q96MD2|KICS2_HUMAN	Q96MD2	KICS2_HUMAN	KICS2	KICSTOR subunit 2			Astral	DDA
VLSGKLYAV	9	605	613	2	0.9963	0.000826902	2	sp|Q96PQ7|KLHL5_HUMAN	Q96PQ7	KLHL5_HUMAN	KLHL5	Kelch-like protein 5			Astral	DDA
SLSSFLHGV	9	755	763	2	0.9964	0.000826902	4	sp|Q96Q42|ALS2_HUMAN	Q96Q42	ALS2_HUMAN	ALS2	Alsin			Astral	DDA
VLDQKEHRL	9	126	134	3	0.9962	0.000826902	2	sp|Q99729|ROAA_HUMAN	Q99729	ROAA_HUMAN	HNRNPAB	Heterogeneous nuclear ribonucleoprotein A/B			Astral	DDA
ISDYAVKI	8	122	129	2	0.9964	0.000826902	2	sp|Q99873|ANM1_HUMAN	Q99873	ANM1_HUMAN	PRMT1	Protein arginine N-methyltransferase 1			Astral	DDA
FSDENVPRL	9	239	247	2	0.9963	0.000826902	1	sp|Q9BQG0|MBB1A_HUMAN	Q9BQG0	MBB1A_HUMAN	MYBBP1A	Myb-binding protein 1A			Astral	DDA
GMASVISRL	9	851	859	2	0.9964	0.000826902	1	sp|Q9BSJ2|GCP2_HUMAN	Q9BSJ2	GCP2_HUMAN	TUBGCP2	Gamma-tubulin complex component 2			Astral	DDA
ATGENLPRV	9	90	98	2	0.9962	0.000826902	1	sp|Q9BZZ5|API5_HUMAN	Q9BZZ5	API5_HUMAN	API5	Apoptosis inhibitor 5			Astral	DDA
SEASQGFRF	9	342	350	2	0.9962	0.000826902	1	sp|Q9H992|MARH7_HUMAN	Q9H992	MARH7_HUMAN	MARCHF7	E3 ubiquitin-protein ligase MARCHF7			Astral	DDA
TLSDVLDRV	9	3865	3873	2	0.9964	0.000826902	1	sp|Q9NR09|BIRC6_HUMAN	Q9NR09	BIRC6_HUMAN	BIRC6	Baculoviral IAP repeat-containing protein 6			Astral	DDA
GLLDRIMQL	9	513	521	2	0.9963	0.000826902	1	sp|Q9NSD9|SYFB_HUMAN	Q9NSD9	SYFB_HUMAN	FARSB	Phenylalanine--tRNA ligase beta subunit			Astral	DDA
KEEEMRQMF	9	337	345	2	0.9962	0.000826902	1	sp|Q9NVA2|SEP11_HUMAN	Q9NVA2	SEP11_HUMAN	SEPTIN11	Septin-11	SEPTIN6, SEPTIN8	sp|Q14141|SEPT6_HUMAN, sp|Q92599|SEPT8_HUMAN	Astral	DDA
QESLAQARL	9	101	109	2	0.9962	0.000826902	1	sp|Q9NX09|DDIT4_HUMAN	Q9NX09	DDIT4_HUMAN	DDIT4	DNA damage-inducible transcript 4 protein			Astral	DDA
VLQRDLRKV	9	27	35	3	0.9963	0.000826902	3	sp|Q9UBK9|UXT_HUMAN	Q9UBK9	UXT_HUMAN	UXT	Protein UXT			Astral	DDA
KILTKLLEV	9	392	400	2	0.9962	0.000826902	1	sp|Q9UI12|VATH_HUMAN	Q9UI12	VATH_HUMAN	ATP6V1H	V-type proton ATPase subunit H			Astral	DDA
KEFEEARKW	9	305	313	3	0.9962	0.000826902	1	sp|Q9UKM7|MA1B1_HUMAN	Q9UKM7	MA1B1_HUMAN	MAN1B1	Endoplasmic reticulum mannosyl-oligosaccharide 1,2-alpha-mannosidase			Astral	DDA
LLLSLPAGADV	11	15	25	2	0.9964	0.000826902	1	sp|Q9Y625|GPC6_HUMAN	Q9Y625	GPC6_HUMAN	GPC6	Glypican-6			Astral	DDA
ALGLLYHV	8	196	203	2	0.9962	0.000826902	2	sp|Q9Y678|COPG1_HUMAN	Q9Y678	COPG1_HUMAN	COPG1	Coatomer subunit gamma-1			Astral	DDA
VGDPSTTNL	9	268	276	2	0.9878	0.000812348	3	sp|O15042|SR140_HUMAN	O15042	SR140_HUMAN	U2SURP	U2 snRNP-associated SURP motif-containing protein			Astral	DDA
QELPGRLSF	9	827	835	2	0.9879	0.000812348	1	sp|P33076|C2TA_HUMAN	P33076	C2TA_HUMAN	CIITA	MHC class II transactivator			Astral	DDA
TLFPKDVQL	9	120	128	2	0.9878	0.000812348	3	sp|P49450|CENPA_HUMAN	P49450	CENPA_HUMAN	CENPA	Histone H3-like centromeric protein A			Astral	DDA
VLGKIEKV	8	137	144	2	0.9878	0.000812348	1	sp|P50851|LRBA_HUMAN	P50851	LRBA_HUMAN	LRBA	Lipopolysaccharide-responsive and beige-like anchor protein			Astral	DDA
SLFNGSHYL	9	781	789	2	0.9879	0.000812348	3	sp|P54277|PMS1_HUMAN	P54277	PMS1_HUMAN	PMS1	PMS1 protein homolog 1			Astral	DDA
FLQPGGYHV	9	166	174	2	0.9878	0.000812348	3	sp|Q14534|ERG1_HUMAN	Q14534	ERG1_HUMAN	SQLE	Squalene monooxygenase			Astral	DDA
NVDSGKSTL	9	180	188	2	0.9879	0.000812348	3	sp|Q9BX10|GTPB2_HUMAN	Q9BX10	GTPB2_HUMAN	GTPBP2	GTP-binding protein 2			Astral	DDA
TLSEVTNQL	9	484	492	2	0.9878	0.000812348	3	sp|Q9H0K1|SIK2_HUMAN	Q9H0K1	SIK2_HUMAN	SIK2	Serine/threonine-protein kinase SIK2			Astral	DDA
ESKEIVRGY	9	39	47	2	0.9878	0.000812348	2	sp|Q9NRX4|PHP14_HUMAN	Q9NRX4	PHP14_HUMAN	PHPT1	14 kDa phosphohistidine phosphatase			Astral	DDA
KTIETSPSL	9	402	410	2	0.9878	0.000812348	1	sp|Q9NVI1|FANCI_HUMAN	Q9NVI1	FANCI_HUMAN	FANCI	Fanconi anemia group I protein			Astral	DDA
ALLQDLHKA	9	146	154	2	0.9924	0.000811853	1	sp|A1A4V9|CF119_HUMAN	A1A4V9	CF119_HUMAN	CFAP119	Cilia- and flagella-associated protein 119			Astral	DDA
ILDQSRETV	9	307	315	2	0.9928	0.000811853	2	sp|A2RUB6|CCD66_HUMAN	A2RUB6	CCD66_HUMAN	CCDC66	Coiled-coil domain-containing protein 66			Astral	DDA
NLLTHIENV	9	946	954	2	0.993	0.000811853	1	sp|A8MW92|P20L1_HUMAN	A8MW92	P20L1_HUMAN	PHF20L1	PHD finger protein 20-like protein 1			Astral	DDA
AMLLEIPYM	9	691	699	2	0.9922	0.000811853	1	sp|B5ME19|EIFCL_HUMAN	B5ME19	EIFCL_HUMAN	EIF3CL	Eukaryotic translation initiation factor 3 subunit C-like protein	EIF3C	sp|Q99613|EIF3C_HUMAN	Astral	DDA
FLDKNNDLL	9	558	566	2	0.9923	0.000811853	1	sp|O00159|MYO1C_HUMAN	O00159	MYO1C_HUMAN	MYO1C	Unconventional myosin-Ic	MYO1A	sp|Q9UBC5|MYO1A_HUMAN	Astral	DDA
RLLQSNPVL	9	173	181	2	0.993	0.000811853	2	sp|O00159|MYO1C_HUMAN	O00159	MYO1C_HUMAN	MYO1C	Unconventional myosin-Ic			Astral	DDA
AQNPQIKRI	9	179	187	3	0.993	0.000811853	2	sp|O00161|SNP23_HUMAN	O00161	SNP23_HUMAN	SNAP23	Synaptosomal-associated protein 23			Astral	DDA
EEERNITSF	9	251	259	2	0.9928	0.000811853	2	sp|O00214|LEG8_HUMAN	O00214	LEG8_HUMAN	LGALS8	Galectin-8			Astral	DDA
TTDIQVKV	8	981	988	2	0.993	0.000811853	1	sp|O00267|SPT5H_HUMAN	O00267	SPT5H_HUMAN	SUPT5H	Transcription elongation factor SPT5			Astral	DDA
LLPKLHIV	8	180	187	2	0.9925	0.000811853	1	sp|O00299|CLIC1_HUMAN	O00299	CLIC1_HUMAN	CLIC1	Chloride intracellular channel protein 1	CLIC3, CLIC4	sp|O95833|CLIC3_HUMAN, sp|Q9Y696|CLIC4_HUMAN	Astral	DDA
GLLRFVTAV	9	331	339	2	0.9922	0.000811853	2	sp|O14786|NRP1_HUMAN	O14786	NRP1_HUMAN	NRP1	Neuropilin-1			Astral	DDA
SELQSIQRL	9	719	727	2	0.9921	0.000811853	2	sp|O15119|TBX3_HUMAN	O15119	TBX3_HUMAN	TBX3	T-box transcription factor TBX3			Astral	DDA
ALEEKIPNI	9	166	174	2	0.9929	0.000811853	1	sp|O15217|GSTA4_HUMAN	O15217	GSTA4_HUMAN	GSTA4	Glutathione S-transferase A4			Astral	DDA
NLLQIQRNV	9	103	111	2	0.9925	0.000811853	1	sp|O15503|INSI1_HUMAN	O15503	INSI1_HUMAN	INSIG1	Insulin-induced gene 1 protein	INSIG2	sp|Q9Y5U4|INSI2_HUMAN	Astral	DDA
AEILHKARF	9	67	75	3	0.9922	0.000811853	1	sp|O43353|RIPK2_HUMAN	O43353	RIPK2_HUMAN	RIPK2	Receptor-interacting serine/threonine-protein kinase 2			Astral	DDA
YSDDHVKFF	9	47	55	3	0.9923	0.000811853	1	sp|O43592|XPOT_HUMAN	O43592	XPOT_HUMAN	XPOT	Exportin-T			Astral	DDA
KIYERTMAV	9	131	139	2	0.9924	0.000811853	2	sp|O43674|NDUB5_HUMAN	O43674	NDUB5_HUMAN	NDUFB5	NADH dehydrogenase [ubiquinone] 1 beta subcomplex subunit 5, mitochondrial			Astral	DDA
EELKKSESF	9	822	830	2	0.993	0.000811853	1	sp|O60879|DIAP2_HUMAN	O60879	DIAP2_HUMAN	DIAPH2	Protein diaphanous homolog 2			Astral	DDA
AEKEFNETM	9	653	661	2	0.9931	0.000811853	1	sp|O75164|KDM4A_HUMAN	O75164	KDM4A_HUMAN	KDM4A	Lysine-specific demethylase 4A			Astral	DDA
FADDMYSL	8	247	254	2	0.9928	0.000811853	1	sp|O75787|RENR_HUMAN	O75787	RENR_HUMAN	ATP6AP2	Renin receptor			Astral	DDA
VIDVLHEV	8	0	0	2	0.993	0.000811853	0	sp|O75962|TRIO_HUMAN	O75962	TRIO_HUMAN	TRIO	Triple functional domain protein	RNPEPL1	sp|Q9HAU8|RNPL1_HUMAN	Astral	DDA
EEGHIGVYY	9	27	35	2	0.9929	0.000811853	1	sp|O94905|ERLN2_HUMAN	O94905	ERLN2_HUMAN	ERLIN2	Erlin-2			Astral	DDA
SLLPYVKKV	9	1418	1426	2	0.993	0.000811853	1	sp|O94915|FRYL_HUMAN	O94915	FRYL_HUMAN	FRYL	Protein furry homolog-like			Astral	DDA
RLFSDARRLLL	11	104	114	3	0.993	0.000811853	4	sp|O95477|ABCA1_HUMAN	O95477	ABCA1_HUMAN	ABCA1	Phospholipid-transporting ATPase ABCA1			Astral	DDA
EEAQIGKRGY	10	246	255	2	0.9926	0.000811853	1	sp|O95602|RPA1_HUMAN	O95602	RPA1_HUMAN	POLR1A	DNA-directed RNA polymerase I subunit RPA1			Astral	DDA
LMGPVVHEV	9	1755	1763	2	0.9931	0.000811853	1	sp|O95613|PCNT_HUMAN	O95613	PCNT_HUMAN	PCNT	Pericentrin			Astral	DDA
ALNQSIIRA	9	139	147	2	0.9928	0.000811853	1	sp|P01583|IL1A_HUMAN	P01583	IL1A_HUMAN	IL1A	Interleukin-1 alpha			Astral	DDA
EELDFQKNI	9	202	210	2	0.9924	0.000811853	1	sp|P02545|LMNA_HUMAN	P02545	LMNA_HUMAN	LMNA	Prelamin-A/C			Astral	DDA
TEGRQDGHLW	10	376	385	3	0.9926	0.000811853	1	sp|P02751|FINC_HUMAN	P02751	FINC_HUMAN	FN1	Fibronectin			Astral	DDA
TVDGPSGKL	9	187	195	2	0.9927	0.000811853	1	sp|P04406|G3P_HUMAN	P04406	G3P_HUMAN	GAPDH	Glyceraldehyde-3-phosphate dehydrogenase			Astral	DDA
VLFPGYTHL	9	153	161	2	0.9929	0.000811853	1	sp|P04424|ARLY_HUMAN	P04424	ARLY_HUMAN	ASL	Argininosuccinate lyase			Astral	DDA
LADAINTEF	9	88	96	2	0.9921	0.000811853	5	sp|P08670|VIME_HUMAN	P08670	VIME_HUMAN	VIM	Vimentin			Astral	DDA
YQDTIGRL	8	358	365	2	0.9922	0.000811853	7	sp|P08670|VIME_HUMAN	P08670	VIME_HUMAN	VIM	Vimentin			Astral	DDA
PESIRKW	7	107	113	2	0.9927	0.000811853	3	sp|P09496|CLCA_HUMAN	P09496	CLCA_HUMAN	CLTA	Clathrin light chain A	CLTB	sp|P09497|CLCB_HUMAN	Astral	DDA
ALSDHHVYL	9	216	224	2	0.9925	0.000811853	2	sp|P09972|ALDOC_HUMAN	P09972	ALDOC_HUMAN	ALDOC	Fructose-bisphosphate aldolase C			Astral	DDA
ALKKALAAA	9	61	69	2	0.9927	0.000811853	2	sp|P10412|H14_HUMAN	P10412	H14_HUMAN	H1-4	Histone H1.4	H1-1, H1-2, H1-3, H1-6	sp|P16402|H13_HUMAN, sp|P16403|H12_HUMAN, sp|P22492|H1T_HUMAN, sp|Q02539|H11_HUMAN	Astral	DDA
PSLVIAFGR	9	88	96	2	0.9927	0.000811853	1	sp|P11279|LAMP1_HUMAN	P11279	LAMP1_HUMAN	LAMP1	Lysosome-associated membrane glycoprotein 1			Astral	DDA
EEGSARMW	8	31	38	2	0.9921	0.000811853	2	sp|P12074|CX6A1_HUMAN	P12074	CX6A1_HUMAN	COX6A1	Cytochrome c oxidase subunit 6A1, mitochondrial			Astral	DDA
SQDDVSRF	8	1552	1559	2	0.9925	0.000811853	3	sp|P12111|CO6A3_HUMAN	P12111	CO6A3_HUMAN	COL6A3	Collagen alpha-3(VI) chain			Astral	DDA
DEQERCITI	9	62	70	2	0.9924	0.000811853	1	sp|P13639|EF2_HUMAN	P13639	EF2_HUMAN	EEF2	Elongation factor 2			Astral	DDA
ADDFRLK	7	231	237	2	0.9926	0.000811853	2	sp|P13645|K1C10_HUMAN	P13645	K1C10_HUMAN	KRT10	Keratin, type I cytoskeletal 10	KRT13, KRT15, KRT24, KRT25, KRT26, KRT27, KRT28, KRT37, KRT38	contam_sp|O77727|K1C15_SHEEP, sp|O76014|KRT37_HUMAN, sp|O76015|KRT38_HUMAN, sp|P13646|K1C13_HUMAN, sp|P19012|K1C15_HUMAN, sp|Q2M2I5|K1C24_HUMAN, sp|Q7Z3Y7|K1C28_HUMAN, sp|Q7Z3Y8|K1C27_HUMAN, sp|Q7Z3Y9|K1C26_HUMAN, sp|Q7Z3Z0|K1C25_HUMAN	Astral	DDA
AEIEIVKDL	9	347	355	2	0.993	0.000811853	2	sp|P13674|P4HA1_HUMAN	P13674	P4HA1_HUMAN	P4HA1	Prolyl 4-hydroxylase subunit alpha-1			Astral	DDA
YLDLFGDPSV	10	311	320	2	0.9929	0.000811853	1	sp|P14324|FPPS_HUMAN	P14324	FPPS_HUMAN	FDPS	Farnesyl pyrophosphate synthase			Astral	DDA
YVSGELEHV	9	761	769	2	0.9931	0.000811853	1	sp|P17858|PFKAL_HUMAN	P17858	PFKAL_HUMAN	PFKL	ATP-dependent 6-phosphofructokinase, liver type			Astral	DDA
RLWSKAIFA	9	4	12	2	0.9929	0.000811853	3	sp|P18077|RL35A_HUMAN	P18077	RL35A_HUMAN	RPL35A	60S ribosomal protein L35a			Astral	DDA
SLLASVHQL	9	214	222	2	0.9927	0.000811853	2	sp|P20702|ITAX_HUMAN	P20702	ITAX_HUMAN	ITGAX	Integrin alpha-X			Astral	DDA
DEFKRLFAKY	10	311	320	3	0.993	0.000811853	3	sp|P23246|SFPQ_HUMAN	P23246	SFPQ_HUMAN	SFPQ	Splicing factor, proline- and glutamine-rich			Astral	DDA
VLKEYLDNV	9	541	549	2	0.992	0.000811853	1	sp|P28288|ABCD3_HUMAN	P28288	ABCD3_HUMAN	ABCD3	ATP-binding cassette sub-family D member 3			Astral	DDA
AEMNERLQKM	10	701	710	3	0.9922	0.000811853	1	sp|P28370|SMCA1_HUMAN	P28370	SMCA1_HUMAN	SMARCA1	Probable global transcription activator SNF2L1			Astral	DDA
LLDSSHSEL	9	217	225	2	0.9921	0.000811853	1	sp|P29590|PML_HUMAN	P29590	PML_HUMAN	PML	Protein PML			Astral	DDA
FLPEPMGTA	9	205	213	2	0.9929	0.000811853	2	sp|P35613|BASI_HUMAN	P35613	BASI_HUMAN	BSG	Basigin			Astral	DDA
EELKETIKKL	10	323	332	3	0.9923	0.000811853	1	sp|P35659|DEK_HUMAN	P35659	DEK_HUMAN	DEK	Protein DEK			Astral	DDA
ALPEIFTEL	9	363	371	2	0.9928	0.000811853	2	sp|P41091|IF2G_HUMAN	P41091	IF2G_HUMAN	EIF2S3	Eukaryotic translation initiation factor 2 subunit 3	EIF2S3B	sp|Q2VIR3|IF2GL_HUMAN	Astral	DDA
AEMDARTILL	10	1377	1386	2	0.9927	0.000811853	1	sp|P46940|IQGA1_HUMAN	P46940	IQGA1_HUMAN	IQGAP1	Ras GTPase-activating-like protein IQGAP1			Astral	DDA
REMTILGSAVL	11	3	13	2	0.9928	0.000811853	1	sp|P48723|HSP13_HUMAN	P48723	HSP13_HUMAN	HSPA13	Heat shock 70 kDa protein 13			Astral	DDA
LADDHDVL	8	253	260	2	0.9928	0.000811853	1	sp|P49257|LMAN1_HUMAN	P49257	LMAN1_HUMAN	LMAN1	Protein ERGIC-53	LMAN1L	sp|Q9HAT1|LMA1L_HUMAN	Astral	DDA
EELRSPKLF	9	374	382	2	0.9927	0.000811853	2	sp|P50454|SERPH_HUMAN	P50454	SERPH_HUMAN	SERPINH1	Serpin H1			Astral	DDA
TEIPGTKVF	9	113	121	2	0.9922	0.000811853	3	sp|P51580|TPMT_HUMAN	P51580	TPMT_HUMAN	TPMT	Thiopurine S-methyltransferase			Astral	DDA
TLAAVLQRI	9	389	397	2	0.9925	0.000811853	2	sp|P52789|HXK2_HUMAN	P52789	HXK2_HUMAN	HK2	Hexokinase-2			Astral	DDA
ALLGKLDAINV	11	154	164	2	0.9931	0.000811853	1	sp|P53611|PGTB2_HUMAN	P53611	PGTB2_HUMAN	RABGGTB	Geranylgeranyl transferase type-2 subunit beta			Astral	DDA
VVDNKQEI	8	1040	1047	2	0.9927	0.000811853	1	sp|P53621|COPA_HUMAN	P53621	COPA_HUMAN	COPA	Coatomer subunit alpha			Astral	DDA
VLDGSGHIL	9	122	130	2	0.9922	0.000811853	1	sp|P54277|PMS1_HUMAN	P54277	PMS1_HUMAN	PMS1	PMS1 protein homolog 1			Astral	DDA
LLDGFPRTV	9	97	105	2	0.9923	0.000811853	2	sp|P54819|KAD2_HUMAN	P54819	KAD2_HUMAN	AK2	Adenylate kinase 2, mitochondrial			Astral	DDA
QLFRGDTVLL	10	50	59	2	0.9923	0.000811853	1	sp|P55072|TERA_HUMAN	P55072	TERA_HUMAN	VCP	Transitional endoplasmic reticulum ATPase			Astral	DDA
SQIVDIDKRKY	11	39	49	3	0.993	0.000811853	1	sp|P60520|GBRL2_HUMAN	P60520	GBRL2_HUMAN	GABARAPL2	Gamma-aminobutyric acid receptor-associated protein-like 2			Astral	DDA
KMHARDFTV	9	291	299	3	0.9927	0.000811853	2	sp|P60842|IF4A1_HUMAN	P60842	IF4A1_HUMAN	EIF4A1	Eukaryotic initiation factor 4A-I	EIF4A2	sp|Q14240|IF4A2_HUMAN	Astral	DDA
SIDVGYERF	9	268	276	2	0.993	0.000811853	2	sp|P61158|ARP3_HUMAN	P61158	ARP3_HUMAN	ACTR3	Actin-related protein 3			Astral	DDA
YLDSEQRL	8	491	498	2	0.9926	0.000811853	3	sp|P61221|ABCE1_HUMAN	P61221	ABCE1_HUMAN	ABCE1	ATP-binding cassette sub-family E member 1			Astral	DDA
KLDGSRLIKV	10	147	156	3	0.992	0.000811853	1	sp|P62081|RS7_HUMAN	P62081	RS7_HUMAN	RPS7	40S ribosomal protein S7			Astral	DDA
VLGPLKSV	8	695	702	2	0.9924	0.000811853	4	sp|P69849|NOMO3_HUMAN	P69849	NOMO3_HUMAN	NOMO3	BOS complex subunit NOMO3	NOMO1, NOMO2	sp|Q15155|NOMO1_HUMAN, sp|Q5JPE7|NOMO2_HUMAN	Astral	DDA
KQVEEIFNL	9	573	581	2	0.993	0.000811853	2	sp|P78347|GTF2I_HUMAN	P78347	GTF2I_HUMAN	GTF2I	General transcription factor II-I			Astral	DDA
GLFAGPCKV	9	367	375	2	0.9931	0.000811853	1	sp|P78527|PRKDC_HUMAN	P78527	PRKDC_HUMAN	PRKDC	DNA-dependent protein kinase catalytic subunit			Astral	DDA
QEEPGKGSFW	10	370	379	2	0.993	0.000811853	1	sp|P85037|FOXK1_HUMAN	P85037	FOXK1_HUMAN	FOXK1	Forkhead box protein K1	FOXK2	sp|Q01167|FOXK2_HUMAN	Astral	DDA
EERADLIAY	9	90	98	2	0.993	0.000811853	1	sp|P99999|CYC_HUMAN	P99999	CYC_HUMAN	CYCS	Cytochrome c			Astral	DDA
DTGRPSTTV	9	413	421	2	0.9922	0.000811853	1	sp|Q02413|DSG1_HUMAN	Q02413	DSG1_HUMAN	DSG1	Desmoglein-1			Astral	DDA
ILIGKENLL	9	377	385	2	0.9929	0.000811853	1	sp|Q0VDF9|HSP7E_HUMAN	Q0VDF9	HSP7E_HUMAN	HSPA14	Heat shock 70 kDa protein 14			Astral	DDA
IVAPGTFEV	9	89	97	2	0.9926	0.000811853	1	sp|Q12905|ILF2_HUMAN	Q12905	ILF2_HUMAN	ILF2	Interleukin enhancer-binding factor 2			Astral	DDA
RLGGIPVGV	9	1977	1985	2	0.9922	0.000811853	1	sp|Q13085|ACACA_HUMAN	Q13085	ACACA_HUMAN	ACACA	Acetyl-CoA carboxylase 1	ACACB	sp|O00763|ACACB_HUMAN	Astral	DDA
QTDPAAVKL	9	1751	1759	2	0.9921	0.000811853	1	sp|Q13459|MYO9B_HUMAN	Q13459	MYO9B_HUMAN	MYO9B	Unconventional myosin-IXb			Astral	DDA
IEDKDVFQKF	10	456	465	3	0.9929	0.000811853	1	sp|Q13616|CUL1_HUMAN	Q13616	CUL1_HUMAN	CUL1	Cullin-1			Astral	DDA
YVDGKGREL	9	2448	2456	2	0.9923	0.000811853	1	sp|Q13813|SPTN1_HUMAN	Q13813	SPTN1_HUMAN	SPTAN1	Spectrin alpha chain, non-erythrocytic 1			Astral	DDA
KALERLEGV	9	2239	2247	2	0.9931	0.000811853	3	sp|Q14204|DYHC1_HUMAN	Q14204	DYHC1_HUMAN	DYNC1H1	Cytoplasmic dynein 1 heavy chain 1			Astral	DDA
LGHPPHMNV	9	2744	2752	2	0.993	0.000811853	1	sp|Q14643|ITPR1_HUMAN	Q14643	ITPR1_HUMAN	ITPR1	Inositol 1,4,5-trisphosphate receptor type 1			Astral	DDA
IVPPGGHSV	9	109	117	2	0.9927	0.000811853	1	sp|Q14687|GSE1_HUMAN	Q14687	GSE1_HUMAN	GSE1	Genetic suppressor element 1			Astral	DDA
EELEGQIKKL	10	726	735	3	0.992	0.000811853	1	sp|Q15075|EEA1_HUMAN	Q15075	EEA1_HUMAN	EEA1	Early endosome antigen 1			Astral	DDA
AAEQELIRL	9	1847	1855	2	0.9924	0.000811853	1	sp|Q15149|PLEC_HUMAN	Q15149	PLEC_HUMAN	PLEC	Plectin			Astral	DDA
NVVDVFHAV	9	1400	1408	2	0.9921	0.000811853	2	sp|Q15262|PTPRK_HUMAN	Q15262	PTPRK_HUMAN	PTPRK	Receptor-type tyrosine-protein phosphatase kappa			Astral	DDA
SSDGHEFIV	9	23	31	2	0.9927	0.000811853	3	sp|Q15369|ELOC_HUMAN	Q15369	ELOC_HUMAN	ELOC	Elongin-C			Astral	DDA
YLQEHAQEV	9	493	501	2	0.9923	0.000811853	1	sp|Q15397|PUM3_HUMAN	Q15397	PUM3_HUMAN	PUM3	Pumilio homolog 3			Astral	DDA
TIDEIQKL	8	703	710	2	0.9925	0.000811853	6	sp|Q16531|DDB1_HUMAN	Q16531	DDB1_HUMAN	DDB1	DNA damage-binding protein 1			Astral	DDA
HESDTLRFY	9	178	186	2	0.9924	0.000811853	2	sp|Q5H9U9|DDX6L_HUMAN	Q5H9U9	DDX6L_HUMAN	DDX60L	Probable ATP-dependent RNA helicase DDX60-like			Astral	DDA
TLSHVLVTA	9	335	343	2	0.9929	0.000811853	2	sp|Q5JTH9|RRP12_HUMAN	Q5JTH9	RRP12_HUMAN	RRP12	RRP12-like protein			Astral	DDA
ALLGYLQEV	9	104	112	2	0.993	0.000811853	2	sp|Q5T4F4|ZFY27_HUMAN	Q5T4F4	ZFY27_HUMAN	ZFYVE27	Protrudin			Astral	DDA
LLQPHLERV	9	589	597	3	0.9928	0.000811853	2	sp|Q5TB30|DEP1A_HUMAN	Q5TB30	DEP1A_HUMAN	DEPDC1	DEP domain-containing protein 1A			Astral	DDA
GEIDKAIKF	9	640	648	2	0.9924	0.000811853	1	sp|Q5VTQ0|TT39B_HUMAN	Q5VTQ0	TT39B_HUMAN	TTC39B	Tetratricopeptide repeat protein 39B			Astral	DDA
LLAEVSKQV	9	49	57	2	0.9923	0.000811853	1	sp|Q7LC44|ARC_HUMAN	Q7LC44	ARC_HUMAN	ARC	Activity-regulated cytoskeleton-associated protein			Astral	DDA
GLLSNVSHV	9	691	699	2	0.9924	0.000811853	1	sp|Q7Z478|DHX29_HUMAN	Q7Z478	DHX29_HUMAN	DHX29	ATP-dependent RNA helicase DHX29			Astral	DDA
EEVGDFIQRY	10	228	237	2	0.9925	0.000811853	2	sp|Q86WJ1|CHD1L_HUMAN	Q86WJ1	CHD1L_HUMAN	CHD1L	Chromodomain-helicase-DNA-binding protein 1-like			Astral	DDA
SLDVSAPKV	9	3495	3503	2	0.9923	0.000811853	4	sp|Q8IVF2|AHNK2_HUMAN	Q8IVF2	AHNK2_HUMAN	AHNAK2	Protein AHNAK2			Astral	DDA
ALWKGRPLSV	10	132	141	2	0.9923	0.000811853	3	sp|Q8IZ69|TRM2A_HUMAN	Q8IZ69	TRM2A_HUMAN	TRMT2A	tRNA (uracil-5-)-methyltransferase homolog A			Astral	DDA
SLIDKRIKL	9	436	444	3	0.9926	0.000811853	2	sp|Q8N4U5|T11L2_HUMAN	Q8N4U5	T11L2_HUMAN	TCP11L2	T-complex protein 11-like protein 2			Astral	DDA
VLSGNIKTV	9	251	259	2	0.9929	0.000811853	2	sp|Q8N6D5|ANR29_HUMAN	Q8N6D5	ANR29_HUMAN	ANKRD29	Ankyrin repeat domain-containing protein 29			Astral	DDA
RVLDWVPKL	9	1714	1722	2	0.9923	0.000811853	1	sp|Q8NEY1|NAV1_HUMAN	Q8NEY1	NAV1_HUMAN	NAV1	Neuron navigator 1			Astral	DDA
WMTDAIHML	9	3295	3303	2	0.993	0.000811853	1	sp|Q8NF91|SYNE1_HUMAN	Q8NF91	SYNE1_HUMAN	SYNE1	Nesprin-1			Astral	DDA
AEMIREEGY	9	158	166	2	0.9928	0.000811853	2	sp|Q8NFW8|NEUA_HUMAN	Q8NFW8	NEUA_HUMAN	CMAS	N-acylneuraminate cytidylyltransferase			Astral	DDA
AEMKYPKVK	9	219	227	3	0.9928	0.000811853	1	sp|Q8NHM5|KDM2B_HUMAN	Q8NHM5	KDM2B_HUMAN	KDM2B	Lysine-specific demethylase 2B			Astral	DDA
SADRFVTL	8	381	388	2	0.9923	0.000811853	2	sp|Q8TCG1|CIP2A_HUMAN	Q8TCG1	CIP2A_HUMAN	CIP2A	Protein CIP2A			Astral	DDA
NEILGTERDY	10	55	64	2	0.9921	0.000811853	1	sp|Q8TCU6|PREX1_HUMAN	Q8TCU6	PREX1_HUMAN	PREX1	Phosphatidylinositol 3,4,5-trisphosphate-dependent Rac exchanger 1 protein			Astral	DDA
FLLPMFERL	9	150	158	2	0.9923	0.000811853	2	sp|Q8TDD1|DDX54_HUMAN	Q8TDD1	DDX54_HUMAN	DDX54	ATP-dependent RNA helicase DDX54			Astral	DDA
YTTDRVMTV	9	189	197	2	0.9927	0.000811853	1	sp|Q92769|HDAC2_HUMAN	Q92769	HDAC2_HUMAN	HDAC2	Histone deacetylase 2	HDAC1	sp|Q13547|HDAC1_HUMAN	Astral	DDA
ISPDVFTHV	9	325	333	2	0.9926	0.000811853	1	sp|Q969K4|ABTB1_HUMAN	Q969K4	ABTB1_HUMAN	ABTB1	Ankyrin repeat and BTB/POZ domain-containing protein 1			Astral	DDA
AIDEKVQAV	9	2349	2357	2	0.9925	0.000811853	2	sp|Q96AY4|TTC28_HUMAN	Q96AY4	TTC28_HUMAN	TTC28	Tetratricopeptide repeat protein 28			Astral	DDA
QENRVVAFF	9	402	410	2	0.9928	0.000811853	2	sp|Q96FB5|MT25B_HUMAN	Q96FB5	MT25B_HUMAN	METTL25B	Methyltransferase-like protein 25B			Astral	DDA
GEFSSGRKW	9	346	354	2	0.993	0.000811853	1	sp|Q96HW7|INT4_HUMAN	Q96HW7	INT4_HUMAN	INTS4	Integrator complex subunit 4			Astral	DDA
YLDLDSKV	8	902	909	2	0.9926	0.000811853	1	sp|Q96SB8|SMC6_HUMAN	Q96SB8	SMC6_HUMAN	SMC6	Structural maintenance of chromosomes protein 6			Astral	DDA
VLYDRPLKI	9	239	247	3	0.9927	0.000811853	2	sp|Q96T37|RBM15_HUMAN	Q96T37	RBM15_HUMAN	RBM15	RNA-binding protein 15			Astral	DDA
ILTEAIKAA	9	442	450	2	0.9924	0.000811853	4	sp|Q99575|POP1_HUMAN	Q99575	POP1_HUMAN	POP1	Ribonucleases P/MRP protein subunit POP1			Astral	DDA
EDEIKKAY	8	394	401	2	0.992	0.000811853	1	sp|Q99615|DNJC7_HUMAN	Q99615	DNJC7_HUMAN	DNAJC7	DnaJ homolog subfamily C member 7	DNAJB5	sp|O75953|DNJB5_HUMAN	Astral	DDA
AEDAIRNLHHY	11	48	58	3	0.9931	0.000811853	1	sp|Q9BQ04|RBM4B_HUMAN	Q9BQ04	RBM4B_HUMAN	RBM4B	RNA-binding protein 4B	RBM4	sp|Q9BWF3|RBM4_HUMAN	Astral	DDA
FLFSKFIEL	9	114	122	2	0.9923	0.000811853	2	sp|Q9BW60|ELOV1_HUMAN	Q9BW60	ELOV1_HUMAN	ELOVL1	Elongation of very long chain fatty acids protein 1			Astral	DDA
SLGKIFAL	8	361	368	2	0.9925	0.000811853	1	sp|Q9BXS9|S26A6_HUMAN	Q9BXS9	S26A6_HUMAN	SLC26A6	Solute carrier family 26 member 6			Astral	DDA
TLDQKIERV	9	411	419	3	0.9931	0.000811853	2	sp|Q9BXX0|EMIL2_HUMAN	Q9BXX0	EMIL2_HUMAN	EMILIN2	EMILIN-2			Astral	DDA
FLDDLSQKL	9	318	326	2	0.993	0.000811853	1	sp|Q9BYT8|NEUL_HUMAN	Q9BYT8	NEUL_HUMAN	NLN	Neurolysin, mitochondrial			Astral	DDA
EEQRGLRKY	9	326	334	3	0.9927	0.000811853	1	sp|Q9BZV1|UBXN6_HUMAN	Q9BZV1	UBXN6_HUMAN	UBXN6	UBX domain-containing protein 6			Astral	DDA
SADKFQVLL	9	177	185	2	0.9928	0.000811853	1	sp|Q9H0A8|COMD4_HUMAN	Q9H0A8	COMD4_HUMAN	COMMD4	COMM domain-containing protein 4			Astral	DDA
TLSPRPPLI	9	115	123	2	0.9929	0.000811853	1	sp|Q9H0R1|AP5M1_HUMAN	Q9H0R1	AP5M1_HUMAN	AP5M1	AP-5 complex subunit mu-1			Astral	DDA
VLSEKVSQL	9	36	44	2	0.9926	0.000811853	4	sp|Q9H0U3|MAGT1_HUMAN	Q9H0U3	MAGT1_HUMAN	MAGT1	Magnesium transporter protein 1			Astral	DDA
GISRQGIIAV	10	115	124	2	0.9926	0.000811853	1	sp|Q9H6R0|DHX33_HUMAN	Q9H6R0	DHX33_HUMAN	DHX33	ATP-dependent RNA helicase DHX33			Astral	DDA
YSDRISEL	8	262	269	2	0.9927	0.000811853	1	sp|Q9H9P8|L2HDH_HUMAN	Q9H9P8	L2HDH_HUMAN	L2HGDH	L-2-hydroxyglutarate dehydrogenase, mitochondrial			Astral	DDA
EELPAQRY	8	367	374	2	0.9929	0.000811853	2	sp|Q9HCE7|SMUF1_HUMAN	Q9HCE7	SMUF1_HUMAN	SMURF1	E3 ubiquitin-protein ligase SMURF1			Astral	DDA
RVQEAIAEV	9	138	146	2	0.9923	0.000811853	2	sp|Q9HCL2|GPAT1_HUMAN	Q9HCL2	GPAT1_HUMAN	GPAM	Glycerol-3-phosphate acyltransferase 1, mitochondrial			Astral	DDA
NEDPNARLI	9	0	0	2	0.9928	0.000811853	0	sp|Q9NQT8|KI13B_HUMAN	Q9NQT8	KI13B_HUMAN	KIF13B	Kinesin-like protein KIF13B	KIF1C	sp|O43896|KIF1C_HUMAN	Astral	DDA
ESKEIVRGY	9	39	47	2	0.9923	0.000811853	2	sp|Q9NRX4|PHP14_HUMAN	Q9NRX4	PHP14_HUMAN	PHPT1	14 kDa phosphohistidine phosphatase			Astral	DDA
FIAPTGHSL	9	153	161	2	0.9922	0.000811853	1	sp|Q9NVA2|SEP11_HUMAN	Q9NVA2	SEP11_HUMAN	SEPTIN11	Septin-11	SEPTIN6	sp|Q14141|SEPT6_HUMAN	Astral	DDA
KLDPATSAVTV	11	492	502	2	0.9923	0.000811853	1	sp|Q9NVX7|KBTB4_HUMAN	Q9NVX7	KBTB4_HUMAN	KBTBD4	Kelch repeat and BTB domain-containing protein 4			Astral	DDA
QEYTEDLRKY	10	180	189	3	0.9927	0.000811853	1	sp|Q9NX62|IMPA3_HUMAN	Q9NX62	IMPA3_HUMAN	BPNT2	Golgi-resident adenosine 3',5'-bisphosphate 3'-phosphatase			Astral	DDA
HLSNILSEV	9	95	103	2	0.9929	0.000811853	2	sp|Q9NXF1|TEX10_HUMAN	Q9NXF1	TEX10_HUMAN	TEX10	Testis-expressed protein 10			Astral	DDA
ALTGYLHTI	9	485	493	2	0.9924	0.000811853	1	sp|Q9NYY8|FAKD2_HUMAN	Q9NYY8	FAKD2_HUMAN	FASTKD2	FAST kinase domain-containing protein 2, mitochondrial			Astral	DDA
TLDENHPSI	9	519	527	2	0.9928	0.000811853	2	sp|Q9P0W8|SPAT7_HUMAN	Q9P0W8	SPAT7_HUMAN	SPATA7	Spermatogenesis-associated protein 7			Astral	DDA
FLLPTLRKV	9	114	122	3	0.9929	0.000811853	2	sp|Q9UFC0|LRWD1_HUMAN	Q9UFC0	LRWD1_HUMAN	LRWD1	Leucine-rich repeat and WD repeat-containing protein 1			Astral	DDA
EEMRKIREI	9	22	30	3	0.9928	0.000811853	1	sp|Q9UFF9|CNOT8_HUMAN	Q9UFF9	CNOT8_HUMAN	CNOT8	CCR4-NOT transcription complex subunit 8			Astral	DDA
SLLEDLSHI	9	117	125	2	0.9927	0.000811853	1	sp|Q9UHV2|SRTD1_HUMAN	Q9UHV2	SRTD1_HUMAN	SERTAD1	SERTA domain-containing protein 1			Astral	DDA
ALITTILHL	9	0	0	2	0.9931	0.000811853	0	sp|Q9UI26|IPO11_HUMAN	Q9UI26	IPO11_HUMAN	IPO11	Importin-11	RICTOR	sp|Q6R327|RICTR_HUMAN	Astral	DDA
NEDLRKELW	9	703	711	2, 3	0.9928	0.000811853	2	sp|Q9UII4|HERC5_HUMAN	Q9UII4	HERC5_HUMAN	HERC5	E3 ISG15--protein ligase HERC5			Astral	DDA
TIDPIPHQL	9	657	665	2	0.9928	0.000811853	1	sp|Q9UJA3|MCM8_HUMAN	Q9UJA3	MCM8_HUMAN	MCM8	DNA helicase MCM8			Astral	DDA
KLGPLPRVL	9	601	609	2	0.9922	0.000811853	2	sp|Q9UJF2|NGAP_HUMAN	Q9UJF2	NGAP_HUMAN	RASAL2	Ras GTPase-activating protein nGAP			Astral	DDA
ILDKGRAMFL	10	657	666	3	0.9929	0.000811853	2	sp|Q9UJX4|APC5_HUMAN	Q9UJX4	APC5_HUMAN	ANAPC5	Anaphase-promoting complex subunit 5			Astral	DDA
LLFPTVVHV	9	507	515	2	0.9921	0.000811853	1	sp|Q9ULT6|ZNRF3_HUMAN	Q9ULT6	ZNRF3_HUMAN	ZNRF3	E3 ubiquitin-protein ligase ZNRF3			Astral	DDA
SAEEVTRL	8	45	52	2	0.9923	0.000811853	3	sp|Q9ULX9|MAFF_HUMAN	Q9ULX9	MAFF_HUMAN	MAFF	Transcription factor MafF			Astral	DDA
AESTKSFQY	9	982	990	2	0.9925	0.000811853	1	sp|Q9UPM8|AP4E1_HUMAN	Q9UPM8	AP4E1_HUMAN	AP4E1	AP-4 complex subunit epsilon-1			Astral	DDA
QEMKQIIKI	9	369	377	3	0.993	0.000811853	1	sp|Q9Y265|RUVB1_HUMAN	Q9Y265	RUVB1_HUMAN	RUVBL1	RuvB-like 1			Astral	DDA
SVWFGPKEV	9	226	234	2	0.993	0.000811853	1	sp|Q9Y5Y0|FLVC1_HUMAN	Q9Y5Y0	FLVC1_HUMAN	FLVCR1	Feline leukemia virus subgroup C receptor-related protein 1			Astral	DDA
SLLENLEKI	9	196	204	2	0.9954	0.000798722	3	sp|B2RXH8|HNRC2_HUMAN	B2RXH8	HNRC2_HUMAN	HNRNPCL2	Heterogeneous nuclear ribonucleoprotein C-like 2	HNRNPC, HNRNPCL1, HNRNPCL3, HNRNPCL4	sp|B7ZW38|HNRC3_HUMAN, sp|O60812|HNRC1_HUMAN, sp|P07910|HNRPC_HUMAN, sp|P0DMR1|HNRC4_HUMAN	Astral	DDA
RLLQSNPVL	9	173	181	2	0.9955	0.000798722	2	sp|O00159|MYO1C_HUMAN	O00159	MYO1C_HUMAN	MYO1C	Unconventional myosin-Ic			Astral	DDA
EDEGVSQRKF	10	158	167	2	0.9956	0.000798722	1	sp|O00299|CLIC1_HUMAN	O00299	CLIC1_HUMAN	CLIC1	Chloride intracellular channel protein 1			Astral	DDA
ALIDEQILCV	10	153	162	2	0.9954	0.000798722	1	sp|O00743|PPP6_HUMAN	O00743	PPP6_HUMAN	PPP6C	Serine/threonine-protein phosphatase 6 catalytic subunit			Astral	DDA
SLAPLFFKL	9	220	228	2	0.9955	0.000798722	2	sp|O14617|AP3D1_HUMAN	O14617	AP3D1_HUMAN	AP3D1	AP-3 complex subunit delta-1			Astral	DDA
YLDAMMNEA	9	69	77	2	0.9956	0.000798722	2	sp|O14950|ML12B_HUMAN	O14950	ML12B_HUMAN	MYL12B	Myosin regulatory light chain 12B	MYL12A	sp|P19105|ML12A_HUMAN	Astral	DDA
ALAHMGSSV	9	1190	1198	2	0.9954	0.000798722	1	sp|O15118|NPC1_HUMAN	O15118	NPC1_HUMAN	NPC1	NPC intracellular cholesterol transporter 1			Astral	DDA
ILDEHVQRV	9	470	478	3	0.9955	0.000798722	2	sp|O15169|AXIN1_HUMAN	O15169	AXIN1_HUMAN	AXIN1	Axin-1			Astral	DDA
KIFSHLQHV	9	185	193	3	0.9956	0.000798722	3	sp|O43570|CAH12_HUMAN	O43570	CAH12_HUMAN	CA12	Carbonic anhydrase 12			Astral	DDA
MLFGTYMKV	9	998	1006	2	0.9955	0.000798722	1	sp|O43683|BUB1_HUMAN	O43683	BUB1_HUMAN	BUB1	Mitotic checkpoint serine/threonine-protein kinase BUB1			Astral	DDA
SENVLQVHL	9	91	99	2	0.9952	0.000798722	1	sp|O43929|ORC4_HUMAN	O43929	ORC4_HUMAN	ORC4	Origin recognition complex subunit 4			Astral	DDA
SVLDQKILL	9	1538	1546	2	0.9957	0.000798722	2	sp|O60287|NPA1P_HUMAN	O60287	NPA1P_HUMAN	URB1	Nucleolar pre-ribosomal-associated protein 1			Astral	DDA
RLSPVSPAL	9	436	444	2	0.9957	0.000798722	2	sp|O60294|TYW4_HUMAN	O60294	TYW4_HUMAN	LCMT2	tRNA wybutosine-synthesizing protein 4			Astral	DDA
ILDDSHLLV	9	273	281	2	0.9953	0.000798722	1	sp|O60306|AQR_HUMAN	O60306	AQR_HUMAN	AQR	RNA helicase aquarius			Astral	DDA
YIKDGITRV	9	550	558	3	0.9953	0.000798722	2	sp|O60333|KIF1B_HUMAN	O60333	KIF1B_HUMAN	KIF1B	Kinesin-like protein KIF1B	KIF1A	sp|Q12756|KIF1A_HUMAN	Astral	DDA
AQFETKKLY	9	78	86	3	0.9956	0.000798722	2	sp|O60613|SEP15_HUMAN	O60613	SEP15_HUMAN	SELENOF	Selenoprotein F			Astral	DDA
ILIRPLVSV	9	26	34	2	0.9951	0.000798722	1	sp|O75027|ABCB7_HUMAN	O75027	ABCB7_HUMAN	ABCB7	Iron-sulfur clusters transporter ABCB7, mitochondrial			Astral	DDA
YLFAFLNHL	9	618	626	2	0.9955	0.000798722	2	sp|O75044|SRGP2_HUMAN	O75044	SRGP2_HUMAN	SRGAP2	SLIT-ROBO Rho GTPase-activating protein 2	SRGAP1, SRGAP3	sp|O43295|SRGP3_HUMAN, sp|Q7Z6B7|SRGP1_HUMAN	Astral	DDA
GLQEGTHEL	9	170	178	2	0.9953	0.000798722	2	sp|O76094|SRP72_HUMAN	O76094	SRP72_HUMAN	SRP72	Signal recognition particle subunit SRP72			Astral	DDA
ALYYNPHLL	9	789	797	2	0.9954	0.000798722	1	sp|O95373|IPO7_HUMAN	O95373	IPO7_HUMAN	IPO7	Importin-7			Astral	DDA
SLLGGNIRL	9	439	447	2	0.9954	0.000798722	5	sp|O95573|ACSL3_HUMAN	O95573	ACSL3_HUMAN	ACSL3	Fatty acid CoA ligase Acsl3			Astral	DDA
ALSQINTKL	9	41	49	2	0.9952	0.000798722	1	sp|O95825|QORL1_HUMAN	O95825	QORL1_HUMAN	CRYZL1	Quinone oxidoreductase-like protein 1			Astral	DDA
YAYDGKDYIA	10	140	149	2	0.9956	0.000798722	3	sp|P01889|HLAB_HUMAN	P01889	HLAB_HUMAN	HLA-B	HLA class I histocompatibility antigen, B alpha chain	HLA-G	sp|P17693|HLAG_HUMAN	Astral	DDA
NVEIDPEIQK	10	166	175	2	0.9955	0.000798722	3	sp|P04264|K2C1_HUMAN	P04264	K2C1_HUMAN	KRT1	Keratin, type II cytoskeletal 1	KRT71, KRT73, KRT74	sp|Q3SY84|K2C71_HUMAN, sp|Q7RTS7|K2C74_HUMAN, sp|Q86Y46|K2C73_HUMAN	Astral	DDA
GIVEGLMTTV	10	169	178	2	0.9952	0.000798722	2	sp|P04406|G3P_HUMAN	P04406	G3P_HUMAN	GAPDH	Glyceraldehyde-3-phosphate dehydrogenase	GAPDHS	sp|O14556|G3PT_HUMAN	Astral	DDA
RQPDSGISSI	10	268	277	2	0.9952	0.000798722	1	sp|P04843|RPN1_HUMAN	P04843	RPN1_HUMAN	RPN1	Dolichyl-diphosphooligosaccharide--protein glycosyltransferase subunit 1			Astral	DDA
FVDTRTLL	8	4	11	2	0.9956	0.000798722	1	sp|P08123|CO1A2_HUMAN	P08123	CO1A2_HUMAN	COL1A2	Collagen alpha-2(I) chain			Astral	DDA
DGQVINETSQHHDDLE	16	451	466	3	0.9954	0.000798722	2	sp|P08670|VIME_HUMAN	P08670	VIME_HUMAN	VIM	Vimentin			Astral	DDA
SLGSALRPS	9	39	47	2	0.9953	0.000798722	6	sp|P08670|VIME_HUMAN	P08670	VIME_HUMAN	VIM	Vimentin			Astral	DDA
ALKPDLVNV	9	520	528	2	0.9955	0.000798722	2	sp|P09884|DPOLA_HUMAN	P09884	DPOLA_HUMAN	POLA1	DNA polymerase alpha catalytic subunit			Astral	DDA
ALKDLINEA	9	18	26	2	0.9954	0.000798722	3	sp|P12004|PCNA_HUMAN	P12004	PCNA_HUMAN	PCNA	Proliferating cell nuclear antigen			Astral	DDA
GGGSSGGGSSSGGGYGGGSSSGGHK	25	543	567	3	0.9955	0.000798722	2	sp|P13645|K1C10_HUMAN	P13645	K1C10_HUMAN	KRT10	Keratin, type I cytoskeletal 10			Astral	DDA
SSSKGSLGGGFSSGGFSGGSFSRG	24	37	60	3	0.9952	0.000798722	1	sp|P13645|K1C10_HUMAN	P13645	K1C10_HUMAN	KRT10	Keratin, type I cytoskeletal 10			Astral	DDA
AEIEIVKDL	9	347	355	2	0.9952	0.000798722	2	sp|P13674|P4HA1_HUMAN	P13674	P4HA1_HUMAN	P4HA1	Prolyl 4-hydroxylase subunit alpha-1			Astral	DDA
KEKQDKIYF	9	532	540	3	0.9953	0.000798722	2	sp|P14625|ENPL_HUMAN	P14625	ENPL_HUMAN	HSP90B1	Endoplasmin			Astral	DDA
SLYKNKEIFL	10	92	101	3	0.9956	0.000798722	1	sp|P14625|ENPL_HUMAN	P14625	ENPL_HUMAN	HSP90B1	Endoplasmin			Astral	DDA
TADGIVSHL	9	120	128	2	0.9955	0.000798722	2	sp|P30101|PDIA3_HUMAN	P30101	PDIA3_HUMAN	PDIA3	Protein disulfide-isomerase A3			Astral	DDA
ALASVIMGL	9	344	352	2	0.9952	0.000798722	4	sp|P30153|2AAA_HUMAN	P30153	2AAA_HUMAN	PPP2R1A	Serine/threonine-protein phosphatase 2A 65 kDa regulatory subunit A alpha isoform	PPP2R1B	sp|P30154|2AAB_HUMAN	Astral	DDA
QELPGRLSF	9	827	835	2	0.9954	0.000798722	2	sp|P33076|C2TA_HUMAN	P33076	C2TA_HUMAN	CIITA	MHC class II transactivator			Astral	DDA
TAAENDFVTLK	11	276	286	2	0.9952	0.000798722	1	sp|P35908|K22E_HUMAN	P35908	K22E_HUMAN	KRT2	Keratin, type II cytoskeletal 2 epidermal			Astral	DDA
GLAKLIADV	9	5	13	2	0.9956	0.000798722	4	sp|P39748|FEN1_HUMAN	P39748	FEN1_HUMAN	FEN1	Flap endonuclease 1			Astral	DDA
VLYPSLKEI	9	187	195	2	0.9954	0.000798722	2	sp|P40855|PEX19_HUMAN	P40855	PEX19_HUMAN	PEX19	Peroxisomal biogenesis factor 19			Astral	DDA
GVFDGLHTV	9	441	449	2	0.9953	0.000798722	2	sp|P43251|BTD_HUMAN	P43251	BTD_HUMAN	BTD	Biotinidase			Astral	DDA
ALREEEEGV	9	301	309	2	0.9954	0.000798722	2	sp|P43355|MAGA1_HUMAN	P43355	MAGA1_HUMAN	MAGEA1	Melanoma-associated antigen 1			Astral	DDA
SENSRVSHY	9	52	60	3	0.9952	0.000798722	1	sp|P46108|CRK_HUMAN	P46108	CRK_HUMAN	CRK	Adapter molecule crk	CRKL	sp|P46109|CRKL_HUMAN	Astral	DDA
ILARDILEI	9	142	150	2	0.9956	0.000798722	2	sp|P48556|PSMD8_HUMAN	P48556	PSMD8_HUMAN	PSMD8	26S proteasome non-ATPase regulatory subunit 8			Astral	DDA
AEKLGFAGL	9	350	358	2	0.9951	0.000798722	1	sp|P48643|TCPE_HUMAN	P48643	TCPE_HUMAN	CCT5	T-complex protein 1 subunit epsilon			Astral	DDA
AEYDRPNLL	9	621	629	2	0.9953	0.000798722	1	sp|P49754|VPS41_HUMAN	P49754	VPS41_HUMAN	VPS41	Vacuolar protein sorting-associated protein 41 homolog			Astral	DDA
SENPFREKKF	10	61	70	3	0.9955	0.000798722	2	sp|P50150|GBG4_HUMAN	P50150	GBG4_HUMAN	GNG4	Guanine nucleotide-binding protein G(I)/G(S)/G(O) subunit gamma-4	GNG2, GNG3	sp|P59768|GBG2_HUMAN, sp|P63215|GBG3_HUMAN	Astral	DDA
KLDVGNAEV	9	167	175	2	0.9954	0.000798722	6	sp|P51572|BAP31_HUMAN	P51572	BAP31_HUMAN	BCAP31	B-cell receptor-associated protein 31			Astral	DDA
RLFSKGFLV	9	847	855	2	0.9952	0.000798722	1	sp|P57678|GEMI4_HUMAN	P57678	GEMI4_HUMAN	GEMIN4	Gem-associated protein 4			Astral	DDA
SLADLQNDEV	10	70	79	2	0.9955	0.000798722	2	sp|P61247|RS3A_HUMAN	P61247	RS3A_HUMAN	RPS3A	40S ribosomal protein S3a			Astral	DDA
REKLAKMY	8	41	48	3	0.9952	0.000798722	1	sp|P62847|RS24_HUMAN	P62847	RS24_HUMAN	RPS24	40S ribosomal protein S24			Astral	DDA
VTDADRSIL	9	201	209	2	0.9952	0.000798722	1	sp|P78347|GTF2I_HUMAN	P78347	GTF2I_HUMAN	GTF2I	General transcription factor II-I			Astral	DDA
FLKQVSNMV	9	319	327	2	0.9956	0.000798722	1	sp|P78527|PRKDC_HUMAN	P78527	PRKDC_HUMAN	PRKDC	DNA-dependent protein kinase catalytic subunit			Astral	DDA
QEHLQLQNL	9	10	18	2	0.9956	0.000798722	1	sp|Q00610|CLH1_HUMAN	Q00610	CLH1_HUMAN	CLTC	Clathrin heavy chain 1			Astral	DDA
IQIMKVEEI	9	124	132	2	0.9957	0.000798722	4	sp|Q02543|RL18A_HUMAN	Q02543	RL18A_HUMAN	RPL18A	60S ribosomal protein L18a			Astral	DDA
KLSELKETV	9	590	598	2	0.9951	0.000798722	1	sp|Q08379|GOGA2_HUMAN	Q08379	GOGA2_HUMAN	GOLGA2	Golgin subfamily A member 2			Astral	DDA
AMFENFVSV	9	147	155	2	0.9954	0.000798722	2	sp|Q09161|NCBP1_HUMAN	Q09161	NCBP1_HUMAN	NCBP1	Nuclear cap-binding protein subunit 1			Astral	DDA
FLSISSPKV	9	3407	3415	2	0.9953	0.000798722	1	sp|Q09666|AHNK_HUMAN	Q09666	AHNK_HUMAN	AHNAK	Neuroblast differentiation-associated protein AHNAK			Astral	DDA
FALPGLLHA	9	9	17	2	0.9956	0.000798722	1	sp|Q13751|LAMB3_HUMAN	Q13751	LAMB3_HUMAN	LAMB3	Laminin subunit beta-3			Astral	DDA
YMGEEKLIASV	11	46	56	2	0.9956	0.000798722	1	sp|Q13868|EXOS2_HUMAN	Q13868	EXOS2_HUMAN	EXOSC2	Exosome complex component RRP4			Astral	DDA
QEVGYTIRF	9	640	648	2	0.9956	0.000798722	3	sp|Q14562|DHX8_HUMAN	Q14562	DHX8_HUMAN	DHX8	ATP-dependent RNA helicase DHX8			Astral	DDA
IMHDYPPLL	9	1065	1073	2	0.9955	0.000798722	1	sp|Q14571|ITPR2_HUMAN	Q14571	ITPR2_HUMAN	ITPR2	Inositol 1,4,5-trisphosphate receptor type 2			Astral	DDA
YLYDRLLRI	9	79	87	3	0.9955	0.000798722	1	sp|Q14691|PSF1_HUMAN	Q14691	PSF1_HUMAN	GINS1	DNA replication complex GINS protein PSF1			Astral	DDA
SVYDGKLLI	9	334	342	2	0.9952	0.000798722	4	sp|Q15165|PON2_HUMAN	Q15165	PON2_HUMAN	PON2	Serum paraoxonase/arylesterase 2			Astral	DDA
GENLPPLTY	9	352	360	2	0.9955	0.000798722	1	sp|Q16850|CP51A_HUMAN	Q16850	CP51A_HUMAN	CYP51A1	Lanosterol 14-alpha demethylase			Astral	DDA
ALIEDEHNL	9	766	774	2	0.9953	0.000798722	1	sp|Q49A88|CCD14_HUMAN	Q49A88	CCD14_HUMAN	CCDC14	Coiled-coil domain-containing protein 14			Astral	DDA
KLLKDLPEL	9	242	250	2	0.9955	0.000798722	2	sp|Q53EL6|PDCD4_HUMAN	Q53EL6	PDCD4_HUMAN	PDCD4	Programmed cell death protein 4			Astral	DDA
ILLPIVQKA	9	172	180	2	0.9954	0.000798722	1	sp|Q5FWF4|ZRAB3_HUMAN	Q5FWF4	ZRAB3_HUMAN	ZRANB3	DNA annealing helicase and endonuclease ZRANB3			Astral	DDA
ILDPCIYRV	9	74	82	2, 3	0.9954	0.000798722	3	sp|Q5T8I3|EEIG2_HUMAN	Q5T8I3	EEIG2_HUMAN	EEIG2	EEIG family member 2			Astral	DDA
LLDEKVQSV	9	437	445	2	0.9957	0.000798722	1	sp|Q63HK5|TSH3_HUMAN	Q63HK5	TSH3_HUMAN	TSHZ3	Teashirt homolog 3			Astral	DDA
SLLPGKLPTL	10	560	569	2	0.9954	0.000798722	1	sp|Q641Q2|WAC2A_HUMAN	Q641Q2	WAC2A_HUMAN	WASHC2A	WASH complex subunit 2A			Astral	DDA
RLQDAIAKV	9	639	647	2	0.9955	0.000798722	3	sp|Q69YQ0|CYTSA_HUMAN	Q69YQ0	CYTSA_HUMAN	SPECC1L	Cytospin-A			Astral	DDA
NEITGHTY	8	1033	1040	2	0.9952	0.000798722	4	sp|Q6IQ26|DEN5A_HUMAN	Q6IQ26	DEN5A_HUMAN	DENND5A	DENN domain-containing protein 5A	DENND5B	sp|Q6ZUT9|DEN5B_HUMAN	Astral	DDA
KLLGKVETA	9	122	130	2	0.9956	0.000798722	3	sp|Q6NXR4|TTI2_HUMAN	Q6NXR4	TTI2_HUMAN	TTI2	TELO2-interacting protein 2			Astral	DDA
VTDHATTAL	9	242	250	2	0.9953	0.000798722	1	sp|Q6P2C8|MED27_HUMAN	Q6P2C8	MED27_HUMAN	MED27	Mediator of RNA polymerase II transcription subunit 27			Astral	DDA
YLLPKDIKL	9	22	30	2	0.9953	0.000798722	1	sp|Q6T310|RSLBA_HUMAN	Q6T310	RSLBA_HUMAN	RASL11A	Ras-like protein family member 11A			Astral	DDA
AILEKVFTA	9	81	89	2	0.9956	0.000798722	2	sp|Q6ZMG9|CERS6_HUMAN	Q6ZMG9	CERS6_HUMAN	CERS6	Ceramide synthase 6			Astral	DDA
SEFLDSLRQY	10	300	309	2	0.9951	0.000798722	1	sp|Q7Z6G3|NECA2_HUMAN	Q7Z6G3	NECA2_HUMAN	NECAB2	N-terminal EF-hand calcium-binding protein 2			Astral	DDA
MTDKAPPGV	9	70	78	2	0.9952	0.000798722	2	sp|Q7Z7J9|CK2N1_HUMAN	Q7Z7J9	CK2N1_HUMAN	CAMK2N1	Calcium/calmodulin-dependent protein kinase II inhibitor 1			Astral	DDA
SSGRHGSGSGQSSGFGHHE	19	1387	1405	4	0.9953	0.000798722	1	sp|Q86YZ3|HORN_HUMAN	Q86YZ3	HORN_HUMAN	HRNR	Hornerin			Astral	DDA
ALSSSSIRV	9	218	226	2	0.9956	0.000798722	4	sp|Q8IVD9|NUDC3_HUMAN	Q8IVD9	NUDC3_HUMAN	NUDCD3	NudC domain-containing protein 3			Astral	DDA
TVMDEIHTV	9	1120	1128	2	0.9952	0.000798722	3	sp|Q8IX12|CCAR1_HUMAN	Q8IX12	CCAR1_HUMAN	CCAR1	Cell division cycle and apoptosis regulator protein 1			Astral	DDA
FILKKLDSI	9	43	51	2	0.9957	0.000798722	2	sp|Q8N4H5|TOM5_HUMAN	Q8N4H5	TOM5_HUMAN	TOMM5	Mitochondrial import receptor subunit TOM5 homolog			Astral	DDA
KLSEVNKRL	9	218	226	3	0.9955	0.000798722	2	sp|Q8NCF5|NF2IP_HUMAN	Q8NCF5	NF2IP_HUMAN	NFATC2IP	NFATC2-interacting protein			Astral	DDA
SLFNGALDQA	10	177	186	2	0.9953	0.000798722	1	sp|Q8NEW0|ZNT7_HUMAN	Q8NEW0	ZNT7_HUMAN	SLC30A7	Zinc transporter 7			Astral	DDA
RLLDLENIQI	10	697	706	2	0.9953	0.000798722	1	sp|Q92556|ELMO1_HUMAN	Q92556	ELMO1_HUMAN	ELMO1	Engulfment and cell motility protein 1	ELMO2	sp|Q96JJ3|ELMO2_HUMAN	Astral	DDA
RLMQGDEICL	10	366	375	2	0.9953	0.000798722	1	sp|Q92900|RENT1_HUMAN	Q92900	RENT1_HUMAN	UPF1	Regulator of nonsense transcripts 1			Astral	DDA
SLAEFVQSL	9	601	609	2	0.9952	0.000798722	1	sp|Q93009|UBP7_HUMAN	Q93009	UBP7_HUMAN	USP7	Ubiquitin carboxyl-terminal hydrolase 7			Astral	DDA
VLYDQPRHV	9	724	732	3	0.9954	0.000798722	2	sp|Q93074|MED12_HUMAN	Q93074	MED12_HUMAN	MED12	Mediator of RNA polymerase II transcription subunit 12			Astral	DDA
FLDEKSGSFV	10	25	34	2	0.9953	0.000798722	4	sp|Q969P5|FBX32_HUMAN	Q969P5	FBX32_HUMAN	FBXO32	F-box only protein 32			Astral	DDA
GLSDLRLEL	9	173	181	2	0.9953	0.000798722	2	sp|Q96A65|EXOC4_HUMAN	Q96A65	EXOC4_HUMAN	EXOC4	Exocyst complex component 4			Astral	DDA
SIDDIGHLI	9	207	215	2	0.9956	0.000798722	1	sp|Q96AE7|TTC17_HUMAN	Q96AE7	TTC17_HUMAN	TTC17	Tetratricopeptide repeat protein 17			Astral	DDA
SEDITPRRY	9	43	51	3	0.9954	0.000798722	2	sp|Q96FJ0|STALP_HUMAN	Q96FJ0	STALP_HUMAN	STAMBPL1	AMSH-like protease			Astral	DDA
LLAPKLNEA	9	414	422	2	0.9954	0.000798722	1	sp|Q96KG9|SCYL1_HUMAN	Q96KG9	SCYL1_HUMAN	SCYL1	N-terminal kinase-like protein			Astral	DDA
SELEKIQKF	9	564	572	3	0.9956	0.000798722	5	sp|Q96MH7|CE034_HUMAN	Q96MH7	CE034_HUMAN	C5orf34	Uncharacterized protein C5orf34			Astral	DDA
EEIKKETGF	9	15	23	2	0.9952	0.000798722	2	sp|Q99653|CHP1_HUMAN	Q99653	CHP1_HUMAN	CHP1	Calcineurin B homologous protein 1			Astral	DDA
NLPIFLPRV	9	511	519	2	0.9955	0.000798722	4	sp|Q9BV36|MELPH_HUMAN	Q9BV36	MELPH_HUMAN	MLPH	Melanophilin			Astral	DDA
SLAEVNTQL	9	112	120	2	0.9954	0.000798722	2	sp|Q9BV73|CP250_HUMAN	Q9BV73	CP250_HUMAN	CEP250	Centrosome-associated protein CEP250			Astral	DDA
IGDHVAQEL	9	276	284	2	0.9956	0.000798722	2	sp|Q9H4L4|SENP3_HUMAN	Q9H4L4	SENP3_HUMAN	SENP3	Sentrin-specific protease 3			Astral	DDA
FLFGYPKRL	9	205	213	2, 3	0.9953	0.000798722	6	sp|Q9HAY2|MAGF1_HUMAN	Q9HAY2	MAGF1_HUMAN	MAGEF1	Melanoma-associated antigen F1			Astral	DDA
NLLKLIAEV	9	81	89	2	0.9953	0.000798722	2	sp|Q9HBM1|SPC25_HUMAN	Q9HBM1	SPC25_HUMAN	SPC25	Kinetochore protein Spc25			Astral	DDA
ILSESMKQV	9	939	947	2	0.9957	0.000798722	1	sp|Q9HCE0|EPG5_HUMAN	Q9HCE0	EPG5_HUMAN	EPG5	Ectopic P granules protein 5 homolog			Astral	DDA
TLVEAIKQV	9	533	541	2	0.9955	0.000798722	1	sp|Q9HCE1|MOV10_HUMAN	Q9HCE1	MOV10_HUMAN	MOV10	Helicase MOV-10			Astral	DDA
AEFGGGTRGF	10	133	142	2	0.9956	0.000798722	1	sp|Q9HCE9|ANO8_HUMAN	Q9HCE9	ANO8_HUMAN	ANO8	Anoctamin-8			Astral	DDA
EEQDILQRL	9	218	226	2	0.9954	0.000798722	2	sp|Q9HCM9|TRI39_HUMAN	Q9HCM9	TRI39_HUMAN	TRIM39	E3 ubiquitin-protein ligase TRIM39			Astral	DDA
RLDEAAQRL	9	192	200	2	0.9956	0.000798722	1	sp|Q9HCS7|SYF1_HUMAN	Q9HCS7	SYF1_HUMAN	XAB2	Pre-mRNA-splicing factor SYF1			Astral	DDA
ESKEIVRGY	9	39	47	2	0.9955	0.000798722	1	sp|Q9NRX4|PHP14_HUMAN	Q9NRX4	PHP14_HUMAN	PHPT1	14 kDa phosphohistidine phosphatase			Astral	DDA
QEIDGRFTSI	10	913	922	2	0.9952	0.000798722	2	sp|Q9NRY4|RHG35_HUMAN	Q9NRY4	RHG35_HUMAN	ARHGAP35	Rho GTPase-activating protein 35			Astral	DDA
AELGTFPRAF	10	161	170	2	0.9952	0.000798722	1	sp|Q9NUP1|BL1S4_HUMAN	Q9NUP1	BL1S4_HUMAN	BLOC1S4	Biogenesis of lysosome-related organelles complex 1 subunit 4			Astral	DDA
ILAAVETRL	9	142	150	2	0.9955	0.000798722	3	sp|Q9NVF7|FBX28_HUMAN	Q9NVF7	FBX28_HUMAN	FBXO28	F-box only protein 28			Astral	DDA
QEFIRVGYY	9	104	112	2	0.9954	0.000798722	1	sp|Q9NVP2|ASF1B_HUMAN	Q9NVP2	ASF1B_HUMAN	ASF1B	Histone chaperone ASF1B	ASF1A	sp|Q9Y294|ASF1A_HUMAN	Astral	DDA
GLHSVAEGV	9	14	22	2	0.9956	0.000798722	1	sp|Q9NWK9|BCD1_HUMAN	Q9NWK9	BCD1_HUMAN	ZNHIT6	Box C/D snoRNA protein 1			Astral	DDA
EEMLVPRKM	9	61	69	3	0.9953	0.000798722	1	sp|Q9NWT8|AKIP_HUMAN	Q9NWT8	AKIP_HUMAN	AURKAIP1	Aurora kinase A-interacting protein			Astral	DDA
ALTGYLHTI	9	485	493	2	0.9955	0.000798722	1	sp|Q9NYY8|FAKD2_HUMAN	Q9NYY8	FAKD2_HUMAN	FASTKD2	FAST kinase domain-containing protein 2, mitochondrial			Astral	DDA
KLNDLVKRA	9	293	301	3	0.9952	0.000798722	1	sp|Q9NZN4|EHD2_HUMAN	Q9NZN4	EHD2_HUMAN	EHD2	EH domain-containing protein 2			Astral	DDA
FLFGSIRGA	9	29	37	2	0.9957	0.000798722	2	sp|Q9P0J6|RM36_HUMAN	Q9P0J6	RM36_HUMAN	MRPL36	39S ribosomal protein L36, mitochondrial			Astral	DDA
RLQEELEKL	9	1324	1332	2	0.9953	0.000798722	2	sp|Q9P2E9|RRBP1_HUMAN	Q9P2E9	RRBP1_HUMAN	RRBP1	Ribosome-binding protein 1			Astral	DDA
VLQRDLRKV	9	27	35	3	0.9953	0.000798722	4	sp|Q9UBK9|UXT_HUMAN	Q9UBK9	UXT_HUMAN	UXT	Protein UXT			Astral	DDA
VEEEISRHY	9	677	685	3	0.9956	0.000798722	1	sp|Q9UHF7|TRPS1_HUMAN	Q9UHF7	TRPS1_HUMAN	TRPS1	Zinc finger transcription factor Trps1			Astral	DDA
RQDPFTVHM	9	132	140	2	0.9952	0.000798722	2	sp|Q9UI12|VATH_HUMAN	Q9UI12	VATH_HUMAN	ATP6V1H	V-type proton ATPase subunit H			Astral	DDA
HLFRDVAEV	9	82	90	2	0.9955	0.000798722	1	sp|Q9UIF7|MUTYH_HUMAN	Q9UIF7	MUTYH_HUMAN	MUTYH	Adenine DNA glycosylase			Astral	DDA
AILAHLNTV	9	848	856	2	0.9954	0.000798722	2	sp|Q9UNS1|TIM_HUMAN	Q9UNS1	TIM_HUMAN	TIMELESS	Protein timeless homolog			Astral	DDA
GLIDRQVTV	9	1760	1768	2	0.9955	0.000798722	2	sp|Q9UPN3|MACF1_HUMAN	Q9UPN3	MACF1_HUMAN	MACF1	Microtubule-actin cross-linking factor 1, isoforms 1/2/3/4/5			Astral	DDA
AEFEILKKY	9	68	76	3	0.9956	0.000798722	1	sp|Q9Y366|IFT52_HUMAN	Q9Y366	IFT52_HUMAN	IFT52	Intraflagellar transport protein 52 homolog			Astral	DDA
SSDPDRMFV	9	289	297	2	0.9955	0.000798722	1	sp|Q9Y4B6|DCAF1_HUMAN	Q9Y4B6	DCAF1_HUMAN	DCAF1	DDB1- and CUL4-associated factor 1			Astral	DDA
SEEDARKNF	9	161	169	2, 3	0.9953	0.000798722	2	sp|Q9Y5A7|NUB1_HUMAN	Q9Y5A7	NUB1_HUMAN	NUB1	NEDD8 ultimate buster 1			Astral	DDA
QETQLIHVY	9	399	407	2	0.9952	0.000798722	2	sp|Q9Y5X2|SNX8_HUMAN	Q9Y5X2	SNX8_HUMAN	SNX8	Sorting nexin-8			Astral	DDA
VLYENALKL	9	328	336	2	0.9954	0.000798722	1	sp|Q9Y613|FHOD1_HUMAN	Q9Y613	FHOD1_HUMAN	FHOD1	FH1/FH2 domain-containing protein 1			Astral	DDA
ALANGVSRI	9	304	312	2	0.9921	0.000781708	3	sp|O00442|RTCA_HUMAN	O00442	RTCA_HUMAN	RTCA	RNA 3'-terminal phosphate cyclase			Astral	DDA
TLLESIQHV	9	4029	4037	2	0.9921	0.000781708	2	sp|O95714|HERC2_HUMAN	O95714	HERC2_HUMAN	HERC2	E3 ubiquitin-protein ligase HERC2			Astral	DDA
LDESHERV	8	38	45	2	0.9921	0.000781708	1	sp|O95777|LSM8_HUMAN	O95777	LSM8_HUMAN	LSM8	U6 snRNA-associated Sm-like protein LSm8			Astral	DDA
VQMMTAK	7	143	149	2	0.9921	0.000781708	1	sp|P0DP23|CALM1_HUMAN	P0DP23	CALM1_HUMAN	CALM1	Calmodulin-1	CALM2, CALM3	sp|P0DP24|CALM2_HUMAN, sp|P0DP25|CALM3_HUMAN	Astral	DDA
AEQLRDEEVHAGLGELLR	18	99	116	3	0.9921	0.000781708	1	sp|P50454|SERPH_HUMAN	P50454	SERPH_HUMAN	SERPINH1	Serpin H1			Astral	DDA
KLFGETTLV	9	1298	1306	2	0.9921	0.000781708	2	sp|P50748|KNTC1_HUMAN	P50748	KNTC1_HUMAN	KNTC1	Kinetochore-associated protein 1			Astral	DDA
FLFLDRTYV	9	307	315	2	0.992	0.000781708	1	sp|Q13620|CUL4B_HUMAN	Q13620	CUL4B_HUMAN	CUL4B	Cullin-4B	CUL4A	sp|Q13619|CUL4A_HUMAN	Astral	DDA
QELEAENRL	9	517	525	2	0.9921	0.000781708	4	sp|Q13948|CASP_HUMAN	Q13948	CASP_HUMAN	CUX1	Protein CASP			Astral	DDA
SELGSVRTL	9	3479	3487	2	0.992	0.000781708	1	sp|Q15149|PLEC_HUMAN	Q15149	PLEC_HUMAN	PLEC	Plectin			Astral	DDA
SLHSKLFRV	9	403	411	3	0.992	0.000781708	2	sp|Q32MH5|ATOSA_HUMAN	Q32MH5	ATOSA_HUMAN	ATOSA	Atos homolog protein A			Astral	DDA
SELDQIQRY	9	1891	1899	2	0.992	0.000781708	2	sp|Q4AC94|C2CD3_HUMAN	Q4AC94	C2CD3_HUMAN	C2CD3	C2 domain-containing protein 3			Astral	DDA
FLYDKALTF	9	392	400	2	0.9921	0.000781708	1	sp|Q6P158|DHX57_HUMAN	Q6P158	DHX57_HUMAN	DHX57	Putative ATP-dependent RNA helicase DHX57			Astral	DDA
VTDKSGISM	9	210	218	2	0.9921	0.000781708	2	sp|Q8WY91|THAP4_HUMAN	Q8WY91	THAP4_HUMAN	THAP4	Peroxynitrite isomerase THAP4			Astral	DDA
GIAGSLKTV	9	51	59	2	0.992	0.000781708	1	sp|Q92833|JARD2_HUMAN	Q92833	JARD2_HUMAN	JARID2	Protein Jumonji			Astral	DDA
EETISPRTY	9	334	342	2	0.992	0.000781708	2	sp|Q9HCM3|K1549_HUMAN	Q9HCM3	K1549_HUMAN	KIAA1549	UPF0606 protein KIAA1549			Astral	DDA
AEADLRALL	9	355	363	2	0.992	0.000781708	1	sp|Q9UBI4|STML1_HUMAN	Q9UBI4	STML1_HUMAN	STOML1	Stomatin-like protein 1			Astral	DDA
KLSGLTTNV	9	177	185	2	0.992	0.000781708	2	sp|Q9UGV2|NDRG3_HUMAN	Q9UGV2	NDRG3_HUMAN	NDRG3	Protein NDRG3			Astral	DDA
ILDQSRETV	9	307	315	2	0.9921	0.00064907	1	sp|A2RUB6|CCD66_HUMAN	A2RUB6	CCD66_HUMAN	CCDC66	Coiled-coil domain-containing protein 66			Astral	DDA
SLAPIIVHV	9	326	334	2	0.9915	0.00064907	1	sp|O00305|CACB4_HUMAN	O00305	CACB4_HUMAN	CACNB4	Voltage-dependent L-type calcium channel subunit beta-4			Astral	DDA
KEKYINRDY	9	541	549	3	0.9925	0.00064907	1	sp|O00469|PLOD2_HUMAN	O00469	PLOD2_HUMAN	PLOD2	Procollagen-lysine,2-oxoglutarate 5-dioxygenase 2			Astral	DDA
KVIPVYVGV	9	654	662	2	0.9918	0.00064907	1	sp|O00522|KRIT1_HUMAN	O00522	KRIT1_HUMAN	KRIT1	Krev interaction trapped protein 1			Astral	DDA
ALGKIFTA	8	139	146	2	0.9923	0.00064907	1	sp|O14772|FPGT_HUMAN	O14772	FPGT_HUMAN	FPGT	Fucose-1-phosphate guanylyltransferase			Astral	DDA
RVLDNIKAV	9	923	931	2	0.9925	0.00064907	1	sp|O14802|RPC1_HUMAN	O14802	RPC1_HUMAN	POLR3A	DNA-directed RNA polymerase III subunit RPC1			Astral	DDA
VGDPSTTNL	9	268	276	2	0.992	0.00064907	4	sp|O15042|SR140_HUMAN	O15042	SR140_HUMAN	U2SURP	U2 snRNP-associated SURP motif-containing protein			Astral	DDA
KIFSHLQHV	9	185	193	3	0.9917	0.00064907	2	sp|O43570|CAH12_HUMAN	O43570	CAH12_HUMAN	CA12	Carbonic anhydrase 12			Astral	DDA
ILFGLIKDV	9	531	539	2	0.9921	0.00064907	1	sp|O60231|DHX16_HUMAN	O60231	DHX16_HUMAN	DHX16	Pre-mRNA-splicing factor ATP-dependent RNA helicase DHX16			Astral	DDA
ITFSNPKEV	9	143	151	2	0.9916	0.00064907	1	sp|O60502|OGA_HUMAN	O60502	OGA_HUMAN	OGA	Protein O-GlcNAcase			Astral	DDA
AEGTAIKDL	9	164	172	2	0.9924	0.00064907	1	sp|O60701|UGDH_HUMAN	O60701	UGDH_HUMAN	UGDH	UDP-glucose 6-dehydrogenase			Astral	DDA
IADHYVEVL	9	263	271	2	0.9924	0.00064907	2	sp|O75718|CRTAP_HUMAN	O75718	CRTAP_HUMAN	CRTAP	Cartilage-associated protein			Astral	DDA
VLLPAKLEV	9	535	543	2	0.992	0.00064907	1	sp|O95382|M3K6_HUMAN	O95382	M3K6_HUMAN	MAP3K6	Mitogen-activated protein kinase kinase kinase 6			Astral	DDA
IVDRPVTL	8	34	41	2	0.9918	0.00064907	3	sp|O96000|NDUBA_HUMAN	O96000	NDUBA_HUMAN	NDUFB10	NADH dehydrogenase [ubiquinone] 1 beta subcomplex subunit 10			Astral	DDA
YENSPQQVF	9	210	218	2	0.9923	0.00064907	1	sp|P01024|CO3_HUMAN	P01024	CO3_HUMAN	C3	Complement C3			Astral	DDA
EELDFQKNIY	10	202	211	2	0.9923	0.00064907	2	sp|P02545|LMNA_HUMAN	P02545	LMNA_HUMAN	LMNA	Prelamin-A/C			Astral	DDA
GAGGGFGSR	9	57	65	2	0.9915	0.00064907	1	sp|P04264|K2C1_HUMAN	P04264	K2C1_HUMAN	KRT1	Keratin, type II cytoskeletal 1			Astral	DDA
QITAGRHGD	9	381	389	2	0.9922	0.00064907	1	sp|P04264|K2C1_HUMAN	P04264	K2C1_HUMAN	KRT1	Keratin, type II cytoskeletal 1	KRT6B, KRT77	sp|P04259|K2C6B_HUMAN, sp|Q7Z794|K2C1B_HUMAN	Astral	DDA
TLGDAHIYL	9	251	259	2	0.9922	0.00064907	1	sp|P04818|TYSY_HUMAN	P04818	TYSY_HUMAN	TYMS	Thymidylate synthase			Astral	DDA
SLYASSPGGVYATRSSAVRLR	21	51	71	4	0.9921	0.00064907	1	sp|P08670|VIME_HUMAN	P08670	VIME_HUMAN	VIM	Vimentin			Astral	DDA
AEILNGKEI	9	4	12	2	0.9917	0.00064907	1	sp|P11586|C1TC_HUMAN	P11586	C1TC_HUMAN	MTHFD1	C-1-tetrahydrofolate synthase, cytoplasmic			Astral	DDA
FLLDGSERL	9	836	844	2	0.9919	0.00064907	2	sp|P12110|CO6A2_HUMAN	P12110	CO6A2_HUMAN	COL6A2	Collagen alpha-2(VI) chain			Astral	DDA
FSDDPKVEF	9	1276	1284	2	0.9924	0.00064907	2	sp|P12111|CO6A3_HUMAN	P12111	CO6A3_HUMAN	COL6A3	Collagen alpha-3(VI) chain			Astral	DDA
RKDDPLTNL	9	197	205	2	0.9918	0.00064907	1	sp|P12814|ACTN1_HUMAN	P12814	ACTN1_HUMAN	ACTN1	Alpha-actinin-1			Astral	DDA
GGGSSSGGHKSSSSGSVGESSSKG	24	558	581	3	0.9916	0.00064907	1	sp|P13645|K1C10_HUMAN	P13645	K1C10_HUMAN	KRT10	Keratin, type I cytoskeletal 10			Astral	DDA
LQIDNARLA	9	222	230	2	0.9921	0.00064907	5	sp|P13645|K1C10_HUMAN	P13645	K1C10_HUMAN	KRT10	Keratin, type I cytoskeletal 10	KRT12, KRT14, KRT16, KRT17, KRT18, KRT19, KRT28	sp|P02533|K1C14_HUMAN, sp|P05783|K1C18_HUMAN, sp|P08727|K1C19_HUMAN, sp|P08779|K1C16_HUMAN, sp|Q04695|K1C17_HUMAN, sp|Q7Z3Y7|K1C28_HUMAN, sp|Q99456|K1C12_HUMAN	Astral	DDA
RSLLEGEGS	9	450	458	2	0.9924	0.00064907	1	sp|P13645|K1C10_HUMAN	P13645	K1C10_HUMAN	KRT10	Keratin, type I cytoskeletal 10			Astral	DDA
IEGPSKAEI	9	1902	1910	2	0.9924	0.00064907	1	sp|P21333|FLNA_HUMAN	P21333	FLNA_HUMAN	FLNA	Filamin-A	FLNB	sp|O75369|FLNB_HUMAN	Astral	DDA
EKNFKAF	7	173	179	2	0.9915	0.00064907	1	sp|P26373|RL13_HUMAN	P26373	RL13_HUMAN	RPL13	60S ribosomal protein L13			Astral	DDA
YELTRIDRW	9	827	835	3	0.9917	0.00064907	1	sp|P27708|PYR1_HUMAN	P27708	PYR1_HUMAN	CAD	CAD protein			Astral	DDA
KLDEAFEFV	9	280	288	2	0.9916	0.00064907	2	sp|P28562|DUS1_HUMAN	P28562	DUS1_HUMAN	DUSP1	Dual specificity protein phosphatase 1			Astral	DDA
VADRFSEL	8	275	282	2	0.9925	0.00064907	1	sp|P30154|2AAB_HUMAN	P30154	2AAB_HUMAN	PPP2R1B	Serine/threonine-protein phosphatase 2A 65 kDa regulatory subunit A beta isoform			Astral	DDA
FMDDFFHQV	9	28	36	2	0.9915	0.00064907	2	sp|P32856|STX2_HUMAN	P32856	STX2_HUMAN	STX2	Syntaxin-2			Astral	DDA
LADVKAGPA	9	56	64	2	0.992	0.00064907	2	sp|P35318|ADML_HUMAN	P35318	ADML_HUMAN	ADM	Pro-adrenomedullin			Astral	DDA
GGLGSGGSIR	10	20	29	2	0.9922	0.00064907	1	sp|P35527|K1C9_HUMAN	P35527	K1C9_HUMAN	KRT9	Keratin, type I cytoskeletal 9			Astral	DDA
ITDLEERL	8	1029	1036	2	0.9915	0.00064907	3	sp|P35579|MYH9_HUMAN	P35579	MYH9_HUMAN	MYH9	Myosin-9			Astral	DDA
KAWNDIKKV	9	175	183	3	0.9923	0.00064907	2	sp|P36578|RL4_HUMAN	P36578	RL4_HUMAN	RPL4	60S ribosomal protein L4			Astral	DDA
VLLESEQFL	9	2	10	2	0.9923	0.00064907	3	sp|P37108|SRP14_HUMAN	P37108	SRP14_HUMAN	SRP14	Signal recognition particle 14 kDa protein			Astral	DDA
VQDLEQKM	8	155	162	2	0.9917	0.00064907	1	sp|P40763|STAT3_HUMAN	P40763	STAT3_HUMAN	STAT3	Signal transducer and activator of transcription 3			Astral	DDA
ALHDILTEI	9	276	284	2	0.9922	0.00064907	1	sp|P40937|RFC5_HUMAN	P40937	RFC5_HUMAN	RFC5	Replication factor C subunit 5			Astral	DDA
SLGVHTYEL	9	65	73	2	0.9923	0.00064907	1	sp|P43235|CATK_HUMAN	P43235	CATK_HUMAN	CTSK	Cathepsin K			Astral	DDA
VIDEPVRL	8	75	82	2	0.9924	0.00064907	6	sp|P46013|KI67_HUMAN	P46013	KI67_HUMAN	MKI67	Proliferation marker protein Ki-67			Astral	DDA
ILTSIQSLL	9	105	113	2	0.9924	0.00064907	1	sp|P49459|UBE2A_HUMAN	P49459	UBE2A_HUMAN	UBE2A	Ubiquitin-conjugating enzyme E2 A	UBE2B	sp|P63146|UBE2B_HUMAN	Astral	DDA
NEVISKLY	8	461	468	2	0.9915	0.00064907	2	sp|P50990|TCPQ_HUMAN	P50990	TCPQ_HUMAN	CCT8	T-complex protein 1 subunit theta			Astral	DDA
SVAQDIPKL	9	43	51	2	0.9922	0.00064907	1	sp|P51452|DUS3_HUMAN	P51452	DUS3_HUMAN	DUSP3	Dual specificity protein phosphatase 3			Astral	DDA
AMASLGALALL	11	3	13	2	0.9916	0.00064907	1	sp|P51571|SSRD_HUMAN	P51571	SSRD_HUMAN	SSR4	Translocon-associated protein subunit delta			Astral	DDA
TEVNMARVY	9	172	180	2	0.992	0.00064907	2	sp|P61758|PFD3_HUMAN	P61758	PFD3_HUMAN	VBP1	Prefoldin subunit 3			Astral	DDA
SQPKIVKWDRDM	12	108	119	3	0.992	0.00064907	1	sp|P61769|B2MG_HUMAN	P61769	B2MG_HUMAN	B2M	Beta-2-microglobulin			Astral	DDA
LLLKMNKDSKPP	12	3666	3677	3	0.992	0.00064907	1	sp|P78527|PRKDC_HUMAN	P78527	PRKDC_HUMAN	PRKDC	DNA-dependent protein kinase catalytic subunit			Astral	DDA
KEYVNIQTF	9	232	240	2	0.9923	0.00064907	1	sp|Q01968|OCRL_HUMAN	Q01968	OCRL_HUMAN	OCRL	Inositol polyphosphate 5-phosphatase OCRL			Astral	DDA
FIMEGTLTRV	10	444	453	2	0.9916	0.00064907	1	sp|Q07889|SOS1_HUMAN	Q07889	SOS1_HUMAN	SOS1	Son of sevenless homolog 1			Astral	DDA
VLNREVERV	9	288	296	3	0.9921	0.00064907	1	sp|Q12933|TRAF2_HUMAN	Q12933	TRAF2_HUMAN	TRAF2	TNF receptor-associated factor 2			Astral	DDA
QEIEEIRQKY	10	457	466	3	0.9924	0.00064907	1	sp|Q13043|STK4_HUMAN	Q13043	STK4_HUMAN	STK4	Serine/threonine-protein kinase 4			Astral	DDA
KLYTGLREV	9	72	80	2	0.9924	0.00064907	2	sp|Q13618|CUL3_HUMAN	Q13618	CUL3_HUMAN	CUL3	Cullin-3			Astral	DDA
DENSAFLQF	9	1973	1981	2	0.9922	0.00064907	1	sp|Q13813|SPTN1_HUMAN	Q13813	SPTN1_HUMAN	SPTAN1	Spectrin alpha chain, non-erythrocytic 1			Astral	DDA
SEQPDFSGHKY	11	308	318	3	0.9923	0.00064907	2	sp|Q13822|ENPP2_HUMAN	Q13822	ENPP2_HUMAN	ENPP2	Ectonucleotide pyrophosphatase/phosphodiesterase family member 2			Astral	DDA
RLWSEIPSEI	10	806	815	2	0.9917	0.00064907	1	sp|Q14643|ITPR1_HUMAN	Q14643	ITPR1_HUMAN	ITPR1	Inositol 1,4,5-trisphosphate receptor type 1			Astral	DDA
SLLTSPPKA	9	938	946	2	0.9923	0.00064907	1	sp|Q14669|TRIPC_HUMAN	Q14669	TRIPC_HUMAN	TRIP12	E3 ubiquitin-protein ligase TRIP12			Astral	DDA
SEELDGLFRRY	11	121	131	3	0.9923	0.00064907	2	sp|Q14814|MEF2D_HUMAN	Q14814	MEF2D_HUMAN	MEF2D	Myocyte-specific enhancer factor 2D			Astral	DDA
VLWNKTVTA	9	308	316	2	0.9921	0.00064907	1	sp|Q14849|STAR3_HUMAN	Q14849	STAR3_HUMAN	STARD3	StAR-related lipid transfer protein 3			Astral	DDA
ALQETLIRA	9	527	535	2	0.9918	0.00064907	1	sp|Q14995|NR1D2_HUMAN	Q14995	NR1D2_HUMAN	NR1D2	Nuclear receptor subfamily 1 group D member 2			Astral	DDA
SLWEDYPHV	9	146	154	2	0.9916	0.00064907	1	sp|Q15035|TRAM2_HUMAN	Q15035	TRAM2_HUMAN	TRAM2	Translocating chain-associated membrane protein 2			Astral	DDA
AEALELHDY	9	340	348	2	0.9918	0.00064907	1	sp|Q15059|BRD3_HUMAN	Q15059	BRD3_HUMAN	BRD3	Bromodomain-containing protein 3			Astral	DDA
RLHERLVAI	9	613	621	3	0.992	0.00064907	3	sp|Q15149|PLEC_HUMAN	Q15149	PLEC_HUMAN	PLEC	Plectin			Astral	DDA
VVDLERQGQGQL	12	364	375	2	0.9924	0.00064907	1	sp|Q16531|DDB1_HUMAN	Q16531	DDB1_HUMAN	DDB1	DNA damage-binding protein 1			Astral	DDA
QETRTLTQF	9	862	870	2	0.9918	0.00064907	1	sp|Q16849|PTPRN_HUMAN	Q16849	PTPRN_HUMAN	PTPRN	Receptor-type tyrosine-protein phosphatase-like N			Astral	DDA
SLYHVYEV	8	830	837	2	0.9918	0.00064907	2	sp|Q16849|PTPRN_HUMAN	Q16849	PTPRN_HUMAN	PTPRN	Receptor-type tyrosine-protein phosphatase-like N			Astral	DDA
KLLKDLPEL	9	242	250	2	0.9923	0.00064907	1	sp|Q53EL6|PDCD4_HUMAN	Q53EL6	PDCD4_HUMAN	PDCD4	Programmed cell death protein 4			Astral	DDA
LDDKKVYL	8	525	532	2	0.9922	0.00064907	1	sp|Q567U6|CCD93_HUMAN	Q567U6	CCD93_HUMAN	CCDC93	Coiled-coil domain-containing protein 93			Astral	DDA
KLPPVGSTA	9	648	656	2	0.9919	0.00064907	1	sp|Q58EX7|PKHG4_HUMAN	Q58EX7	PKHG4_HUMAN	PLEKHG4	Puratrophin-1			Astral	DDA
AEIAAQRTI	9	3280	3288	2	0.9924	0.00064907	2	sp|Q5T4S7|UBR4_HUMAN	Q5T4S7	UBR4_HUMAN	UBR4	E3 ubiquitin-protein ligase UBR4			Astral	DDA
LLAPIRVLL	9	45	53	2	0.9923	0.00064907	1	sp|Q643R3|LPCT4_HUMAN	Q643R3	LPCT4_HUMAN	LPCAT4	Lysophospholipid acyltransferase LPCAT4			Astral	DDA
TLAPGVLHGA	10	144	153	2	0.9925	0.00064907	2	sp|Q6P4I2|WDR73_HUMAN	Q6P4I2	WDR73_HUMAN	WDR73	WD repeat-containing protein 73			Astral	DDA
LGQGVNH	7	494	500	2	0.9916	0.00064907	1	sp|Q6UWP8|SBSN_HUMAN	Q6UWP8	SBSN_HUMAN	SBSN	Suprabasin			Astral	DDA
HLLNMIFHA	9	93	101	2	0.9918	0.00064907	1	sp|Q6ZXV5|TMTC3_HUMAN	Q6ZXV5	TMTC3_HUMAN	TMTC3	Protein O-mannosyl-transferase TMTC3			Astral	DDA
TLAKKLEQI	9	605	613	2	0.9917	0.00064907	2	sp|Q86SQ7|SDCG8_HUMAN	Q86SQ7	SDCG8_HUMAN	SDCCAG8	Serologically defined colon cancer antigen 8			Astral	DDA
KLTDVGIATL	10	2087	2096	2	0.992	0.00064907	1	sp|Q86TB3|ALPK2_HUMAN	Q86TB3	ALPK2_HUMAN	ALPK2	Alpha-protein kinase 2			Astral	DDA
YGDIIKETM	9	896	904	2	0.9923	0.00064907	2	sp|Q8N3U4|STAG2_HUMAN	Q8N3U4	STAG2_HUMAN	STAG2	Cohesin subunit SA-2			Astral	DDA
HLSDALVEV	9	0	0	2	0.9916	0.00064907	0	sp|Q8NBF6|AVL9_HUMAN	Q8NBF6	AVL9_HUMAN	AVL9	Late secretory pathway protein AVL9 homolog			Astral	DDA
MLDEPTNHL	9	474	482	2	0.9919	0.00064907	2	sp|Q8NE71|ABCF1_HUMAN	Q8NE71	ABCF1_HUMAN	ABCF1	ATP-binding cassette sub-family F member 1			Astral	DDA
EEAFTSEHW	9	757	765	2	0.9922	0.00064907	3	sp|Q8TCJ2|STT3B_HUMAN	Q8TCJ2	STT3B_HUMAN	STT3B	Dolichyl-diphosphooligosaccharide--protein glycosyltransferase subunit STT3B			Astral	DDA
SEDGAIHVI	9	47	55	2	0.9918	0.00064907	2	sp|Q92503|S14L1_HUMAN	Q92503	S14L1_HUMAN	SEC14L1	SEC14-like protein 1			Astral	DDA
AEKLPNLTHL	10	84	93	3	0.9916	0.00064907	1	sp|Q92688|AN32B_HUMAN	Q92688	AN32B_HUMAN	ANP32B	Acidic leucine-rich nuclear phosphoprotein 32 family member B			Astral	DDA
TVDVPPSRL	9	1225	1233	2	0.9918	0.00064907	2	sp|Q92833|JARD2_HUMAN	Q92833	JARD2_HUMAN	JARID2	Protein Jumonji			Astral	DDA
KLGKITFI	8	264	271	2	0.9925	0.00064907	2	sp|Q92890|UFD1_HUMAN	Q92890	UFD1_HUMAN	UFD1	Ubiquitin recognition factor in ER-associated degradation protein 1			Astral	DDA
FLLGFIPAKA	10	192	201	2	0.9918	0.00064907	1	sp|Q92900|RENT1_HUMAN	Q92900	RENT1_HUMAN	UPF1	Regulator of nonsense transcripts 1			Astral	DDA
RQSTILKRW	9	11	19	3	0.992	0.00064907	1	sp|Q96CS7|PKHB2_HUMAN	Q96CS7	PKHB2_HUMAN	PLEKHB2	Pleckstrin homology domain-containing family B member 2			Astral	DDA
TLDVQIQHV	9	1134	1142	2	0.9916	0.00064907	1	sp|Q96Q89|KI20B_HUMAN	Q96Q89	KI20B_HUMAN	KIF20B	Kinesin-like protein KIF20B			Astral	DDA
TVVERLVKV	9	585	593	2	0.9917	0.00064907	1	sp|Q96QU8|XPO6_HUMAN	Q96QU8	XPO6_HUMAN	XPO6	Exportin-6			Astral	DDA
VLYTGDFRL	9	131	139	2	0.9921	0.00064907	1	sp|Q96SD1|DCR1C_HUMAN	Q96SD1	DCR1C_HUMAN	DCLRE1C	Protein artemis			Astral	DDA
HIFKDKVVL	9	0	0	2, 3	0.9918	0.00064907	0	sp|Q99873|ANM1_HUMAN	Q99873	ANM1_HUMAN	PRMT1	Protein arginine N-methyltransferase 1	PRMT3	sp|O60678|ANM3_HUMAN	Astral	DDA
EEQLTAKTL	9	112	120	2	0.9919	0.00064907	1	sp|Q9BSJ8|ESYT1_HUMAN	Q9BSJ8	ESYT1_HUMAN	ESYT1	Extended synaptotagmin-1			Astral	DDA
EESISQLRHY	10	61	70	3	0.9916	0.00064907	1	sp|Q9BUR5|MIC26_HUMAN	Q9BUR5	MIC26_HUMAN	APOO	MICOS complex subunit MIC26			Astral	DDA
EEIKREQRL	9	298	306	3	0.9915	0.00064907	1	sp|Q9BZV1|UBXN6_HUMAN	Q9BZV1	UBXN6_HUMAN	UBXN6	UBX domain-containing protein 6			Astral	DDA
KEDGKPLFAW	10	331	340	2	0.9922	0.00064907	1	sp|Q9H0A9|SPC1L_HUMAN	Q9H0A9	SPC1L_HUMAN	SPATC1L	Speriolin-like protein			Astral	DDA
YLDQGTQIFL	10	76	85	2	0.9925	0.00064907	2	sp|Q9H1A3|METL9_HUMAN	Q9H1A3	METL9_HUMAN	METTL9	Protein-L-histidine N-pros-methyltransferase			Astral	DDA
MEEMEFQRF	9	73	81	2	0.9922	0.00064907	1	sp|Q9NRF9|DPOE3_HUMAN	Q9NRF9	DPOE3_HUMAN	POLE3	DNA polymerase epsilon subunit 3			Astral	DDA
EEREGITVY	9	123	131	2	0.9923	0.00064907	2	sp|Q9NRV9|HEBP1_HUMAN	Q9NRV9	HEBP1_HUMAN	HEBP1	Heme-binding protein 1			Astral	DDA
LDLHKRL	7	907	913	2	0.9915	0.00064907	1	sp|Q9P2N5|RBM27_HUMAN	Q9P2N5	RBM27_HUMAN	RBM27	RNA-binding protein 27			Astral	DDA
YLLPERPPYL	10	395	404	2	0.9919	0.00064907	1	sp|Q9UJM3|ERRFI_HUMAN	Q9UJM3	ERRFI_HUMAN	ERRFI1	ERBB receptor feedback inhibitor 1			Astral	DDA
VIEDKTIEL	9	6	14	2	0.9921	0.00064907	1	sp|Q9UKB1|FBW1B_HUMAN	Q9UKB1	FBW1B_HUMAN	FBXW11	F-box/WD repeat-containing protein 11			Astral	DDA
HLLSDELLL	9	234	242	2	0.9925	0.00064907	1	sp|Q9UKT7|FBXL3_HUMAN	Q9UKT7	FBXL3_HUMAN	FBXL3	F-box/LRR-repeat protein 3			Astral	DDA
ALDDRPQVL	9	394	402	2	0.9916	0.00064907	1	sp|Q9ULJ3|ZBT21_HUMAN	Q9ULJ3	ZBT21_HUMAN	ZBTB21	Zinc finger and BTB domain-containing protein 21			Astral	DDA
KILEDVVGV	9	465	473	2	0.9924	0.00064907	2	sp|Q9ULW0|TPX2_HUMAN	Q9ULW0	TPX2_HUMAN	TPX2	Targeting protein for Xklp2			Astral	DDA
ILLGKVQQL	9	233	241	2	0.9923	0.00064907	1	sp|Q9UNS2|CSN3_HUMAN	Q9UNS2	CSN3_HUMAN	COPS3	COP9 signalosome complex subunit 3			Astral	DDA
VLDEEIAKA	9	1216	1224	2	0.9923	0.00064907	1	sp|Q9UPN3|MACF1_HUMAN	Q9UPN3	MACF1_HUMAN	MACF1	Microtubule-actin cross-linking factor 1, isoforms 1/2/3/4/5			Astral	DDA
EELAQYQKW	9	208	216	2	0.9923	0.00064907	1	sp|Q9UQE7|SMC3_HUMAN	Q9UQE7	SMC3_HUMAN	SMC3	Structural maintenance of chromosomes protein 3			Astral	DDA
SLASQVHAA	9	13	21	2	0.992	0.00064907	1	sp|Q9Y283|INVS_HUMAN	Q9Y283	INVS_HUMAN	INVS	Inversin			Astral	DDA
AVLPHVDQV	9	1431	1439	2	0.9916	0.00064907	1	sp|Q9Y2F5|ICE1_HUMAN	Q9Y2F5	ICE1_HUMAN	ICE1	Little elongation complex subunit 1			Astral	DDA
EELERILVY	9	59	67	2	0.9924	0.00064907	2	sp|Q9Y487|VPP2_HUMAN	Q9Y487	VPP2_HUMAN	ATP6V0A2	V-type proton ATPase 116 kDa subunit a 2			Astral	DDA
VEVKEGKTW	9	206	214	3	0.9921	0.00064907	2	sp|Q9Y4K0|LOXL2_HUMAN	Q9Y4K0	LOXL2_HUMAN	LOXL2	Lysyl oxidase homolog 2			Astral	DDA
ALLRDLNKA	9	543	551	2	0.992	0.00064907	1	sp|Q9Y6X3|SCC4_HUMAN	Q9Y6X3	SCC4_HUMAN	MAU2	MAU2 chromatid cohesion factor homolog			Astral	DDA
ILYEYLAEA	9	129	137	2	0.9916	0.000641711	3	NF1_C1	NF1_C1	NF1_C1		NF1_C1	NF1	NF1_C2, sp|P21359|NF1_HUMAN	Astral	DDA
RILSKLHTV	9	555	563	3	0.9917	0.000641711	2	sp|A2A3N6|PIPSL_HUMAN	A2A3N6	PIPSL_HUMAN	PIPSL	Putative PIP5K1A and PSMD4-like protein	PSMD4	sp|P55036|PSMD4_HUMAN	Astral	DDA
SLDQPTQTV	9	835	843	2	0.9914	0.000641711	4	sp|B5ME19|EIFCL_HUMAN	B5ME19	EIFCL_HUMAN	EIF3CL	Eukaryotic translation initiation factor 3 subunit C-like protein	EIF3C	sp|Q99613|EIF3C_HUMAN	Astral	DDA
SLATKIQAA	9	736	744	2	0.9922	0.000641711	3	sp|O00159|MYO1C_HUMAN	O00159	MYO1C_HUMAN	MYO1C	Unconventional myosin-Ic			Astral	DDA
KVIPVYVGV	9	654	662	2	0.9917	0.000641711	1	sp|O00522|KRIT1_HUMAN	O00522	KRIT1_HUMAN	KRIT1	Krev interaction trapped protein 1			Astral	DDA
RLLELETRL	9	850	858	2	0.9922	0.000641711	1	sp|O14578|CTRO_HUMAN	O14578	CTRO_HUMAN	CIT	Citron Rho-interacting kinase			Astral	DDA
FTRILKHGAKDKDD	14	159	172	4	0.9914	0.000641711	1	sp|O14950|ML12B_HUMAN	O14950	ML12B_HUMAN	MYL12B	Myosin regulatory light chain 12B	MYL12A, MYL9	sp|P19105|ML12A_HUMAN, sp|P24844|MYL9_HUMAN	Astral	DDA
SLFQTIIHA	9	1038	1046	2	0.9906	0.000641711	1	sp|O15040|TCPR2_HUMAN	O15040	TCPR2_HUMAN	TECPR2	Tectonin beta-propeller repeat-containing protein 2			Astral	DDA
GEQLIGNKHY	10	415	424	3	0.9916	0.000641711	1	sp|O15068|MCF2L_HUMAN	O15068	MCF2L_HUMAN	MCF2L	Guanine nucleotide exchange factor DBS			Astral	DDA
LLIPGLATA	9	16	24	2	0.9911	0.000641711	2	sp|O15239|NDUA1_HUMAN	O15239	NDUA1_HUMAN	NDUFA1	NADH dehydrogenase [ubiquinone] 1 alpha subcomplex subunit 1			Astral	DDA
LLNSEVHML	9	32	40	2	0.9906	0.000641711	1	sp|O15514|RPB4_HUMAN	O15514	RPB4_HUMAN	POLR2D	DNA-directed RNA polymerase II subunit RPB4			Astral	DDA
FVEDASGKGL	10	29	38	2	0.9922	0.000641711	1	sp|O15533|TPSN_HUMAN	O15533	TPSN_HUMAN	TAPBP	Tapasin			Astral	DDA
LIGEFLEKV	9	183	191	2	0.9924	0.000641711	2	sp|O43148|MCES_HUMAN	O43148	MCES_HUMAN	RNMT	mRNA cap guanine-N7 methyltransferase			Astral	DDA
FLGAVKNV	8	183	190	2	0.9908	0.000641711	1	sp|O43556|SGCE_HUMAN	O43556	SGCE_HUMAN	SGCE	Epsilon-sarcoglycan			Astral	DDA
MADKDGDL	8	162	169	2	0.991	0.000641711	1	sp|O43852|CALU_HUMAN	O43852	CALU_HUMAN	CALU	Calumenin			Astral	DDA
YADQISRL	8	138	145	2	0.9916	0.000641711	1	sp|O60271|JIP4_HUMAN	O60271	JIP4_HUMAN	SPAG9	C-Jun-amino-terminal kinase-interacting protein 4	MAPK8IP3	sp|Q9UPT6|JIP3_HUMAN	Astral	DDA
SQFGKLERV	9	359	367	3	0.9921	0.000641711	1	sp|O60506|HNRPQ_HUMAN	O60506	HNRPQ_HUMAN	SYNCRIP	Heterogeneous nuclear ribonucleoprotein Q			Astral	DDA
YLGKVLEL	8	788	795	2	0.9922	0.000641711	2	sp|O75153|CLU_HUMAN	O75153	CLU_HUMAN	CLUH	Clustered mitochondria protein homolog			Astral	DDA
TLDAGNIKL	9	711	719	2	0.9924	0.000641711	3	sp|O75400|PR40A_HUMAN	O75400	PR40A_HUMAN	PRPF40A	Pre-mRNA-processing factor 40 homolog A			Astral	DDA
TENDSTLVHRF	11	1625	1635	3	0.9916	0.000641711	1	sp|O75592|MYCB2_HUMAN	O75592	MYCB2_HUMAN	MYCBP2	E3 ubiquitin-protein ligase MYCBP2			Astral	DDA
ALKSGKLVTA	10	61	70	2	0.9922	0.000641711	1	sp|O75717|WDHD1_HUMAN	O75717	WDHD1_HUMAN	WDHD1	WD repeat and HMG-box DNA-binding protein 1			Astral	DDA
LLFDQNDKV	9	322	330	2	0.9922	0.000641711	2	sp|O75718|CRTAP_HUMAN	O75718	CRTAP_HUMAN	CRTAP	Cartilage-associated protein			Astral	DDA
VSENDVIRL	9	130	138	2	0.992	0.000641711	1	sp|O94768|ST17B_HUMAN	O94768	ST17B_HUMAN	STK17B	Serine/threonine-protein kinase 17B			Astral	DDA
KLINQVNTI	9	2851	2859	2	0.9914	0.000641711	1	sp|O94915|FRYL_HUMAN	O94915	FRYL_HUMAN	FRYL	Protein furry homolog-like			Astral	DDA
EEQGIGVQW	9	798	806	2	0.9908	0.000641711	1	sp|O95477|ABCA1_HUMAN	O95477	ABCA1_HUMAN	ABCA1	Phospholipid-transporting ATPase ABCA1			Astral	DDA
AESIIKRRI	9	13	21	3	0.9912	0.000641711	1	sp|O95503|CBX6_HUMAN	O95503	CBX6_HUMAN	CBX6	Chromobox protein homolog 6			Astral	DDA
VIIPKNWSL	9	88	96	2	0.9916	0.000641711	2	sp|O95563|MPC2_HUMAN	O95563	MPC2_HUMAN	MPC2	Mitochondrial pyruvate carrier 2			Astral	DDA
ILDRLTTKV	9	233	241	2	0.9913	0.000641711	1	sp|O95721|SNP29_HUMAN	O95721	SNP29_HUMAN	SNAP29	Synaptosomal-associated protein 29			Astral	DDA
SGDFRNALL	9	173	181	2	0.9908	0.000641711	1	sp|P04083|ANXA1_HUMAN	P04083	ANXA1_HUMAN	ANXA1	Annexin A1			Astral	DDA
VADVVIKF	8	498	505	2	0.992	0.000641711	2	sp|P04844|RPN2_HUMAN	P04844	RPN2_HUMAN	RPN2	Dolichyl-diphosphooligosaccharide--protein glycosyltransferase subunit 2			Astral	DDA
SLDDLLTNV	9	350	358	2	0.9914	0.000641711	1	sp|P07099|HYEP_HUMAN	P07099	HYEP_HUMAN	EPHX1	Epoxide hydrolase 1			Astral	DDA
GLTEALHFV	9	360	368	2	0.9918	0.000641711	1	sp|P07199|CENPB_HUMAN	P07199	CENPB_HUMAN	CENPB	Major centromere autoantigen B			Astral	DDA
LSMNPMLLLT	10	302	311	2	0.9922	0.000641711	1	sp|P07327|ADH1A_HUMAN	P07327	ADH1A_HUMAN	ADH1A	Alcohol dehydrogenase 1A			Astral	DDA
AADIARAEM	9	1565	1573	2	0.992	0.000641711	1	sp|P07942|LAMB1_HUMAN	P07942	LAMB1_HUMAN	LAMB1	Laminin subunit beta-1			Astral	DDA
AEIIRKY	7	811	817	2	0.9911	0.000641711	1	sp|P09874|PARP1_HUMAN	P09874	PARP1_HUMAN	PARP1	Poly [ADP-ribose] polymerase 1			Astral	DDA
KLEERLYSV	9	100	108	2	0.9917	0.000641711	2	sp|P0DTL6|ZTRF1_HUMAN	P0DTL6	ZTRF1_HUMAN	ZFTRAF1	Zinc finger TRAF-type-containing protein 1			Astral	DDA
FLLDGSERL	9	836	844	2	0.9906	0.000641711	4	sp|P12110|CO6A2_HUMAN	P12110	CO6A2_HUMAN	COL6A2	Collagen alpha-2(VI) chain			Astral	DDA
TLSEIKALL	9	426	434	2	0.9915	0.000641711	4	sp|P12814|ACTN1_HUMAN	P12814	ACTN1_HUMAN	ACTN1	Alpha-actinin-1			Astral	DDA
FTDLSSRF	8	135	142	2	0.9907	0.000641711	1	sp|P13010|XRCC5_HUMAN	P13010	XRCC5_HUMAN	XRCC5	X-ray repair cross-complementing protein 5			Astral	DDA
AMFERIVKA	9	154	162	2, 3	0.9912	0.000641711	3	sp|P13861|KAP2_HUMAN	P13861	KAP2_HUMAN	PRKAR2A	cAMP-dependent protein kinase type II-alpha regulatory subunit			Astral	DDA
ILSDNLRQV	9	330	338	2	0.991	0.000641711	1	sp|P14373|TRI27_HUMAN	P14373	TRI27_HUMAN	TRIM27	Zinc finger protein RFP			Astral	DDA
KEFEPLLNW	9	613	621	2	0.9919	0.000641711	1	sp|P14625|ENPL_HUMAN	P14625	ENPL_HUMAN	HSP90B1	Endoplasmin			Astral	DDA
GEVDPKVAL	9	129	137	2	0.9914	0.000641711	1	sp|P17568|NDUB7_HUMAN	P17568	NDUB7_HUMAN	NDUFB7	NADH dehydrogenase [ubiquinone] 1 beta subcomplex subunit 7			Astral	DDA
REDQINRLI	9	236	244	2	0.9922	0.000641711	1	sp|P18124|RL7_HUMAN	P18124	RL7_HUMAN	RPL7	60S ribosomal protein L7			Astral	DDA
GLDRLNVTV	9	850	858	2	0.9913	0.000641711	1	sp|P19367|HXK1_HUMAN	P19367	HXK1_HUMAN	HK1	Hexokinase-1			Astral	DDA
KLLNVDPDNV	10	45	54	2	0.9911	0.000641711	1	sp|P24522|GA45A_HUMAN	P24522	GA45A_HUMAN	GADD45A	Growth arrest and DNA damage-inducible protein GADD45 alpha			Astral	DDA
KIFHINPRL	9	992	1000	3	0.9918	0.000641711	1	sp|P24928|RPB1_HUMAN	P24928	RPB1_HUMAN	POLR2A	DNA-directed RNA polymerase II subunit RPB1			Astral	DDA
TLDPRSFLL	9	37	45	2	0.9913	0.000641711	2	sp|P25116|PAR1_HUMAN	P25116	PAR1_HUMAN	F2R	Proteinase-activated receptor 1			Astral	DDA
EKNFKAF	7	173	179	2	0.9906	0.000641711	1	sp|P26373|RL13_HUMAN	P26373	RL13_HUMAN	RPL13	60S ribosomal protein L13			Astral	DDA
KLNATNIEL	9	209	217	2	0.9907	0.000641711	3	sp|P28066|PSA5_HUMAN	P28066	PSA5_HUMAN	PSMA5	Proteasome subunit alpha type-5			Astral	DDA
SLWGQPAEA	9	18	26	2	0.992	0.000641711	3	sp|P29400|CO4A5_HUMAN	P29400	CO4A5_HUMAN	COL4A5	Collagen alpha-5(IV) chain			Astral	DDA
TEPKHIVEW	9	150	158	2	0.9906	0.000641711	1	sp|P30408|T4S1_HUMAN	P30408	T4S1_HUMAN	TM4SF1	Transmembrane 4 L6 family member 1			Astral	DDA
TLQHAEIFL	9	321	329	2	0.991	0.000641711	2	sp|P32929|CGL_HUMAN	P32929	CGL_HUMAN	CTH	Cystathionine gamma-lyase			Astral	DDA
PDPELIKTV	9	569	577	2	0.9921	0.000641711	1	sp|P35354|PGH2_HUMAN	P35354	PGH2_HUMAN	PTGS2	Prostaglandin G/H synthase 2			Astral	DDA
SSSGGGGGGGRFS	13	36	48	2	0.9913	0.000641711	1	sp|P35527|K1C9_HUMAN	P35527	K1C9_HUMAN	KRT9	Keratin, type I cytoskeletal 9			Astral	DDA
ADGAEAKPAE	10	1951	1960	2	0.9915	0.000641711	1	sp|P35579|MYH9_HUMAN	P35579	MYH9_HUMAN	MYH9	Myosin-9			Astral	DDA
VEQATKPSF	9	81	89	2	0.9916	0.000641711	1	sp|P38159|RBMX_HUMAN	P38159	RBMX_HUMAN	RBMX	RNA-binding motif protein, X chromosome	RBMXL1	sp|Q96E39|RMXL1_HUMAN	Astral	DDA
RLLSFVVLA	9	2	10	2	0.9924	0.000641711	2	sp|P43308|SSRB_HUMAN	P43308	SSRB_HUMAN	SSR2	Translocon-associated protein subunit beta			Astral	DDA
VIDEPVRL	8	75	82	2	0.9917	0.000641711	7	sp|P46013|KI67_HUMAN	P46013	KI67_HUMAN	MKI67	Proliferation marker protein Ki-67			Astral	DDA
REMTILGSAVL	11	3	13	2	0.992	0.000641711	1	sp|P48723|HSP13_HUMAN	P48723	HSP13_HUMAN	HSPA13	Heat shock 70 kDa protein 13			Astral	DDA
VLNEQVKEA	9	620	628	2	0.9919	0.000641711	1	sp|P49321|NASP_HUMAN	P49321	NASP_HUMAN	NASP	Nuclear autoantigenic sperm protein			Astral	DDA
EEVQFLKTL	9	378	386	2	0.9924	0.000641711	1	sp|P49588|SYAC_HUMAN	P49588	SYAC_HUMAN	AARS1	Alanine--tRNA ligase, cytoplasmic			Astral	DDA
EEIAKVEKL	9	136	144	2	0.9924	0.000641711	1	sp|P49755|TMEDA_HUMAN	P49755	TMEDA_HUMAN	TMED10	Transmembrane emp24 domain-containing protein 10			Astral	DDA
SLPKGVVEV	9	305	313	2	0.992	0.000641711	4	sp|P50454|SERPH_HUMAN	P50454	SERPH_HUMAN	SERPINH1	Serpin H1			Astral	DDA
KLFGETTLV	9	1298	1306	2	0.9919	0.000641711	1	sp|P50748|KNTC1_HUMAN	P50748	KNTC1_HUMAN	KNTC1	Kinetochore-associated protein 1			Astral	DDA
ILQEREYRL	9	342	350	3	0.9915	0.000641711	2	sp|P51531|SMCA2_HUMAN	P51531	SMCA2_HUMAN	SMARCA2	Probable global transcription activator SNF2L2	SMARCA4	sp|P51532|SMCA4_HUMAN	Astral	DDA
SLIRSVVAL	9	264	272	2	0.9908	0.000641711	2	sp|P51665|PSMD7_HUMAN	P51665	PSMD7_HUMAN	PSMD7	26S proteasome non-ATPase regulatory subunit 7			Astral	DDA
KADPSQFEL	9	62	70	2	0.9917	0.000641711	1	sp|P51812|KS6A3_HUMAN	P51812	KS6A3_HUMAN	RPS6KA3	Ribosomal protein S6 kinase alpha-3	RPS6KA2	sp|Q15349|KS6A2_HUMAN	Astral	DDA
TLAAVLQRI	9	389	397	2	0.9918	0.000641711	2	sp|P52789|HXK2_HUMAN	P52789	HXK2_HUMAN	HK2	Hexokinase-2			Astral	DDA
LLYGSIPKA	9	90	98	2	0.9914	0.000641711	1	sp|P53007|TXTP_HUMAN	P53007	TXTP_HUMAN	SLC25A1	Tricarboxylate transport protein, mitochondrial			Astral	DDA
SLATTLTKI	9	556	564	2	0.9908	0.000641711	1	sp|P53618|COPB_HUMAN	P53618	COPB_HUMAN	COPB1	Coatomer subunit beta			Astral	DDA
LLPDLIQKV	9	787	795	2	0.9915	0.000641711	1	sp|P55786|PSA_HUMAN	P55786	PSA_HUMAN	NPEPPS	Puromycin-sensitive aminopeptidase			Astral	DDA
SIDVGYERF	9	268	276	2	0.9912	0.000641711	1	sp|P61158|ARP3_HUMAN	P61158	ARP3_HUMAN	ACTR3	Actin-related protein 3			Astral	DDA
IGDEHISF	8	92	99	2	0.9912	0.000641711	2	sp|P61326|MGN_HUMAN	P61326	MGN_HUMAN	MAGOH	Protein mago nashi homolog	MAGOHB	sp|Q96A72|MGN2_HUMAN	Astral	DDA
SADFKTEL	8	229	236	2	0.9924	0.000641711	3	sp|P62495|ERF1_HUMAN	P62495	ERF1_HUMAN	ETF1	Eukaryotic peptide chain release factor subunit 1			Astral	DDA
KEGIPPDQQRL	11	33	43	3	0.9917	0.000641711	1	sp|P62979|RS27A_HUMAN	P62979	RS27A_HUMAN	RPS27A	Ubiquitin-40S ribosomal protein S27a	UBA52, UBB, UBC	sp|P0CG47|UBB_HUMAN, sp|P0CG48|UBC_HUMAN, sp|P62987|RL40_HUMAN	Astral	DDA
ESVGKGAVHDVKD	13	92	104	3	0.9916	0.000641711	1	sp|P81605|DCD_HUMAN	P81605	DCD_HUMAN	DCD	Dermcidin			Astral	DDA
GLDWLSHEL	9	169	177	2	0.9914	0.000641711	1	sp|P84085|ARF5_HUMAN	P84085	ARF5_HUMAN	ARF5	ADP-ribosylation factor 5			Astral	DDA
GEGFSFKY	8	136	143	2	0.9919	0.000641711	2	sp|P84157|MXRA7_HUMAN	P84157	MXRA7_HUMAN	MXRA7	Matrix-remodeling-associated protein 7			Astral	DDA
YVDSEGHL	8	6	13	2	0.9908	0.000641711	1	sp|Q03135|CAV1_HUMAN	Q03135	CAV1_HUMAN	CAV1	Caveolin-1			Astral	DDA
IIDDALVRL	9	532	540	2	0.9908	0.000641711	2	sp|Q05086|UBE3A_HUMAN	Q05086	UBE3A_HUMAN	UBE3A	Ubiquitin-protein ligase E3A			Astral	DDA
AMFENFVSV	9	147	155	2	0.9909	0.000641711	3	sp|Q09161|NCBP1_HUMAN	Q09161	NCBP1_HUMAN	NCBP1	Nuclear cap-binding protein subunit 1			Astral	DDA
IVAPGTFEV	9	89	97	2	0.9919	0.000641711	1	sp|Q12905|ILF2_HUMAN	Q12905	ILF2_HUMAN	ILF2	Interleukin enhancer-binding factor 2			Astral	DDA
SSDATVKI	8	168	175	2	0.9917	0.000641711	1	sp|Q12905|ILF2_HUMAN	Q12905	ILF2_HUMAN	ILF2	Interleukin enhancer-binding factor 2			Astral	DDA
LESSIVRHY	9	1562	1570	3	0.9905	0.000641711	1	sp|Q13129|RLF_HUMAN	Q13129	RLF_HUMAN	RLF	Zinc finger protein Rlf			Astral	DDA
LLSESNERL	9	454	462	2	0.9915	0.000641711	2	sp|Q13136|LIPA1_HUMAN	Q13136	LIPA1_HUMAN	PPFIA1	Liprin-alpha-1	PPFIA3, PPFIA4	sp|O75145|LIPA3_HUMAN, sp|O75335|LIPA4_HUMAN	Astral	DDA
RTVEKTWKL	9	44	52	3	0.9916	0.000641711	1	sp|Q13191|CBLB_HUMAN	Q13191	CBLB_HUMAN	CBLB	E3 ubiquitin-protein ligase CBL-B			Astral	DDA
FLDVRNIIL	9	803	811	2	0.9914	0.000641711	1	sp|Q13200|PSMD2_HUMAN	Q13200	PSMD2_HUMAN	PSMD2	26S proteasome non-ATPase regulatory subunit 2			Astral	DDA
SETELKDTY	9	546	554	2	0.9913	0.000641711	1	sp|Q13200|PSMD2_HUMAN	Q13200	PSMD2_HUMAN	PSMD2	26S proteasome non-ATPase regulatory subunit 2			Astral	DDA
SLLESVQKL	9	549	557	2	0.9915	0.000641711	3	sp|Q13535|ATR_HUMAN	Q13535	ATR_HUMAN	ATR	Serine/threonine-protein kinase ATR			Astral	DDA
SLDPKTNTL	9	98	106	2	0.9918	0.000641711	2	sp|Q13685|AAMP_HUMAN	Q13685	AAMP_HUMAN	AAMP	Angio-associated migratory cell protein			Astral	DDA
QLAEALIKV	9	717	725	2	0.9914	0.000641711	2	sp|Q14139|UBE4A_HUMAN	Q14139	UBE4A_HUMAN	UBE4A	Ubiquitin conjugation factor E4 A			Astral	DDA
EGNPDTHSW	9	88	96	2	0.9913	0.000641711	2	sp|Q14157|UBP2L_HUMAN	Q14157	UBP2L_HUMAN	UBAP2L	Ubiquitin-associated protein 2-like			Astral	DDA
ILLEKEAEL	9	321	329	2	0.9911	0.000641711	1	sp|Q15019|SEPT2_HUMAN	Q15019	SEPT2_HUMAN	SEPTIN2	Septin-2			Astral	DDA
SIDKAVTKL	9	673	681	2	0.9916	0.000641711	1	sp|Q15022|SUZ12_HUMAN	Q15022	SUZ12_HUMAN	SUZ12	Polycomb protein SUZ12			Astral	DDA
EEIPRQLQY	9	186	194	2	0.9918	0.000641711	1	sp|Q15035|TRAM2_HUMAN	Q15035	TRAM2_HUMAN	TRAM2	Translocating chain-associated membrane protein 2			Astral	DDA
KEQELQQTL	9	2198	2206	2	0.991	0.000641711	1	sp|Q15149|PLEC_HUMAN	Q15149	PLEC_HUMAN	PLEC	Plectin			Astral	DDA
RLHERLVAI	9	613	621	3	0.9924	0.000641711	5	sp|Q15149|PLEC_HUMAN	Q15149	PLEC_HUMAN	PLEC	Plectin			Astral	DDA
KMGLIFEV	8	42	49	2	0.9908	0.000641711	8	sp|Q15363|TMED2_HUMAN	Q15363	TMED2_HUMAN	TMED2	Transmembrane emp24 domain-containing protein 2			Astral	DDA
ILPPDIGKL	9	148	156	2	0.9917	0.000641711	4	sp|Q15404|RSU1_HUMAN	Q15404	RSU1_HUMAN	RSU1	Ras suppressor protein 1			Astral	DDA
FVDPVLNQL	9	996	1004	2	0.9918	0.000641711	1	sp|Q15652|JHD2C_HUMAN	Q15652	JHD2C_HUMAN	JMJD1C	Probable JmjC domain-containing histone demethylation protein 2C			Astral	DDA
RMDGAVTSV	9	835	843	2	0.9915	0.000641711	1	sp|Q15788|NCOA1_HUMAN	Q15788	NCOA1_HUMAN	NCOA1	Nuclear receptor coactivator 1			Astral	DDA
ALDGFVMVL	9	95	103	2	0.9908	0.000641711	1	sp|Q16665|HIF1A_HUMAN	Q16665	HIF1A_HUMAN	HIF1A	Hypoxia-inducible factor 1-alpha			Astral	DDA
GLVHGLPYV	9	166	174	2	0.9907	0.000641711	1	sp|Q16739|CEGT_HUMAN	Q16739	CEGT_HUMAN	UGCG	Ceramide glucosyltransferase			Astral	DDA
RGDWPGVVL	9	48	56	2	0.9922	0.000641711	1	sp|Q32P28|P3H1_HUMAN	Q32P28	P3H1_HUMAN	P3H1	Prolyl 3-hydroxylase 1			Astral	DDA
NSDDRVLL	8	270	277	2	0.992	0.000641711	2	sp|Q3ZCQ8|TIM50_HUMAN	Q3ZCQ8	TIM50_HUMAN	TIMM50	Mitochondrial import inner membrane translocase subunit TIM50			Astral	DDA
LLNDHIYVV	9	470	478	2	0.9916	0.000641711	1	sp|Q53G59|KLH12_HUMAN	Q53G59	KLH12_HUMAN	KLHL12	Kelch-like protein 12			Astral	DDA
HLINYIIFL	9	196	204	2	0.9924	0.000641711	1	sp|Q5BJD5|TM41B_HUMAN	Q5BJD5	TM41B_HUMAN	TMEM41B	Transmembrane protein 41B			Astral	DDA
LLFGKIGYYL	10	241	250	2	0.9914	0.000641711	2	sp|Q5BJH7|YIF1B_HUMAN	Q5BJH7	YIF1B_HUMAN	YIF1B	Protein YIF1B			Astral	DDA
VLNKEAVEV	9	175	183	2	0.9924	0.000641711	1	sp|Q5JSH3|WDR44_HUMAN	Q5JSH3	WDR44_HUMAN	WDR44	WD repeat-containing protein 44			Astral	DDA
YLLLKTHQL	9	330	338	3	0.9916	0.000641711	1	sp|Q5JVF3|PCID2_HUMAN	Q5JVF3	PCID2_HUMAN	PCID2	PCI domain-containing protein 2			Astral	DDA
ILDPCIYRV	9	74	82	3	0.9922	0.000641711	1	sp|Q5T8I3|EEIG2_HUMAN	Q5T8I3	EEIG2_HUMAN	EEIG2	EEIG family member 2			Astral	DDA
AEAAAVHGARF	11	938	948	2	0.9912	0.000641711	1	sp|Q5T8P6|RBM26_HUMAN	Q5T8P6	RBM26_HUMAN	RBM26	RNA-binding protein 26			Astral	DDA
MEIGSVAHKF	10	185	194	3	0.9921	0.000641711	1	sp|Q5T9L3|WLS_HUMAN	Q5T9L3	WLS_HUMAN	WLS	Protein wntless homolog			Astral	DDA
KEAEIIKQL	9	621	629	2	0.9905	0.000641711	1	sp|Q5VTR2|BRE1A_HUMAN	Q5VTR2	BRE1A_HUMAN	RNF20	E3 ubiquitin-protein ligase BRE1A			Astral	DDA
LLAPIRVLL	9	45	53	2	0.9923	0.000641711	1	sp|Q643R3|LPCT4_HUMAN	Q643R3	LPCT4_HUMAN	LPCAT4	Lysophospholipid acyltransferase LPCAT4			Astral	DDA
LLDPASHKL	9	106	114	2	0.9916	0.000641711	1	sp|Q66K74|MAP1S_HUMAN	Q66K74	MAP1S_HUMAN	MAP1S	Microtubule-associated protein 1S			Astral	DDA
RLQDAIAKV	9	639	647	2	0.9918	0.000641711	4	sp|Q69YQ0|CYTSA_HUMAN	Q69YQ0	CYTSA_HUMAN	SPECC1L	Cytospin-A			Astral	DDA
VLGPTLKNV	9	419	427	2	0.9924	0.000641711	1	sp|Q6AHZ1|Z518A_HUMAN	Q6AHZ1	Z518A_HUMAN	ZNF518A	Zinc finger protein 518A			Astral	DDA
HEDWIRGVEW	10	206	215	2	0.9908	0.000641711	1	sp|Q6IA86|ELP2_HUMAN	Q6IA86	ELP2_HUMAN	ELP2	Elongator complex protein 2			Astral	DDA
NLLQVLEKV	9	156	164	2	0.9912	0.000641711	1	sp|Q6KB66|K2C80_HUMAN	Q6KB66	K2C80_HUMAN	KRT80	Keratin, type II cytoskeletal 80			Astral	DDA
TLLPLRVFL	9	128	136	2	0.9914	0.000641711	4	sp|Q6NXT6|TAPT1_HUMAN	Q6NXT6	TAPT1_HUMAN	TAPT1	Transmembrane anterior posterior transformation protein 1 homolog			Astral	DDA
VVDQPLKL	8	427	434	2	0.9916	0.000641711	1	sp|Q6P1J9|CDC73_HUMAN	Q6P1J9	CDC73_HUMAN	CDC73	Parafibromin			Astral	DDA
GLSNHIAAL	9	430	438	2	0.9912	0.000641711	1	sp|Q6PL18|ATAD2_HUMAN	Q6PL18	ATAD2_HUMAN	ATAD2	ATPase family AAA domain-containing protein 2			Astral	DDA
ALLNEAKEV	9	91	99	2	0.9908	0.000641711	1	sp|Q6R327|RICTR_HUMAN	Q6R327	RICTR_HUMAN	RICTOR	Rapamycin-insensitive companion of mTOR			Astral	DDA
SLWHNITVV	9	663	671	2	0.9911	0.000641711	2	sp|Q6ZS30|NBEL1_HUMAN	Q6ZS30	NBEL1_HUMAN	NBEAL1	Neurobeachin-like protein 1			Astral	DDA
AEAQPPSHPPSF	12	1159	1170	2	0.9905	0.000641711	1	sp|Q6ZSZ5|ARHGI_HUMAN	Q6ZSZ5	ARHGI_HUMAN	ARHGEF18	Rho guanine nucleotide exchange factor 18			Astral	DDA
AEQAIKHLKQY	11	314	324	3	0.9913	0.000641711	2	sp|Q7L1Q6|5MP2_HUMAN	Q7L1Q6	5MP2_HUMAN	BZW1	eIF5-mimic protein 2	BZW2	sp|Q9Y6E2|5MP1_HUMAN	Astral	DDA
GLKELSEYV	9	237	245	2	0.9923	0.000641711	1	sp|Q7L1Q6|5MP2_HUMAN	Q7L1Q6	5MP2_HUMAN	BZW1	eIF5-mimic protein 2			Astral	DDA
HLINFSETL	9	604	612	2	0.9914	0.000641711	1	sp|Q7L576|CYFP1_HUMAN	Q7L576	CYFP1_HUMAN	CYFIP1	Cytoplasmic FMR1-interacting protein 1			Astral	DDA
AENLSSHSL	9	82	90	2	0.9907	0.000641711	1	sp|Q7Z402|TMC7_HUMAN	Q7Z402	TMC7_HUMAN	TMC7	Transmembrane channel-like protein 7			Astral	DDA
SLQSFIHGV	9	654	662	2	0.9919	0.000641711	1	sp|Q7Z402|TMC7_HUMAN	Q7Z402	TMC7_HUMAN	TMC7	Transmembrane channel-like protein 7			Astral	DDA
TLLERAFSL	9	311	319	2	0.9905	0.000641711	1	sp|Q7Z4L5|TT21B_HUMAN	Q7Z4L5	TT21B_HUMAN	TTC21B	Tetratricopeptide repeat protein 21B			Astral	DDA
SLLSSVFKL	9	567	575	2	0.9914	0.000641711	1	sp|Q7Z695|ADCK2_HUMAN	Q7Z695	ADCK2_HUMAN	ADCK2	Uncharacterized aarF domain-containing protein kinase 2			Astral	DDA
YQDPDATSL	9	709	717	2	0.9922	0.000641711	1	sp|Q86WJ1|CHD1L_HUMAN	Q86WJ1	CHD1L_HUMAN	CHD1L	Chromodomain-helicase-DNA-binding protein 1-like			Astral	DDA
VLAPLPLHGV	10	74	83	2	0.9923	0.000641711	1	sp|Q86XS8|GOLI_HUMAN	Q86XS8	GOLI_HUMAN	RNF130	E3 ubiquitin-protein ligase RNF130			Astral	DDA
SEYDQIRYI	9	396	404	2	0.9924	0.000641711	1	sp|Q86Z02|HIPK1_HUMAN	Q86Z02	HIPK1_HUMAN	HIPK1	Homeodomain-interacting protein kinase 1	HIPK2	sp|Q9H2X6|HIPK2_HUMAN	Astral	DDA
TEPEQPVRHY	10	1148	1157	3	0.9905	0.000641711	2	sp|Q8IWI9|MGAP_HUMAN	Q8IWI9	MGAP_HUMAN	MGA	MAX gene-associated protein			Astral	DDA
SEFPKPQIL	9	398	406	2	0.9921	0.000641711	1	sp|Q8IXQ6|PARP9_HUMAN	Q8IXQ6	PARP9_HUMAN	PARP9	Protein mono-ADP-ribosyltransferase PARP9			Astral	DDA
ALWKGRPLSV	10	132	141	2	0.9915	0.000641711	2	sp|Q8IZ69|TRM2A_HUMAN	Q8IZ69	TRM2A_HUMAN	TRMT2A	tRNA (uracil-5-)-methyltransferase homolog A			Astral	DDA
QETSVIHKI	9	719	727	3	0.9914	0.000641711	2	sp|Q8IZM8|ZN654_HUMAN	Q8IZM8	ZN654_HUMAN	ZNF654	Zinc finger protein 654			Astral	DDA
SLAADIPRL	9	24	32	2	0.9913	0.000641711	1	sp|Q8N0X4|CLYBL_HUMAN	Q8N0X4	CLYBL_HUMAN	CLYBL	Citramalyl-CoA lyase, mitochondrial			Astral	DDA
VEDPTNDHIY	10	1224	1233	2	0.9914	0.000641711	1	sp|Q8N3C0|ASCC3_HUMAN	Q8N3C0	ASCC3_HUMAN	ASCC3	Activating signal cointegrator 1 complex subunit 3			Astral	DDA
ALLKGLAAV	9	292	300	2	0.9907	0.000641711	3	sp|Q8NB14|UBP38_HUMAN	Q8NB14	UBP38_HUMAN	USP38	Ubiquitin carboxyl-terminal hydrolase 38	USP35	sp|Q9P2H5|UBP35_HUMAN	Astral	DDA
HEVPYTTSF	9	580	588	2	0.9913	0.000641711	2	sp|Q8TD19|NEK9_HUMAN	Q8TD19	NEK9_HUMAN	NEK9	Serine/threonine-protein kinase Nek9			Astral	DDA
QLMREVLLL	9	447	455	2	0.9916	0.000641711	1	sp|Q8TDB6|DTX3L_HUMAN	Q8TDB6	DTX3L_HUMAN	DTX3L	E3 ubiquitin-protein ligase DTX3L			Astral	DDA
NENGYKFLY	9	724	732	2	0.9924	0.000641711	1	sp|Q92539|LPIN2_HUMAN	Q92539	LPIN2_HUMAN	LPIN2	Phosphatidate phosphatase LPIN2			Astral	DDA
SLLRSIFTV	9	320	328	2	0.992	0.000641711	2	sp|Q92830|KAT2A_HUMAN	Q92830	KAT2A_HUMAN	KAT2A	Histone acetyltransferase KAT2A			Astral	DDA
LAEDTRTEL	9	289	297	2	0.992	0.000641711	2	sp|Q92845|KIFA3_HUMAN	Q92845	KIFA3_HUMAN	KIFAP3	Kinesin-associated protein 3			Astral	DDA
FIDKQTNL	8	433	440	2	0.9916	0.000641711	3	sp|Q92879|CELF1_HUMAN	Q92879	CELF1_HUMAN	CELF1	CUGBP Elav-like family member 1	CELF2	sp|O95319|CELF2_HUMAN	Astral	DDA
NEITSNSRY	9	90	98	2	0.9922	0.000641711	1	sp|Q92889|XPF_HUMAN	Q92889	XPF_HUMAN	ERCC4	DNA repair endonuclease XPF			Astral	DDA
FLLGFIPAKA	10	192	201	2	0.9923	0.000641711	1	sp|Q92900|RENT1_HUMAN	Q92900	RENT1_HUMAN	UPF1	Regulator of nonsense transcripts 1			Astral	DDA
TLDKPSVV	8	514	521	2	0.9913	0.000641711	4	sp|Q92974|ARHG2_HUMAN	Q92974	ARHG2_HUMAN	ARHGEF2	Rho guanine nucleotide exchange factor 2			Astral	DDA
GVAPSRAIYFA	11	90	100	2	0.9923	0.000641711	1	sp|Q96CQ1|S2536_HUMAN	Q96CQ1	S2536_HUMAN	SLC25A36	Solute carrier family 25 member 36			Astral	DDA
LEMYSISRKY	10	81	90	3	0.9923	0.000641711	1	sp|Q96E16|SMI19_HUMAN	Q96E16	SMI19_HUMAN	SMIM19	Small integral membrane protein 19			Astral	DDA
SEDITPRRY	9	43	51	3	0.992	0.000641711	1	sp|Q96FJ0|STALP_HUMAN	Q96FJ0	STALP_HUMAN	STAMBPL1	AMSH-like protease			Astral	DDA
TIDNFTHGL	9	226	234	2	0.9916	0.000641711	2	sp|Q96H72|S39AD_HUMAN	Q96H72	S39AD_HUMAN	SLC39A13	Zinc transporter ZIP13			Astral	DDA
QEVDFFQRY	9	756	764	2	0.992	0.000641711	1	sp|Q96HW7|INT4_HUMAN	Q96HW7	INT4_HUMAN	INTS4	Integrator complex subunit 4			Astral	DDA
LLDEEISRV	9	44	52	2	0.9922	0.000641711	2	sp|Q96PU8|QKI_HUMAN	Q96PU8	QKI_HUMAN	QKI	KH domain-containing RNA-binding protein QKI			Astral	DDA
QEVIKAYGF	9	63	71	2	0.9911	0.000641711	2	sp|Q99622|C10_HUMAN	Q99622	C10_HUMAN	C12orf57	Protein C10			Astral	DDA
ILYDKLEKI	9	273	281	2	0.9918	0.000641711	1	sp|Q99832|TCPH_HUMAN	Q99832	TCPH_HUMAN	CCT7	T-complex protein 1 subunit eta			Astral	DDA
HIFKDKVVL	9	0	0	3	0.9911	0.000641711	0	sp|Q99873|ANM1_HUMAN	Q99873	ANM1_HUMAN	PRMT1	Protein arginine N-methyltransferase 1	PRMT3	sp|O60678|ANM3_HUMAN	Astral	DDA
ISDYAVKIV	9	122	130	2	0.9922	0.000641711	1	sp|Q99873|ANM1_HUMAN	Q99873	ANM1_HUMAN	PRMT1	Protein arginine N-methyltransferase 1			Astral	DDA
ILDELAEKL	9	232	240	2	0.9918	0.000641711	1	sp|Q99961|SH3G1_HUMAN	Q99961	SH3G1_HUMAN	SH3GL1	Endophilin-A2			Astral	DDA
TSDKGFVTM	9	582	590	2	0.9916	0.000641711	2	sp|Q9BQ39|DDX50_HUMAN	Q9BQ39	DDX50_HUMAN	DDX50	ATP-dependent RNA helicase DDX50			Astral	DDA
AVHETLVAV	9	205	213	2	0.9919	0.000641711	1	sp|Q9BRY0|S39A3_HUMAN	Q9BRY0	S39A3_HUMAN	SLC39A3	Zinc transporter ZIP3			Astral	DDA
AEWSSKTSY	9	52	60	2	0.9924	0.000641711	2	sp|Q9BT92|TCHP_HUMAN	Q9BT92	TCHP_HUMAN	TCHP	Trichoplein keratin filament-binding protein			Astral	DDA
LLLPPPPCPA	10	19	28	2	0.9907	0.000641711	1	sp|Q9BTY2|FUCO2_HUMAN	Q9BTY2	FUCO2_HUMAN	FUCA2	Plasma alpha-L-fucosidase			Astral	DDA
EESIRAHVM	9	316	324	3	0.9919	0.000641711	1	sp|Q9BV36|MELPH_HUMAN	Q9BV36	MELPH_HUMAN	MLPH	Melanophilin			Astral	DDA
YSDVEHTSV	9	111	119	2	0.9924	0.000641711	1	sp|Q9BX73|TM2D2_HUMAN	Q9BX73	TM2D2_HUMAN	TM2D2	TM2 domain-containing protein 2			Astral	DDA
VEADDVRAW	9	135	143	2	0.9915	0.000641711	1	sp|Q9BZR9|TRIM8_HUMAN	Q9BZR9	TRIM8_HUMAN	TRIM8	E3 ubiquitin-protein ligase TRIM8			Astral	DDA
SILETVTAV	9	102	110	2	0.9921	0.000641711	1	sp|Q9C040|TRIM2_HUMAN	Q9C040	TRIM2_HUMAN	TRIM2	Tripartite motif-containing protein 2			Astral	DDA
SLDSTLHAV	9	40	48	2	0.9921	0.000641711	2	sp|Q9C099|LRCC1_HUMAN	Q9C099	LRCC1_HUMAN	LRRCC1	Leucine-rich repeat and coiled-coil domain-containing protein 1			Astral	DDA
KLIVKEYEV	9	334	342	2	0.9913	0.000641711	1	sp|Q9H0U9|TSYL1_HUMAN	Q9H0U9	TSYL1_HUMAN	TSPYL1	Testis-specific Y-encoded-like protein 1			Astral	DDA
EEVSGHLY	8	235	242	2	0.9912	0.000641711	1	sp|Q9H0X4|F234A_HUMAN	Q9H0X4	F234A_HUMAN	FAM234A	Protein FAM234A			Astral	DDA
KLTDYQVTL	9	701	709	2	0.9915	0.000641711	2	sp|Q9H1H9|KI13A_HUMAN	Q9H1H9	KI13A_HUMAN	KIF13A	Kinesin-like protein KIF13A			Astral	DDA
GLYPKVAKI	9	838	846	2	0.992	0.000641711	1	sp|Q9H2U1|DHX36_HUMAN	Q9H2U1	DHX36_HUMAN	DHX36	ATP-dependent DNA/RNA helicase DHX36			Astral	DDA
FLIDRVFGI	9	101	109	2	0.9908	0.000641711	1	sp|Q9H3U5|MFSD1_HUMAN	Q9H3U5	MFSD1_HUMAN	MFSD1	Major facilitator superfamily domain-containing protein 1			Astral	DDA
GLGGVFKV	8	1364	1371	2	0.9923	0.000641711	6	sp|Q9H6S0|YTDC2_HUMAN	Q9H6S0	YTDC2_HUMAN	YTHDC2	3'-5' RNA helicase YTHDC2			Astral	DDA
AEITPKGRAL	10	69	78	2	0.991	0.000641711	1	sp|Q9NPA8|ENY2_HUMAN	Q9NPA8	ENY2_HUMAN	ENY2	Transcription and mRNA export factor ENY2			Astral	DDA
SEDFVGHLY	9	300	308	2	0.9909	0.000641711	1	sp|Q9NRD0|FBX8_HUMAN	Q9NRD0	FBX8_HUMAN	FBXO8	F-box only protein 8			Astral	DDA
TLDNGIIRV	9	688	696	2	0.9909	0.000641711	2	sp|Q9NTJ4|MA2C1_HUMAN	Q9NTJ4	MA2C1_HUMAN	MAN2C1	Alpha-mannosidase 2C1			Astral	DDA
SLAEKIQAL	9	353	361	2	0.9919	0.000641711	8	sp|Q9NWX5|ASB6_HUMAN	Q9NWX5	ASB6_HUMAN	ASB6	Ankyrin repeat and SOCS box protein 6			Astral	DDA
LMYPYIYHV	9	619	627	2	0.9906	0.000641711	1	sp|Q9NX05|F120C_HUMAN	Q9NX05	F120C_HUMAN	FAM120C	Constitutive coactivator of PPAR-gamma-like protein 2			Astral	DDA
EEIEGFRY	8	421	428	2	0.9911	0.000641711	3	sp|Q9NY93|DDX56_HUMAN	Q9NY93	DDX56_HUMAN	DDX56	Probable ATP-dependent RNA helicase DDX56			Astral	DDA
SVLGRIWKL	9	484	492	2	0.9919	0.000641711	2	sp|Q9NZN4|EHD2_HUMAN	Q9NZN4	EHD2_HUMAN	EHD2	EH domain-containing protein 2			Astral	DDA
EELAEMKRY	9	861	869	2, 3	0.9919	0.000641711	3	sp|Q9P0K7|RAI14_HUMAN	Q9P0K7	RAI14_HUMAN	RAI14	Ankycorbin			Astral	DDA
VENLPRTVI	9	59	67	2	0.9918	0.000641711	1	sp|Q9P0P0|RN181_HUMAN	Q9P0P0	RN181_HUMAN	RNF181	E3 ubiquitin-protein ligase RNF181			Astral	DDA
KLDSSGGAVQL	11	322	332	2	0.9918	0.000641711	1	sp|Q9P0V3|SH3B4_HUMAN	Q9P0V3	SH3B4_HUMAN	SH3BP4	SH3 domain-binding protein 4			Astral	DDA
VEPGLVQKF	9	720	728	2	0.9924	0.000641711	2	sp|Q9P2E5|CHPF2_HUMAN	Q9P2E5	CHPF2_HUMAN	CHPF2	Chondroitin sulfate glucuronyltransferase			Astral	DDA
ALLDVTPKAV	10	789	798	2	0.9911	0.000641711	1	sp|Q9UDY2|ZO2_HUMAN	Q9UDY2	ZO2_HUMAN	TJP2	Tight junction protein ZO-2			Astral	DDA
KLSGLTTNV	9	177	185	2	0.9914	0.000641711	1	sp|Q9UGV2|NDRG3_HUMAN	Q9UGV2	NDRG3_HUMAN	NDRG3	Protein NDRG3			Astral	DDA
EELLTDNRY	9	115	123	2	0.991	0.000641711	1	sp|Q9UHB9|SRP68_HUMAN	Q9UHB9	SRP68_HUMAN	SRP68	Signal recognition particle subunit SRP68			Astral	DDA
REEQKNLHFF	10	234	243	3	0.9922	0.000641711	1	sp|Q9UHY1|NRBP_HUMAN	Q9UHY1	NRBP_HUMAN	NRBP1	Nuclear receptor-binding protein			Astral	DDA
LLPERPPYL	9	396	404	2	0.991	0.000641711	2	sp|Q9UJM3|ERRFI_HUMAN	Q9UJM3	ERRFI_HUMAN	ERRFI1	ERBB receptor feedback inhibitor 1			Astral	DDA
FLANIGTSV	9	225	233	2	0.9922	0.000641711	1	sp|Q9UKG1|DP13A_HUMAN	Q9UKG1	DP13A_HUMAN	APPL1	DCC-interacting protein 13-alpha			Astral	DDA
AEKLVQLTF	9	589	597	2	0.9912	0.000641711	1	sp|Q9UKG9|OCTC_HUMAN	Q9UKG9	OCTC_HUMAN	CROT	Peroxisomal carnitine O-octanoyltransferase			Astral	DDA
HLLSDELLL	9	234	242	2	0.9923	0.000641711	1	sp|Q9UKT7|FBXL3_HUMAN	Q9UKT7	FBXL3_HUMAN	FBXL3	F-box/LRR-repeat protein 3			Astral	DDA
GLLDRLEVV	9	111	119	2	0.9922	0.000641711	1	sp|Q9ULQ0|STRP2_HUMAN	Q9ULQ0	STRP2_HUMAN	STRIP2	Striatin-interacting protein 2			Astral	DDA
ALLSSLARC	9	22	30	3	0.9909	0.000641711	1	sp|Q9UNW1|MINP1_HUMAN	Q9UNW1	MINP1_HUMAN	MINPP1	Multiple inositol polyphosphate phosphatase 1			Astral	DDA
KLWKSGFSL	9	185	193	2	0.9913	0.000641711	1	sp|Q9UNZ2|NSF1C_HUMAN	Q9UNZ2	NSF1C_HUMAN	NSFL1C	NSFL1 cofactor p47			Astral	DDA
RLAEVVHEL	9	283	291	2	0.9916	0.000641711	2	sp|Q9Y222|DMTF1_HUMAN	Q9Y222	DMTF1_HUMAN	DMTF1	Cyclin-D-binding Myb-like transcription factor 1			Astral	DDA
ALDFDPYRV	9	25	33	2	0.9916	0.000641711	1	sp|Q9Y2G8|DJC16_HUMAN	Q9Y2G8	DJC16_HUMAN	DNAJC16	DnaJ homolog subfamily C member 16			Astral	DDA
SLSFMNPRL	9	219	227	2	0.9911	0.000641711	1	sp|Q9Y2T2|AP3M1_HUMAN	Q9Y2T2	AP3M1_HUMAN	AP3M1	AP-3 complex subunit mu-1			Astral	DDA
YKDDPVDL	8	710	717	2	0.9918	0.000641711	1	sp|Q9Y2W1|TR150_HUMAN	Q9Y2W1	TR150_HUMAN	THRAP3	Thyroid hormone receptor-associated protein 3			Astral	DDA
QEISDETRVF	10	802	811	2	0.9911	0.000641711	1	sp|Q9Y4K4|M4K5_HUMAN	Q9Y4K4	M4K5_HUMAN	MAP4K5	Mitogen-activated protein kinase kinase kinase kinase 5			Astral	DDA
MLFSIRSFV	9	41	49	2	0.9918	0.000641711	2	sp|Q9Y5R8|TPPC1_HUMAN	Q9Y5R8	TPPC1_HUMAN	TRAPPC1	Trafficking protein particle complex subunit 1			Astral	DDA
QETQLIHVY	9	399	407	2	0.9917	0.000641711	1	sp|Q9Y5X2|SNX8_HUMAN	Q9Y5X2	SNX8_HUMAN	SNX8	Sorting nexin-8			Astral	DDA
HEYLGRRSW	9	896	904	3	0.9906	0.000641711	1	sp|Q9Y6J0|CABIN_HUMAN	Q9Y6J0	CABIN_HUMAN	CABIN1	Calcineurin-binding protein cabin-1			Astral	DDA
SLAEGLRTV	9	247	255	2	0.9913	0.000641711	3	sp|Q9Y6K5|OAS3_HUMAN	Q9Y6K5	OAS3_HUMAN	OAS3	2'-5'-oligoadenylate synthase 3			Astral	DDA
KLLSFTHKL	9	634	642	3	0.9918	0.000637891	1	sp|A3KMH1|VWA8_HUMAN	A3KMH1	VWA8_HUMAN	VWA8	von Willebrand factor A domain-containing protein 8			Astral	DDA
GLHNVVYGI	9	373	381	2	0.9932	0.000637891	1	sp|A5YKK6|CNOT1_HUMAN	A5YKK6	CNOT1_HUMAN	CNOT1	CCR4-NOT transcription complex subunit 1			Astral	DDA
KLFDAPLSI	9	210	218	2	0.993	0.000637891	1	sp|A8K0Z3|WASH1_HUMAN	A8K0Z3	WASH1_HUMAN	WASHC1	WASH complex subunit 1	WASH2P, WASH3P, WASH4P, WASH6P	sp|A8MWX3|WASH4_HUMAN, sp|C4AMC7|WASH3_HUMAN, sp|Q6VEQ5|WASH2_HUMAN, sp|Q9NQA3|WASH6_HUMAN	Astral	DDA
TEKTTTYQY	9	616	624	2	0.9936	0.000637891	1	sp|A8MW92|P20L1_HUMAN	A8MW92	P20L1_HUMAN	PHF20L1	PHD finger protein 20-like protein 1			Astral	DDA
NEYPTPRSY	9	171	179	2	0.9939	0.000637891	3	sp|A8MZ97|CB074_HUMAN	A8MZ97	CB074_HUMAN	C2orf74	Uncharacterized protein C2orf74			Astral	DDA
SLDQPTQTV	9	835	843	2	0.9925	0.000637891	4	sp|B5ME19|EIFCL_HUMAN	B5ME19	EIFCL_HUMAN	EIF3CL	Eukaryotic translation initiation factor 3 subunit C-like protein	EIF3C	sp|Q99613|EIF3C_HUMAN	Astral	DDA
AVADTVYRA	9	118	126	2	0.9928	0.000637891	5	sp|O00159|MYO1C_HUMAN	O00159	MYO1C_HUMAN	MYO1C	Unconventional myosin-Ic			Astral	DDA
LLPKLHIV	8	180	187	2	0.9932	0.000637891	2	sp|O00299|CLIC1_HUMAN	O00299	CLIC1_HUMAN	CLIC1	Chloride intracellular channel protein 1	CLIC3, CLIC4	sp|O95833|CLIC3_HUMAN, sp|Q9Y696|CLIC4_HUMAN	Astral	DDA
ALSERAVAV	9	135	143	2	0.9936	0.000637891	1	sp|O00487|PSDE_HUMAN	O00487	PSDE_HUMAN	PSMD14	26S proteasome non-ATPase regulatory subunit 14			Astral	DDA
KVIPVYVGV	9	654	662	2	0.9921	0.000637891	1	sp|O00522|KRIT1_HUMAN	O00522	KRIT1_HUMAN	KRIT1	Krev interaction trapped protein 1			Astral	DDA
HLDEHVPVV	9	204	212	2	0.992	0.000637891	1	sp|O14544|SOCS6_HUMAN	O14544	SOCS6_HUMAN	SOCS6	Suppressor of cytokine signaling 6			Astral	DDA
VQDVEVHL	8	39	46	2	0.9924	0.000637891	1	sp|O14618|CCS_HUMAN	O14618	CCS_HUMAN	CCS	Copper chaperone for superoxide dismutase			Astral	DDA
YLPELLQTV	9	228	236	2	0.9926	0.000637891	3	sp|O14682|ENC1_HUMAN	O14682	ENC1_HUMAN	ENC1	Ectoderm-neural cortex protein 1			Astral	DDA
IIDDTIFNL	9	1094	1102	2	0.993	0.000637891	3	sp|O15118|NPC1_HUMAN	O15118	NPC1_HUMAN	NPC1	NPC intracellular cholesterol transporter 1			Astral	DDA
AGDGDVKL	8	3	10	2	0.9924	0.000637891	4	sp|O15173|PGRC2_HUMAN	O15173	PGRC2_HUMAN	PGRMC2	Membrane-associated progesterone receptor component 2			Astral	DDA
LLIPGLATA	9	16	24	2	0.9916	0.000637891	2	sp|O15239|NDUA1_HUMAN	O15239	NDUA1_HUMAN	NDUFA1	NADH dehydrogenase [ubiquinone] 1 alpha subcomplex subunit 1			Astral	DDA
AEDFADQFLR	10	10	19	2	0.9931	0.000637891	1	sp|O15260|SURF4_HUMAN	O15260	SURF4_HUMAN	SURF4	Surfeit locus protein 4			Astral	DDA
QEVGYSIRF	9	215	223	2	0.9921	0.000637891	2	sp|O43143|DHX15_HUMAN	O43143	DHX15_HUMAN	DHX15	ATP-dependent RNA helicase DHX15			Astral	DDA
LLSEILHLL	9	1355	1363	2	0.9925	0.000637891	1	sp|O43432|IF4G3_HUMAN	O43432	IF4G3_HUMAN	EIF4G3	Eukaryotic translation initiation factor 4 gamma 3			Astral	DDA
KIFSHLQHV	9	185	193	3	0.9928	0.000637891	3	sp|O43570|CAH12_HUMAN	O43570	CAH12_HUMAN	CA12	Carbonic anhydrase 12			Astral	DDA
ILYDKYFSL	9	437	445	2	0.9923	0.000637891	1	sp|O43572|AKA10_HUMAN	O43572	AKA10_HUMAN	AKAP10	A-kinase anchor protein 10, mitochondrial			Astral	DDA
EDGISSVKF	9	14	22	2	0.9933	0.000637891	1	sp|O43684|BUB3_HUMAN	O43684	BUB3_HUMAN	BUB3	Mitotic checkpoint protein BUB3			Astral	DDA
AVIEHLERL	9	35	43	3	0.9918	0.000637891	1	sp|O43716|GATC_HUMAN	O43716	GATC_HUMAN	GATC	Glutamyl-tRNA(Gln) amidotransferase subunit C, mitochondrial			Astral	DDA
ILFGLIKDV	9	531	539	2	0.9938	0.000637891	1	sp|O60231|DHX16_HUMAN	O60231	DHX16_HUMAN	DHX16	Pre-mRNA-splicing factor ATP-dependent RNA helicase DHX16			Astral	DDA
QLFEKIMAL	9	861	869	2	0.9935	0.000637891	1	sp|O60306|AQR_HUMAN	O60306	AQR_HUMAN	AQR	RNA helicase aquarius			Astral	DDA
ALLSGLREA	9	814	822	2	0.9923	0.000637891	2	sp|O60341|KDM1A_HUMAN	O60341	KDM1A_HUMAN	KDM1A	Lysine-specific histone demethylase 1A			Astral	DDA
AEGAGLHAL	9	151	159	2	0.9926	0.000637891	1	sp|O75064|DEN4B_HUMAN	O75064	DEN4B_HUMAN	DENND4B	DENN domain-containing protein 4B			Astral	DDA
SEFEELERKY	10	112	121	3	0.9932	0.000637891	1	sp|O75164|KDM4A_HUMAN	O75164	KDM4A_HUMAN	KDM4A	Lysine-specific demethylase 4A			Astral	DDA
EEDGQLKSL	9	219	227	2	0.9921	0.000637891	1	sp|O75190|DNJB6_HUMAN	O75190	DNJB6_HUMAN	DNAJB6	DnaJ homolog subfamily B member 6			Astral	DDA
SILHDVVEV	9	79	87	2	0.9922	0.000637891	2	sp|O75391|SPAG7_HUMAN	O75391	SPAG7_HUMAN	SPAG7	Sperm-associated antigen 7			Astral	DDA
SAEKAPVSV	9	577	585	2	0.9937	0.000637891	1	sp|O75410|TACC1_HUMAN	O75410	TACC1_HUMAN	TACC1	Transforming acidic coiled-coil-containing protein 1			Astral	DDA
MMFDEPVLL	9	1317	1325	2	0.9921	0.000637891	1	sp|O75592|MYCB2_HUMAN	O75592	MYCB2_HUMAN	MYCBP2	E3 ubiquitin-protein ligase MYCBP2			Astral	DDA
SLYGGNAVVEL	11	253	263	2	0.9934	0.000637891	1	sp|O75787|RENR_HUMAN	O75787	RENR_HUMAN	ATP6AP2	Renin receptor			Astral	DDA
AVWAGPAQA	9	568	576	2	0.9921	0.000637891	1	sp|O75807|PR15A_HUMAN	O75807	PR15A_HUMAN	PPP1R15A	Protein phosphatase 1 regulatory subunit 15A			Astral	DDA
GLQEGTHEL	9	170	178	2	0.9924	0.000637891	3	sp|O76094|SRP72_HUMAN	O76094	SRP72_HUMAN	SRP72	Signal recognition particle subunit SRP72			Astral	DDA
YLLPFISKL	9	362	370	2	0.9921	0.000637891	1	sp|O94822|LTN1_HUMAN	O94822	LTN1_HUMAN	LTN1	E3 ubiquitin-protein ligase listerin			Astral	DDA
EETSAIRVGF	10	478	487	2	0.9925	0.000637891	1	sp|O94855|SC24D_HUMAN	O94855	SC24D_HUMAN	SEC24D	Protein transport protein Sec24D			Astral	DDA
KQISTLESV	9	402	410	2	0.9928	0.000637891	1	sp|O94874|UFL1_HUMAN	O94874	UFL1_HUMAN	UFL1	E3 UFM1-protein ligase 1			Astral	DDA
YLIGQHVTA	9	365	373	2	0.9928	0.000637891	2	sp|O94952|FBX21_HUMAN	O94952	FBX21_HUMAN	FBXO21	F-box only protein 21			Astral	DDA
AEMQFGELL	9	215	223	2	0.9925	0.000637891	1	sp|O95361|TRI16_HUMAN	O95361	TRI16_HUMAN	TRIM16	Tripartite motif-containing protein 16			Astral	DDA
AEVLDLRRLY	10	1592	1601	3	0.9931	0.000637891	1	sp|O95602|RPA1_HUMAN	O95602	RPA1_HUMAN	POLR1A	DNA-directed RNA polymerase I subunit RPA1			Astral	DDA
YGDVHRV	7	382	388	2	0.9932	0.000637891	2	sp|O95758|PTBP3_HUMAN	O95758	PTBP3_HUMAN	PTBP3	Polypyrimidine tract-binding protein 3			Astral	DDA
RESGPPHMKNF	11	206	216	3	0.9937	0.000637891	1	sp|O95793|STAU1_HUMAN	O95793	STAU1_HUMAN	STAU1	Double-stranded RNA-binding protein Staufen homolog 1			Astral	DDA
LLYEHQNNL	9	105	113	2	0.9916	0.000637891	1	sp|O95995|DRC4_HUMAN	O95995	DRC4_HUMAN	GAS8	Dynein regulatory complex subunit 4			Astral	DDA
ALLETNPYLL	10	348	357	2	0.9935	0.000637891	2	sp|O96005|CLPT1_HUMAN	O96005	CLPT1_HUMAN	CLPTM1	Putative lipid scramblase CLPTM1			Astral	DDA
TEVASNRIY	9	434	442	2	0.9938	0.000637891	1	sp|P01130|LDLR_HUMAN	P01130	LDLR_HUMAN	LDLR	Low-density lipoprotein receptor			Astral	DDA
GPPPQGGRPQ	10	148	157	2	0.9935	0.000637891	2	sp|P02810|PRPC_HUMAN	P02810	PRPC_HUMAN	PRH2	Salivary acidic proline-rich phosphoprotein 1/2			Astral	DDA
SGDFRNALL	9	173	181	2	0.9929	0.000637891	1	sp|P04083|ANXA1_HUMAN	P04083	ANXA1_HUMAN	ANXA1	Annexin A1			Astral	DDA
NMQDMVEDY	9	258	266	2	0.9916	0.000637891	1	sp|P04264|K2C1_HUMAN	P04264	K2C1_HUMAN	KRT1	Keratin, type II cytoskeletal 1			Astral	DDA
SRQFSSR	7	2	8	2	0.9921	0.000637891	1	sp|P04264|K2C1_HUMAN	P04264	K2C1_HUMAN	KRT1	Keratin, type II cytoskeletal 1			Astral	DDA
VKKQISNL	8	415	422	2	0.9922	0.000637891	1	sp|P04264|K2C1_HUMAN	P04264	K2C1_HUMAN	KRT1	Keratin, type II cytoskeletal 1			Astral	DDA
AESDIMKRQ	9	827	835	2	0.9924	0.000637891	1	sp|P05023|AT1A1_HUMAN	P05023	AT1A1_HUMAN	ATP1A1	Sodium/potassium-transporting ATPase subunit alpha-1	ATP1A2, ATP1A3	sp|P13637|AT1A3_HUMAN, sp|P50993|AT1A2_HUMAN	Astral	DDA
EDEEAESATGK	11	79	89	2	0.9925	0.000637891	1	sp|P06454|PTMA_HUMAN	P06454	PTMA_HUMAN	PTMA	Prothymosin alpha			Astral	DDA
EESDLAQQY	9	86	94	2	0.9928	0.000637891	1	sp|P07237|PDIA1_HUMAN	P07237	PDIA1_HUMAN	P4HB	Protein disulfide-isomerase			Astral	DDA
HVADFAPEV	9	1093	1101	2	0.992	0.000637891	1	sp|P07814|SYEP_HUMAN	P07814	SYEP_HUMAN	EPRS1	Bifunctional glutamate/proline--tRNA ligase			Astral	DDA
LEKKVEKV	8	579	586	2	0.9929	0.000637891	1	sp|P07900|HS90A_HUMAN	P07900	HS90A_HUMAN	HSP90AA1	Heat shock protein HSP 90-alpha			Astral	DDA
ILIRYEPQL	9	612	620	2	0.9937	0.000637891	1	sp|P07942|LAMB1_HUMAN	P07942	LAMB1_HUMAN	LAMB1	Laminin subunit beta-1			Astral	DDA
KLDSDTLEV	9	78	86	2	0.9928	0.000637891	2	sp|P08254|MMP3_HUMAN	P08254	MMP3_HUMAN	MMP3	Stromelysin-1			Astral	DDA
GQVINETSQHHDDLE	15	452	466	3	0.9933	0.000637891	2	sp|P08670|VIME_HUMAN	P08670	VIME_HUMAN	VIM	Vimentin			Astral	DDA
KLLEGEESRL	10	0	0	2	0.9928	0.000637891	0	sp|P08670|VIME_HUMAN	P08670	VIME_HUMAN	VIM	Vimentin	DES, KRT7, KRT8, PRPH	sp|P05787|K2C8_HUMAN, sp|P08729|K2C7_HUMAN, sp|P17661|DESM_HUMAN, sp|P41219|PERI_HUMAN	Astral	DDA
AGDHPVEL	8	208	215	2	0.9932	0.000637891	2	sp|P09486|SPRC_HUMAN	P09486	SPRC_HUMAN	SPARC	SPARC			Astral	DDA
ILSEVQQAV	9	712	720	2	0.9916	0.000637891	1	sp|P09874|PARP1_HUMAN	P09874	PARP1_HUMAN	PARP1	Poly [ADP-ribose] polymerase 1			Astral	DDA
ALWTVQEA	8	23	30	2	0.9929	0.000637891	5	sp|P09919|CSF3_HUMAN	P09919	CSF3_HUMAN	CSF3	Granulocyte colony-stimulating factor			Astral	DDA
TIGLIHAV	8	92	99	2	0.993	0.000637891	3	sp|P09936|UCHL1_HUMAN	P09936	UCHL1_HUMAN	UCHL1	Ubiquitin carboxyl-terminal hydrolase isozyme L1			Astral	DDA
FLGPEPKSV	9	342	350	2	0.9917	0.000637891	1	sp|P10253|LYAG_HUMAN	P10253	LYAG_HUMAN	GAA	Lysosomal alpha-glucosidase			Astral	DDA
SLMMTIINL	9	763	771	2	0.9937	0.000637891	1	sp|P11388|TOP2A_HUMAN	P11388	TOP2A_HUMAN	TOP2A	DNA topoisomerase 2-alpha			Astral	DDA
RMFGIPVVV	9	746	754	2	0.9927	0.000637891	1	sp|P11586|C1TC_HUMAN	P11586	C1TC_HUMAN	MTHFD1	C-1-tetrahydrofolate synthase, cytoplasmic			Astral	DDA
AETTTLFQF	9	2627	2635	2	0.9925	0.000637891	1	sp|P12111|CO6A3_HUMAN	P12111	CO6A3_HUMAN	COL6A3	Collagen alpha-3(VI) chain			Astral	DDA
FSDDPKVEF	9	1276	1284	2	0.9923	0.000637891	1	sp|P12111|CO6A3_HUMAN	P12111	CO6A3_HUMAN	COL6A3	Collagen alpha-3(VI) chain			Astral	DDA
VLGAVRSYA	9	20	28	2	0.9931	0.000637891	1	sp|P13473|LAMP2_HUMAN	P13473	LAMP2_HUMAN	LAMP2	Lysosome-associated membrane glycoprotein 2			Astral	DDA
LQIDNARLA	9	222	230	2	0.9929	0.000637891	2	sp|P13645|K1C10_HUMAN	P13645	K1C10_HUMAN	KRT10	Keratin, type I cytoskeletal 10	KRT12, KRT14, KRT16, KRT17, KRT18, KRT19, KRT28	sp|P02533|K1C14_HUMAN, sp|P05783|K1C18_HUMAN, sp|P08727|K1C19_HUMAN, sp|P08779|K1C16_HUMAN, sp|Q04695|K1C17_HUMAN, sp|Q7Z3Y7|K1C28_HUMAN, sp|Q99456|K1C12_HUMAN	Astral	DDA
SSSKGSLGGGFSSG	14	37	50	2	0.9923	0.000637891	1	sp|P13645|K1C10_HUMAN	P13645	K1C10_HUMAN	KRT10	Keratin, type I cytoskeletal 10			Astral	DDA
YENEVALR	8	238	245	2	0.9932	0.000637891	5	sp|P13645|K1C10_HUMAN	P13645	K1C10_HUMAN	KRT10	Keratin, type I cytoskeletal 10			Astral	DDA
SVDGPIRL	8	297	304	2	0.9938	0.000637891	2	sp|P15170|ERF3A_HUMAN	P15170	ERF3A_HUMAN	GSPT1	Eukaryotic peptide chain release factor GTP-binding subunit ERF3A			Astral	DDA
GLSPEIHTL	9	210	218	2	0.9931	0.000637891	2	sp|P16298|PP2BB_HUMAN	P16298	PP2BB_HUMAN	PPP3CB	Serine/threonine-protein phosphatase 2B catalytic subunit beta isoform			Astral	DDA
SLLEKQQEV	9	84	92	2	0.992	0.000637891	1	sp|P17027|ZNF23_HUMAN	P17027	ZNF23_HUMAN	ZNF23	Zinc finger protein 23			Astral	DDA
STDLVAKL	8	460	467	2	0.9927	0.000637891	1	sp|P17987|TCPA_HUMAN	P17987	TCPA_HUMAN	TCP1	T-complex protein 1 subunit alpha			Astral	DDA
GEQAIRQIL	9	295	303	2	0.9923	0.000637891	1	sp|P18206|VINC_HUMAN	P18206	VINC_HUMAN	VCL	Vinculin			Astral	DDA
KLGEFVVTL	9	148	156	2	0.9924	0.000637891	1	sp|P20594|ANPRB_HUMAN	P20594	ANPRB_HUMAN	NPR2	Atrial natriuretic peptide receptor 2			Astral	DDA
KLAAAISEV	9	534	542	2	0.9925	0.000637891	2	sp|P20810|ICAL_HUMAN	P20810	ICAL_HUMAN	CAST	Calpastatin			Astral	DDA
ITSSVLHYV	9	16	24	2	0.9937	0.000637891	1	sp|P23470|PTPRG_HUMAN	P23470	PTPRG_HUMAN	PTPRG	Receptor-type tyrosine-protein phosphatase gamma			Astral	DDA
VSDGVIKV	8	7	14	2	0.9936	0.000637891	3	sp|P23528|COF1_HUMAN	P23528	COF1_HUMAN	CFL1	Cofilin-1			Astral	DDA
EEGSNKRLF	9	60	68	2	0.9933	0.000637891	1	sp|P25788|PSA3_HUMAN	P25788	PSA3_HUMAN	PSMA3	Proteasome subunit alpha type-3			Astral	DDA
SLSDHIVLL	9	452	460	2	0.9936	0.000637891	1	sp|P26006|ITA3_HUMAN	P26006	ITA3_HUMAN	ITGA3	Integrin alpha-3			Astral	DDA
KESPLLFKF	9	72	80	2	0.9927	0.000637891	1	sp|P26038|MOES_HUMAN	P26038	MOES_HUMAN	MSN	Moesin			Astral	DDA
TEMALAKDM	9	256	264	2	0.992	0.000637891	1	sp|P27816|MAP4_HUMAN	P27816	MAP4_HUMAN	MAP4	Microtubule-associated protein 4			Astral	DDA
AAEEPSKV	8	257	264	2	0.9935	0.000637891	2	sp|P29966|MARCS_HUMAN	P29966	MARCS_HUMAN	MARCKS	Myristoylated alanine-rich C-kinase substrate			Astral	DDA
VLFHSSPAL	9	72	80	2	0.9922	0.000637891	1	sp|P33908|MA1A1_HUMAN	P33908	MA1A1_HUMAN	MAN1A1	Mannosyl-oligosaccharide 1,2-alpha-mannosidase IA			Astral	DDA
RADSVGKLV	9	153	161	2	0.9932	0.000637891	1	sp|P33993|MCM7_HUMAN	P33993	MCM7_HUMAN	MCM7	DNA replication licensing factor MCM7			Astral	DDA
SEGYPGQRY	9	74	82	2	0.9929	0.000637891	2	sp|P34896|GLYC_HUMAN	P34896	GLYC_HUMAN	SHMT1	Serine hydroxymethyltransferase, cytosolic			Astral	DDA
FADDPCSSV	9	111	119	2	0.9919	0.000637891	2	sp|P35221|CTNA1_HUMAN	P35221	CTNA1_HUMAN	CTNNA1	Catenin alpha-1	CTNNA2	sp|P26232|CTNA2_HUMAN	Astral	DDA
AQNAVRLHY	9	481	489	3	0.9933	0.000637891	1	sp|P35222|CTNB1_HUMAN	P35222	CTNB1_HUMAN	CTNNB1	Catenin beta-1			Astral	DDA
ILIGETIKI	9	321	329	2	0.9931	0.000637891	2	sp|P35354|PGH2_HUMAN	P35354	PGH2_HUMAN	PTGS2	Prostaglandin G/H synthase 2	PTGS1	sp|P23219|PGH1_HUMAN	Astral	DDA
FLPEPMGTA	9	205	213	2	0.9925	0.000637891	1	sp|P35613|BASI_HUMAN	P35613	BASI_HUMAN	BSG	Basigin			Astral	DDA
NLQEGEFLL	9	111	119	2	0.992	0.000637891	1	sp|P35869|AHR_HUMAN	P35869	AHR_HUMAN	AHR	Aryl hydrocarbon receptor			Astral	DDA
VLLESEQFL	9	2	10	2	0.9929	0.000637891	3	sp|P37108|SRP14_HUMAN	P37108	SRP14_HUMAN	SRP14	Signal recognition particle 14 kDa protein			Astral	DDA
VIDYAVKI	8	13	20	2	0.9928	0.000637891	3	sp|P38117|ETFB_HUMAN	P38117	ETFB_HUMAN	ETFB	Electron transfer flavoprotein subunit beta			Astral	DDA
MLNEHDFEV	9	1728	1736	2	0.9926	0.000637891	2	sp|P38398|BRCA1_HUMAN	P38398	BRCA1_HUMAN	BRCA1	Breast cancer type 1 susceptibility protein			Astral	DDA
SLAETDKITL	10	500	509	2	0.9934	0.000637891	1	sp|P38606|VATA_HUMAN	P38606	VATA_HUMAN	ATP6V1A	V-type proton ATPase catalytic subunit A			Astral	DDA
KEGTGKMNF	9	78	86	2	0.9937	0.000637891	1	sp|P41208|CETN2_HUMAN	P41208	CETN2_HUMAN	CETN2	Centrin-2			Astral	DDA
FEHTFHV	7	589	595	2	0.9939	0.000637891	2	sp|P41250|GARS_HUMAN	P41250	GARS_HUMAN	GARS1	Glycine--tRNA ligase			Astral	DDA
TEMAAYRLY	9	709	717	2	0.993	0.000637891	1	sp|P41252|SYIC_HUMAN	P41252	SYIC_HUMAN	IARS1	Isoleucine--tRNA ligase, cytoplasmic			Astral	DDA
QQLDSKFLEQV	11	8	18	2	0.9923	0.000637891	1	sp|P42224|STAT1_HUMAN	P42224	STAT1_HUMAN	STAT1	Signal transducer and activator of transcription 1-alpha/beta			Astral	DDA
YVDFPQHL	8	19	26	2	0.9927	0.000637891	2	sp|P42226|STAT6_HUMAN	P42226	STAT6_HUMAN	STAT6	Signal transducer and activator of transcription 6			Astral	DDA
FAEGITKI	8	1023	1030	2	0.993	0.000637891	1	sp|P42285|MTREX_HUMAN	P42285	MTREX_HUMAN	MTREX	Exosome RNA helicase MTR4			Astral	DDA
RLLSFVVLA	9	2	10	2	0.9935	0.000637891	1	sp|P43308|SSRB_HUMAN	P43308	SSRB_HUMAN	SSR2	Translocon-associated protein subunit beta			Astral	DDA
AADGKGVVVV	10	54	63	2	0.993	0.000637891	3	sp|P46779|RL28_HUMAN	P46779	RL28_HUMAN	RPL28	60S ribosomal protein L28			Astral	DDA
IIDEQPLIF	9	141	149	2	0.9924	0.000637891	2	sp|P48059|LIMS1_HUMAN	P48059	LIMS1_HUMAN	LIMS1	LIM and senescent cell antigen-like-containing domain protein 1			Astral	DDA
AEDPLVQSL	9	251	259	2	0.9927	0.000637891	1	sp|P48449|LSS_HUMAN	P48449	LSS_HUMAN	LSS	Lanosterol synthase			Astral	DDA
FLIEEQKIV	9	95	103	2	0.9921	0.000637891	1	sp|P49207|RL34_HUMAN	P49207	RL34_HUMAN	RPL34	60S ribosomal protein L34			Astral	DDA
RVDAQPVKV	9	331	339	2	0.9937	0.000637891	1	sp|P49366|DHYS_HUMAN	P49366	DHYS_HUMAN	DHPS	Deoxyhypusine synthase			Astral	DDA
TLFPKDVQL	9	120	128	2	0.9917	0.000637891	2	sp|P49450|CENPA_HUMAN	P49450	CENPA_HUMAN	CENPA	Histone H3-like centromeric protein A			Astral	DDA
IAEEKGLVV	9	428	436	2	0.9916	0.000637891	2	sp|P49588|SYAC_HUMAN	P49588	SYAC_HUMAN	AARS1	Alanine--tRNA ligase, cytoplasmic			Astral	DDA
VVLSYVKEI	9	282	290	2	0.9934	0.000637891	1	sp|P49754|VPS41_HUMAN	P49754	VPS41_HUMAN	VPS41	Vacuolar protein sorting-associated protein 41 homolog			Astral	DDA
KLSSLIILM	9	263	271	2	0.992	0.000637891	2	sp|P50454|SERPH_HUMAN	P50454	SERPH_HUMAN	SERPINH1	Serpin H1			Astral	DDA
LVDGPCTQV	9	37	45	2	0.9932	0.000637891	2	sp|P50914|RL14_HUMAN	P50914	RL14_HUMAN	RPL14	60S ribosomal protein L14			Astral	DDA
KQYGNEVFL	9	171	179	2	0.992	0.000637891	1	sp|P50990|TCPQ_HUMAN	P50990	TCPQ_HUMAN	CCT8	T-complex protein 1 subunit theta			Astral	DDA
VLFTITKTV	9	519	527	2	0.9917	0.000637891	1	sp|P51812|KS6A3_HUMAN	P51812	KS6A3_HUMAN	RPS6KA3	Ribosomal protein S6 kinase alpha-3			Astral	DDA
ALQSLLHLL	9	339	347	2	0.9932	0.000637891	2	sp|P52294|IMA5_HUMAN	P52294	IMA5_HUMAN	KPNA1	Importin subunit alpha-5			Astral	DDA
FLDVVSKL	8	577	584	2	0.9925	0.000637891	1	sp|P52306|GDS1_HUMAN	P52306	GDS1_HUMAN	RAP1GDS1	Rap1 GTPase-GDP dissociation stimulator 1			Astral	DDA
TESDIREMM	9	110	118	2	0.9937	0.000637891	1	sp|P52756|RBM5_HUMAN	P52756	RBM5_HUMAN	RBM5	RNA-binding protein 5			Astral	DDA
VLVDRTIYI	9	25	33	2	0.9927	0.000637891	1	sp|P52758|RIDA_HUMAN	P52758	RIDA_HUMAN	RIDA	2-iminobutanoate/2-iminopropanoate deaminase			Astral	DDA
AENEYQTAI	9	235	243	2	0.9927	0.000637891	2	sp|P52907|CAZA1_HUMAN	P52907	CAZA1_HUMAN	CAPZA1	F-actin-capping protein subunit alpha-1	CAPZA2	sp|P47755|CAZA2_HUMAN	Astral	DDA
LLYGSIPKA	9	90	98	2	0.9936	0.000637891	1	sp|P53007|TXTP_HUMAN	P53007	TXTP_HUMAN	SLC25A1	Tricarboxylate transport protein, mitochondrial			Astral	DDA
ADDRQVKIW	9	224	232	3	0.9933	0.000637891	1	sp|P53621|COPA_HUMAN	P53621	COPA_HUMAN	COPA	Coatomer subunit alpha			Astral	DDA
EESAIRVGF	9	541	549	2	0.9933	0.000637891	1	sp|P53992|SC24C_HUMAN	P53992	SC24C_HUMAN	SEC24C	Protein transport protein Sec24C			Astral	DDA
LLDGFPRTV	9	97	105	2	0.9932	0.000637891	2	sp|P54819|KAD2_HUMAN	P54819	KAD2_HUMAN	AK2	Adenylate kinase 2, mitochondrial			Astral	DDA
KMPRLIAKV	9	17	25	3	0.9923	0.000637891	1	sp|P55010|IF5_HUMAN	P55010	IF5_HUMAN	EIF5	Eukaryotic translation initiation factor 5			Astral	DDA
KLSEELSGGRL	11	348	358	2	0.9931	0.000637891	1	sp|P61158|ARP3_HUMAN	P61158	ARP3_HUMAN	ACTR3	Actin-related protein 3			Astral	DDA
YMIDNVILL	9	104	112	2	0.9932	0.000637891	2	sp|P61421|VA0D1_HUMAN	P61421	VA0D1_HUMAN	ATP6V0D1	V-type proton ATPase subunit d 1	ATP6V0D2	sp|Q8N8Y2|VA0D2_HUMAN	Astral	DDA
RLKGQIPEI	9	73	81	2	0.9935	0.000637891	6	sp|P61758|PFD3_HUMAN	P61758	PFD3_HUMAN	VBP1	Prefoldin subunit 3			Astral	DDA
SVDGVIKEV	9	29	37	2	0.9916	0.000637891	1	sp|P61916|NPC2_HUMAN	P61916	NPC2_HUMAN	NPC2	NPC intracellular cholesterol transporter 2			Astral	DDA
LEMIEPRTL	9	39	47	2	0.9934	0.000637891	3	sp|P62249|RS16_HUMAN	P62249	RS16_HUMAN	RPS16	40S ribosomal protein S16			Astral	DDA
FNDTFVHV	8	37	44	2	0.9918	0.000637891	2	sp|P62263|RS14_HUMAN	P62263	RS14_HUMAN	RPS14	40S ribosomal protein S14			Astral	DDA
SADFKTEL	8	229	236	2	0.9918	0.000637891	3	sp|P62495|ERF1_HUMAN	P62495	ERF1_HUMAN	ETF1	Eukaryotic peptide chain release factor subunit 1			Astral	DDA
MENRPVETY	9	315	323	2	0.9933	0.000637891	1	sp|P63151|2ABA_HUMAN	P63151	2ABA_HUMAN	PPP2R2A	Serine/threonine-protein phosphatase 2A 55 kDa regulatory subunit B alpha isoform			Astral	DDA
KTQYNQVPSE	10	315	324	2	0.9932	0.000637891	1	sp|P78310|CXAR_HUMAN	P78310	CXAR_HUMAN	CXADR	Coxsackievirus and adenovirus receptor			Astral	DDA
FLLPKFHGV	9	2384	2392	3	0.9921	0.000637891	2	sp|P78527|PRKDC_HUMAN	P78527	PRKDC_HUMAN	PRKDC	DNA-dependent protein kinase catalytic subunit			Astral	DDA
GAVHDVKD	8	97	104	2	0.9924	0.000637891	3	sp|P81605|DCD_HUMAN	P81605	DCD_HUMAN	DCD	Dermcidin			Astral	DDA
ELFARKF	7	362	368	2	0.9937	0.000637891	3	sp|Q00610|CLH1_HUMAN	Q00610	CLH1_HUMAN	CLTC	Clathrin heavy chain 1			Astral	DDA
FVHDLVLYL	9	783	791	2	0.9916	0.000637891	2	sp|Q00610|CLH1_HUMAN	Q00610	CLH1_HUMAN	CLTC	Clathrin heavy chain 1	CLTCL1	sp|P53675|CLH2_HUMAN	Astral	DDA
NPGKYNI	7	521	527	2	0.9927	0.000637891	1	sp|Q00839|HNRPU_HUMAN	Q00839	HNRPU_HUMAN	HNRNPU	Heterogeneous nuclear ribonucleoprotein U			Astral	DDA
GEASKLQQF	9	1059	1067	2	0.9919	0.000637891	1	sp|Q01082|SPTB2_HUMAN	Q01082	SPTB2_HUMAN	SPTBN1	Spectrin beta chain, non-erythrocytic 1			Astral	DDA
SEQNPPYSY	9	549	557	2	0.9939	0.000637891	2	sp|Q01432|AMPD3_HUMAN	Q01432	AMPD3_HUMAN	AMPD3	AMP deaminase 3			Astral	DDA
KLDVGNIVL	9	237	245	2	0.9925	0.000637891	1	sp|Q01650|LAT1_HUMAN	Q01650	LAT1_HUMAN	SLC7A5	Large neutral amino acids transporter small subunit 1			Astral	DDA
SLLPVKPVEI	10	156	165	2	0.9932	0.000637891	1	sp|Q01831|XPC_HUMAN	Q01831	XPC_HUMAN	XPC	DNA repair protein complementing XP-C cells			Astral	DDA
IQIMKVEEI	9	124	132	2	0.9937	0.000637891	2	sp|Q02543|RL18A_HUMAN	Q02543	RL18A_HUMAN	RPL18A	60S ribosomal protein L18a			Astral	DDA
FIMPIEVHF	9	81	89	2	0.9928	0.000637891	1	sp|Q03111|ENL_HUMAN	Q03111	ENL_HUMAN	MLLT1	Protein ENL			Astral	DDA
KMDIDVPDV	9	858	866	2	0.9917	0.000637891	1	sp|Q09666|AHNK_HUMAN	Q09666	AHNK_HUMAN	AHNAK	Neuroblast differentiation-associated protein AHNAK			Astral	DDA
SLGEGHLSV	9	5582	5590	2	0.9922	0.000637891	2	sp|Q09666|AHNK_HUMAN	Q09666	AHNK_HUMAN	AHNAK	Neuroblast differentiation-associated protein AHNAK			Astral	DDA
AVTRQGIASV	10	659	668	2	0.9916	0.000637891	1	sp|Q12955|ANK3_HUMAN	Q12955	ANK3_HUMAN	ANK3	Ankyrin-3			Astral	DDA
YLFGRNPDL	9	49	57	2	0.992	0.000637891	1	sp|Q12972|PP1R8_HUMAN	Q12972	PP1R8_HUMAN	PPP1R8	Nuclear inhibitor of protein phosphatase 1			Astral	DDA
NADDFPNLF	9	326	334	2	0.9938	0.000637891	1	sp|Q13085|ACACA_HUMAN	Q13085	ACACA_HUMAN	ACACA	Acetyl-CoA carboxylase 1			Astral	DDA
GLQEAQYRL	9	83	91	2	0.9925	0.000637891	1	sp|Q13206|DDX10_HUMAN	Q13206	DDX10_HUMAN	DDX10	Probable ATP-dependent RNA helicase DDX10			Astral	DDA
HVDAHATL	8	79	86	2	0.9934	0.000637891	1	sp|Q13283|G3BP1_HUMAN	Q13283	G3BP1_HUMAN	G3BP1	Ras GTPase-activating protein-binding protein 1	G3BP2	sp|Q9UN86|G3BP2_HUMAN	Astral	DDA
RGDDTPLHL	9	65	73	2	0.9932	0.000637891	2	sp|Q13418|ILK_HUMAN	Q13418	ILK_HUMAN	ILK	Integrin-linked protein kinase			Astral	DDA
SLFSGKPEV	9	596	604	2	0.993	0.000637891	2	sp|Q14202|ZMYM3_HUMAN	Q14202	ZMYM3_HUMAN	ZMYM3	Zinc finger MYM-type protein 3			Astral	DDA
QEQQADLQRRL	11	266	276	3	0.9927	0.000637891	3	sp|Q14203|DCTN1_HUMAN	Q14203	DCTN1_HUMAN	DCTN1	Dynactin subunit 1			Astral	DDA
IVDKPAEF	8	683	690	2	0.9935	0.000637891	2	sp|Q14315|FLNC_HUMAN	Q14315	FLNC_HUMAN	FLNC	Filamin-C			Astral	DDA
KLSDSRIAL	9	101	109	2	0.9933	0.000637891	3	sp|Q14331|FRG1_HUMAN	Q14331	FRG1_HUMAN	FRG1	Protein FRG1			Astral	DDA
KLVDPERDMSL	11	191	201	2	0.9918	0.000637891	1	sp|Q14444|CAPR1_HUMAN	Q14444	CAPR1_HUMAN	CAPRIN1	Caprin-1			Astral	DDA
AENAPLHTL	9	2502	2510	2	0.9934	0.000637891	1	sp|Q14517|FAT1_HUMAN	Q14517	FAT1_HUMAN	FAT1	Protocadherin Fat 1			Astral	DDA
GEMPRNLREY	10	350	359	3	0.9933	0.000637891	1	sp|Q14534|ERG1_HUMAN	Q14534	ERG1_HUMAN	SQLE	Squalene monooxygenase			Astral	DDA
QEFEHVNGRW	10	1507	1516	3	0.9929	0.000637891	1	sp|Q14839|CHD4_HUMAN	Q14839	CHD4_HUMAN	CHD4	Chromodomain-helicase-DNA-binding protein 4			Astral	DDA
KEQELQQTL	9	2198	2206	2	0.9928	0.000637891	1	sp|Q15149|PLEC_HUMAN	Q15149	PLEC_HUMAN	PLEC	Plectin			Astral	DDA
SVYDGKLLI	9	334	342	2	0.9926	0.000637891	1	sp|Q15165|PON2_HUMAN	Q15165	PON2_HUMAN	PON2	Serum paraoxonase/arylesterase 2			Astral	DDA
IVDKTASFV	9	52	60	2	0.9926	0.000637891	3	sp|Q15459|SF3A1_HUMAN	Q15459	SF3A1_HUMAN	SF3A1	Splicing factor 3A subunit 1			Astral	DDA
KLDIISPQL	9	1308	1316	2	0.9938	0.000637891	2	sp|Q15643|TRIPB_HUMAN	Q15643	TRIPB_HUMAN	TRIP11	Thyroid receptor-interacting protein 11			Astral	DDA
QLQEELHQL	9	1241	1249	2	0.9919	0.000637891	1	sp|Q15643|TRIPB_HUMAN	Q15643	TRIPB_HUMAN	TRIP11	Thyroid receptor-interacting protein 11			Astral	DDA
AAPKAGPGV	9	171	179	2	0.9937	0.000637891	1	sp|Q15691|MARE1_HUMAN	Q15691	MARE1_HUMAN	MAPRE1	Microtubule-associated protein RP/EB family member 1			Astral	DDA
FIDENGSRL	9	440	448	2	0.9921	0.000637891	3	sp|Q16222|UAP1_HUMAN	Q16222	UAP1_HUMAN	UAP1	UDP-N-acetylhexosamine pyrophosphorylase			Astral	DDA
EERAVIKAY	9	101	109	2	0.9939	0.000637891	1	sp|Q16560|U1SBP_HUMAN	Q16560	U1SBP_HUMAN	SNRNP35	U11/U12 small nuclear ribonucleoprotein 35 kDa protein			Astral	DDA
EEIPKNAAY	9	36	44	2	0.9921	0.000637891	1	sp|Q16718|NDUA5_HUMAN	Q16718	NDUA5_HUMAN	NDUFA5	NADH dehydrogenase [ubiquinone] 1 alpha subcomplex subunit 5			Astral	DDA
QEHSGIFGF	9	26	34	2	0.9927	0.000637891	1	sp|Q16774|KGUA_HUMAN	Q16774	KGUA_HUMAN	GUK1	Guanylate kinase			Astral	DDA
SLYHVYEV	8	830	837	2	0.9923	0.000637891	2	sp|Q16849|PTPRN_HUMAN	Q16849	PTPRN_HUMAN	PTPRN	Receptor-type tyrosine-protein phosphatase-like N			Astral	DDA
VTDQKPLSL	9	475	483	2	0.9932	0.000637891	1	sp|Q16849|PTPRN_HUMAN	Q16849	PTPRN_HUMAN	PTPRN	Receptor-type tyrosine-protein phosphatase-like N			Astral	DDA
ALNEDIVRV	9	966	974	2	0.9932	0.000637891	2	sp|Q2M1P5|KIF7_HUMAN	Q2M1P5	KIF7_HUMAN	KIF7	Kinesin-like protein KIF7			Astral	DDA
AEELLNKDF	9	708	716	2	0.9922	0.000637891	1	sp|Q2M2I8|AAK1_HUMAN	Q2M2I8	AAK1_HUMAN	AAK1	AP2-associated protein kinase 1			Astral	DDA
NELGNTQNF	9	114	122	2	0.9928	0.000637891	1	sp|Q2NL82|TSR1_HUMAN	Q2NL82	TSR1_HUMAN	TSR1	Pre-rRNA-processing protein TSR1 homolog			Astral	DDA
SSDGTVKI	8	368	375	2	0.9929	0.000637891	1	sp|Q2TAY7|SMU1_HUMAN	Q2TAY7	SMU1_HUMAN	SMU1	WD40 repeat-containing protein SMU1			Astral	DDA
GLDVDGIYRV	10	309	318	2	0.9927	0.000637891	1	sp|Q53QZ3|RHG15_HUMAN	Q53QZ3	RHG15_HUMAN	ARHGAP15	Rho GTPase-activating protein 15	ARHGAP9	sp|Q9BRR9|RHG09_HUMAN	Astral	DDA
ILLPIVQKA	9	172	180	2	0.9922	0.000637891	1	sp|Q5FWF4|ZRAB3_HUMAN	Q5FWF4	ZRAB3_HUMAN	ZRANB3	DNA annealing helicase and endonuclease ZRANB3			Astral	DDA
ILDPCIYRV	9	74	82	2, 3	0.9929	0.000637891	2	sp|Q5T8I3|EEIG2_HUMAN	Q5T8I3	EEIG2_HUMAN	EEIG2	EEIG family member 2			Astral	DDA
MEIGSVAHKF	10	185	194	3	0.9917	0.000637891	1	sp|Q5T9L3|WLS_HUMAN	Q5T9L3	WLS_HUMAN	WLS	Protein wntless homolog			Astral	DDA
VLLEKVIFA	9	264	272	2	0.9928	0.000637891	1	sp|Q5T9L3|WLS_HUMAN	Q5T9L3	WLS_HUMAN	WLS	Protein wntless homolog			Astral	DDA
AELPLDYKF	9	417	425	2	0.9936	0.000637891	1	sp|Q5TFE4|NT5D1_HUMAN	Q5TFE4	NT5D1_HUMAN	NT5DC1	5'-nucleotidase domain-containing protein 1			Astral	DDA
VSDNQVHL	8	1338	1345	2	0.9925	0.000637891	2	sp|Q5UIP0|RIF1_HUMAN	Q5UIP0	RIF1_HUMAN	RIF1	Telomere-associated protein RIF1			Astral	DDA
KMADEDALRKI	11	694	704	3	0.9919	0.000637891	1	sp|Q5VTR2|BRE1A_HUMAN	Q5VTR2	BRE1A_HUMAN	RNF20	E3 ubiquitin-protein ligase BRE1A			Astral	DDA
MAPPAHKSI	9	1	9	2	0.993	0.000637891	3	sp|Q5VWN6|TASO2_HUMAN	Q5VWN6	TASO2_HUMAN	TASOR2	Protein TASOR 2			Astral	DDA
SADPQHVVV	9	220	228	2	0.9933	0.000637891	1	sp|Q63HR2|TENS2_HUMAN	Q63HR2	TENS2_HUMAN	TNS2	Tensin-2			Astral	DDA
RLFPSAAQV	9	66	74	2	0.9927	0.000637891	1	sp|Q658P3|STEA3_HUMAN	Q658P3	STEA3_HUMAN	STEAP3	Metalloreductase STEAP3			Astral	DDA
FADHVSSSL	9	491	499	2	0.9928	0.000637891	2	sp|Q69YN4|VIR_HUMAN	Q69YN4	VIR_HUMAN	VIRMA	Protein virilizer homolog			Astral	DDA
QLADGLQYIFA	11	573	583	2	0.9922	0.000637891	1	sp|Q6P2Q9|PRP8_HUMAN	Q6P2Q9	PRP8_HUMAN	PRPF8	Pre-mRNA-processing-splicing factor 8			Astral	DDA
SIYPSPTGV	9	1693	1701	2	0.9925	0.000637891	2	sp|Q6P2Q9|PRP8_HUMAN	Q6P2Q9	PRP8_HUMAN	PRPF8	Pre-mRNA-processing-splicing factor 8			Astral	DDA
SEKQFSKRY	9	68	76	3	0.9939	0.000637891	1	sp|Q6P5R6|RL22L_HUMAN	Q6P5R6	RL22L_HUMAN	RPL22L1	60S ribosomal protein L22-like 1			Astral	DDA
RLLPDIRGV	9	181	189	2	0.9927	0.000637891	2	sp|Q6QNY0|BL1S3_HUMAN	Q6QNY0	BL1S3_HUMAN	BLOC1S3	Biogenesis of lysosome-related organelles complex 1 subunit 3			Astral	DDA
VLGPGPPPL	9	38	46	2	0.9924	0.000637891	1	sp|Q6UX98|ZDH24_HUMAN	Q6UX98	ZDH24_HUMAN	ZDHHC24	Probable palmitoyltransferase ZDHHC24			Astral	DDA
RLNPHDIRL	9	169	177	3	0.9919	0.000637891	1	sp|Q6ZMZ0|RN19B_HUMAN	Q6ZMZ0	RN19B_HUMAN	RNF19B	E3 ubiquitin-protein ligase RNF19B			Astral	DDA
KLYIHRVTL	9	90	98	3	0.9925	0.000637891	1	sp|Q6ZNF0|ACP7_HUMAN	Q6ZNF0	ACP7_HUMAN	ACP7	Acid phosphatase type 7			Astral	DDA
EEIARCLLQKMA	12	571	582	3	0.9936	0.000637891	1	sp|Q6ZUX3|TGRM2_HUMAN	Q6ZUX3	TGRM2_HUMAN	TOGARAM2	TOG array regulator of axonemal microtubules protein 2			Astral	DDA
YGDKHITL	8	1116	1123	2	0.9927	0.000637891	1	sp|Q7KZ85|SPT6H_HUMAN	Q7KZ85	SPT6H_HUMAN	SUPT6H	Transcription elongation factor SPT6			Astral	DDA
HLYGGIILL	9	38	46	2	0.9918	0.000637891	4	sp|Q7L211|ABHDD_HUMAN	Q7L211	ABHDD_HUMAN	ABHD13	Protein ABHD13			Astral	DDA
QLVESLHKV	9	208	216	3	0.9933	0.000637891	1	sp|Q7Z3B4|NUP54_HUMAN	Q7Z3B4	NUP54_HUMAN	NUP54	Nucleoporin p54			Astral	DDA
TEIAGMQRF	9	525	533	2	0.9916	0.000637891	1	sp|Q7Z7G8|VP13B_HUMAN	Q7Z7G8	VP13B_HUMAN	VPS13B	Intermembrane lipid transfer protein VPS13B			Astral	DDA
KEQSIVEKF	9	256	264	2	0.9928	0.000637891	1	sp|Q86U44|MTA70_HUMAN	Q86U44	MTA70_HUMAN	METTL3	N6-adenosine-methyltransferase catalytic subunit			Astral	DDA
KLLSKFYEL	9	231	239	2	0.9925	0.000637891	2	sp|Q86UV5|UBP48_HUMAN	Q86UV5	UBP48_HUMAN	USP48	Ubiquitin carboxyl-terminal hydrolase 48			Astral	DDA
ILLDNDHYA	9	337	345	2	0.9918	0.000637891	2	sp|Q86WA8|LONP2_HUMAN	Q86WA8	LONP2_HUMAN	LONP2	Lon protease homolog 2, peroxisomal			Astral	DDA
EEGAVDKSY	9	698	706	2	0.9923	0.000637891	1	sp|Q86XI2|CNDG2_HUMAN	Q86XI2	CNDG2_HUMAN	NCAPG2	Condensin-2 complex subunit G2			Astral	DDA
NEASGLYQMF	10	441	450	2	0.9927	0.000637891	1	sp|Q8IWF2|FXRD2_HUMAN	Q8IWF2	FXRD2_HUMAN	FOXRED2	FAD-dependent oxidoreductase domain-containing protein 2			Astral	DDA
SLYEENNKL	9	689	697	2	0.9929	0.000637891	2	sp|Q8IWJ2|GCC2_HUMAN	Q8IWJ2	GCC2_HUMAN	GCC2	GRIP and coiled-coil domain-containing protein 2			Astral	DDA
ALISEKLETL	10	773	782	2	0.9923	0.000637891	1	sp|Q8IXB1|DJC10_HUMAN	Q8IXB1	DJC10_HUMAN	DNAJC10	DnaJ homolog subfamily C member 10			Astral	DDA
GMLDGLVNV	9	281	289	2	0.9928	0.000637891	2	sp|Q8IXB1|DJC10_HUMAN	Q8IXB1	DJC10_HUMAN	DNAJC10	DnaJ homolog subfamily C member 10			Astral	DDA
KLGDLMVLL	9	851	859	2	0.9938	0.000637891	1	sp|Q8IY37|DHX37_HUMAN	Q8IY37	DHX37_HUMAN	DHX37	Probable ATP-dependent RNA helicase DHX37			Astral	DDA
NVDEATRLM	9	89	97	2	0.9934	0.000637891	1	sp|Q8N0T1|RBIS_HUMAN	Q8N0T1	RBIS_HUMAN	RBIS	Ribosomal biogenesis factor			Astral	DDA
FLVDGVCTV	9	493	501	2	0.9916	0.000637891	1	sp|Q8N0X7|SPART_HUMAN	Q8N0X7	SPART_HUMAN	SPART	Spartin			Astral	DDA
FLGEKIASV	9	116	124	2	0.9927	0.000637891	3	sp|Q8N128|F177A_HUMAN	Q8N128	F177A_HUMAN	FAM177A1	Protein FAM177A1			Astral	DDA
VLSGNIKTV	9	251	259	2	0.9924	0.000637891	2	sp|Q8N6D5|ANR29_HUMAN	Q8N6D5	ANR29_HUMAN	ANKRD29	Ankyrin repeat domain-containing protein 29			Astral	DDA
LLDPAQRTL	9	52	60	2	0.9929	0.000637891	1	sp|Q8N988|ZN557_HUMAN	Q8N988	ZN557_HUMAN	ZNF557	Zinc finger protein 557	ZNF558	sp|Q96NG5|ZN558_HUMAN	Astral	DDA
SESGHYYSY	9	853	861	2	0.9926	0.000637891	2	sp|Q8NB14|UBP38_HUMAN	Q8NB14	UBP38_HUMAN	USP38	Ubiquitin carboxyl-terminal hydrolase 38			Astral	DDA
HLSDALVEV	9	0	0	2	0.9933	0.000637891	0	sp|Q8NBF6|AVL9_HUMAN	Q8NBF6	AVL9_HUMAN	AVL9	Late secretory pathway protein AVL9 homolog			Astral	DDA
RLFGHLNKV	9	1471	1479	3	0.9937	0.000637891	1	sp|Q8NDA8|MROH1_HUMAN	Q8NDA8	MROH1_HUMAN	MROH1	Maestro heat-like repeat-containing protein family member 1			Astral	DDA
FAEDDRIEL	9	383	391	2	0.9939	0.000637891	2	sp|Q8NEH6|MNS1_HUMAN	Q8NEH6	MNS1_HUMAN	MNS1	Meiosis-specific nuclear structural protein 1			Astral	DDA
RMFDGKFVVA	10	392	401	2	0.993	0.000637891	3	sp|Q8TAS1|UHMK1_HUMAN	Q8TAS1	UHMK1_HUMAN	UHMK1	Serine/threonine-protein kinase Kist			Astral	DDA
SLLTVIEKL	9	586	594	2	0.9932	0.000637891	1	sp|Q8TCN5|ZN507_HUMAN	Q8TCN5	ZN507_HUMAN	ZNF507	Zinc finger protein 507			Astral	DDA
LAPPPPTSA	9	294	302	2	0.9932	0.000637891	2	sp|Q8TF74|WIPF2_HUMAN	Q8TF74	WIPF2_HUMAN	WIPF2	WAS/WASL-interacting protein family member 2			Astral	DDA
QLIKELPEL	9	435	443	2	0.9925	0.000637891	2	sp|Q8WUM4|PDC6I_HUMAN	Q8WUM4	PDC6I_HUMAN	PDCD6IP	Programmed cell death 6-interacting protein			Astral	DDA
QLIDKVWQL	9	593	601	2	0.9917	0.000637891	2	sp|Q92503|S14L1_HUMAN	Q92503	S14L1_HUMAN	SEC14L1	SEC14-like protein 1			Astral	DDA
NENGYKFLY	9	724	732	2	0.9935	0.000637891	1	sp|Q92539|LPIN2_HUMAN	Q92539	LPIN2_HUMAN	LPIN2	Phosphatidate phosphatase LPIN2			Astral	DDA
KLGDIMGV	8	474	481	2	0.9923	0.000637891	4	sp|Q92620|PRP16_HUMAN	Q92620	PRP16_HUMAN	DHX38	Pre-mRNA-splicing factor ATP-dependent RNA helicase PRP16			Astral	DDA
RESEAFHLI	9	709	717	2	0.9921	0.000637891	2	sp|Q92805|GOGA1_HUMAN	Q92805	GOGA1_HUMAN	GOLGA1	Golgin subfamily A member 1			Astral	DDA
GIAGSLKTV	9	51	59	2	0.9924	0.000637891	1	sp|Q92833|JARD2_HUMAN	Q92833	JARD2_HUMAN	JARID2	Protein Jumonji			Astral	DDA
KLGKITFI	8	264	271	2	0.992	0.000637891	1	sp|Q92890|UFD1_HUMAN	Q92890	UFD1_HUMAN	UFD1	Ubiquitin recognition factor in ER-associated degradation protein 1			Astral	DDA
AADGPQKL	8	148	155	2	0.9922	0.000637891	2	sp|Q92979|NEP1_HUMAN	Q92979	NEP1_HUMAN	EMG1	Ribosomal RNA small subunit methyltransferase NEP1			Astral	DDA
EEMDRKLRF	9	59	67	3	0.9924	0.000637891	2	sp|Q93050|VPP1_HUMAN	Q93050	VPP1_HUMAN	ATP6V0A1	V-type proton ATPase 116 kDa subunit a 1			Astral	DDA
RLYTEPLLV	9	507	515	2	0.9934	0.000637891	1	sp|Q969N2|PIGT_HUMAN	Q969N2	PIGT_HUMAN	PIGT	GPI transamidase component PIG-T			Astral	DDA
GENVIISHF	9	124	132	2	0.9921	0.000637891	2	sp|Q96AD5|PLPL2_HUMAN	Q96AD5	PLPL2_HUMAN	PNPLA2	Patatin-like phospholipase domain-containing protein 2			Astral	DDA
AEIAALRFL	9	556	564	2	0.992	0.000637891	1	sp|Q96AX1|VP33A_HUMAN	Q96AX1	VP33A_HUMAN	VPS33A	Vacuolar protein sorting-associated protein 33A			Astral	DDA
SADFHVDL	8	439	446	2	0.9929	0.000637891	1	sp|Q96BY6|DOC10_HUMAN	Q96BY6	DOC10_HUMAN	DOCK10	Dedicator of cytokinesis protein 10	DOCK11, DOCK9	sp|Q5JSL3|DOC11_HUMAN, sp|Q9BZ29|DOCK9_HUMAN	Astral	DDA
SLDALLSQV	9	11	19	2	0.9925	0.000637891	1	sp|Q96G25|MED8_HUMAN	Q96G25	MED8_HUMAN	MED8	Mediator of RNA polymerase II transcription subunit 8			Astral	DDA
KIADFGWSV	9	215	223	2	0.9936	0.000637891	1	sp|Q96GD4|AURKB_HUMAN	Q96GD4	AURKB_HUMAN	AURKB	Aurora kinase B	AURKA, AURKC	sp|O14965|AURKA_HUMAN, sp|Q9UQB9|AURKC_HUMAN	Astral	DDA
KLLGSMEQV	9	304	312	2	0.9925	0.000637891	2	sp|Q96HW7|INT4_HUMAN	Q96HW7	INT4_HUMAN	INTS4	Integrator complex subunit 4			Astral	DDA
TLFGNKIKSV	10	388	397	3	0.9936	0.000637891	1	sp|Q96JA1|LRIG1_HUMAN	Q96JA1	LRIG1_HUMAN	LRIG1	Leucine-rich repeats and immunoglobulin-like domains protein 1			Astral	DDA
ILNNKIPEA	9	696	704	2	0.9918	0.000637891	1	sp|Q96JI7|SPTCS_HUMAN	Q96JI7	SPTCS_HUMAN	SPG11	Spatacsin			Astral	DDA
DEMAAVMGF	9	181	189	2	0.9929	0.000637891	1	sp|Q96NC0|ZMAT2_HUMAN	Q96NC0	ZMAT2_HUMAN	ZMAT2	Zinc finger matrin-type protein 2			Astral	DDA
AEASALQQQQY	11	76	86	2	0.9939	0.000637891	1	sp|Q96PV6|LENG8_HUMAN	Q96PV6	LENG8_HUMAN	LENG8	Leukocyte receptor cluster member 8			Astral	DDA
FTDKANSGL	9	431	439	2	0.9921	0.000637891	2	sp|Q96RP9|EFGM_HUMAN	Q96RP9	EFGM_HUMAN	GFM1	Elongation factor G, mitochondrial			Astral	DDA
ALMKEIPAL	9	325	333	2	0.9928	0.000637891	2	sp|Q96S66|CLCC1_HUMAN	Q96S66	CLCC1_HUMAN	CLCC1	Chloride channel CLIC-like protein 1			Astral	DDA
SESAAVKEI	9	83	91	2	0.9921	0.000637891	1	sp|Q99497|PARK7_HUMAN	Q99497	PARK7_HUMAN	PARK7	Parkinson disease protein 7			Astral	DDA
VEESIAHHY	9	141	149	3	0.9931	0.000637891	1	sp|Q99807|COQ7_HUMAN	Q99807	COQ7_HUMAN	COQ7	5-demethoxyubiquinone hydroxylase, mitochondrial			Astral	DDA
KLDHVVTII	9	134	142	2	0.9919	0.000637891	1	sp|Q99873|ANM1_HUMAN	Q99873	ANM1_HUMAN	PRMT1	Protein arginine N-methyltransferase 1			Astral	DDA
VESHIQHSL	9	322	330	2	0.9937	0.000637891	2	sp|Q9BR11|ZSWM1_HUMAN	Q9BR11	ZSWM1_HUMAN	ZSWIM1	Zinc finger SWIM domain-containing protein 1			Astral	DDA
ASDLTRIHF	9	373	381	3	0.9923	0.000637891	1	sp|Q9BRR6|ADPGK_HUMAN	Q9BRR6	ADPGK_HUMAN	ADPGK	ADP-dependent glucokinase			Astral	DDA
AEKCPNLTY	9	84	92	2	0.9916	0.000637891	2	sp|Q9BTT0|AN32E_HUMAN	Q9BTT0	AN32E_HUMAN	ANP32E	Acidic leucine-rich nuclear phosphoprotein 32 family member E			Astral	DDA
AENDVIGCF	9	324	332	2	0.9936	0.000637891	1	sp|Q9BUJ2|HNRL1_HUMAN	Q9BUJ2	HNRL1_HUMAN	HNRNPUL1	Heterogeneous nuclear ribonucleoprotein U-like protein 1			Astral	DDA
AEENPIVLEF	10	349	358	2	0.9939	0.000637891	1	sp|Q9BWU0|NADAP_HUMAN	Q9BWU0	NADAP_HUMAN	SLC4A1AP	Kanadaptin			Astral	DDA
EENPIVLEF	9	350	358	2	0.9935	0.000637891	2	sp|Q9BWU0|NADAP_HUMAN	Q9BWU0	NADAP_HUMAN	SLC4A1AP	Kanadaptin			Astral	DDA
NVDSGKSTL	9	180	188	2	0.9935	0.000637891	2	sp|Q9BX10|GTPB2_HUMAN	Q9BX10	GTPB2_HUMAN	GTPBP2	GTP-binding protein 2			Astral	DDA
VELPYRYITY	10	411	420	2	0.9919	0.000637891	2	sp|Q9BX95|SGPP1_HUMAN	Q9BX95	SGPP1_HUMAN	SGPP1	Sphingosine-1-phosphate phosphatase 1			Astral	DDA
TLDQKIERV	9	411	419	3	0.9917	0.000637891	3	sp|Q9BXX0|EMIL2_HUMAN	Q9BXX0	EMIL2_HUMAN	EMILIN2	EMILIN-2			Astral	DDA
FLDDLSQKL	9	318	326	2	0.9928	0.000637891	1	sp|Q9BYT8|NEUL_HUMAN	Q9BYT8	NEUL_HUMAN	NLN	Neurolysin, mitochondrial			Astral	DDA
SLLDDLHSA	9	626	634	2	0.9936	0.000637891	5	sp|Q9C0D3|ZY11B_HUMAN	Q9C0D3	ZY11B_HUMAN	ZYG11B	Protein zyg-11 homolog B			Astral	DDA
VLYTGVVRV	9	498	506	2	0.9924	0.000637891	1	sp|Q9H1A4|APC1_HUMAN	Q9H1A4	APC1_HUMAN	ANAPC1	Anaphase-promoting complex subunit 1			Astral	DDA
ALIEVPDGFTA	11	193	203	2	0.9939	0.000637891	1	sp|Q9H4A4|AMPB_HUMAN	Q9H4A4	AMPB_HUMAN	RNPEP	Aminopeptidase B			Astral	DDA
ALFKGDFRI	9	1612	1620	2	0.9917	0.000637891	2	sp|Q9H6A9|PCX3_HUMAN	Q9H6A9	PCX3_HUMAN	PCNX3	Pecanex-like protein 3	PCNX1	sp|Q96RV3|PCX1_HUMAN	Astral	DDA
KILEINPKL	9	199	207	2	0.9925	0.000637891	1	sp|Q9H892|TTC12_HUMAN	Q9H892	TTC12_HUMAN	TTC12	Tetratricopeptide repeat protein 12			Astral	DDA
SLDDTELRL	9	159	167	2	0.9934	0.000637891	1	sp|Q9HA92|RSAD1_HUMAN	Q9HA92	RSAD1_HUMAN	RSAD1	Radical S-adenosyl methionine domain-containing protein 1, mitochondrial			Astral	DDA
EETISPRTY	9	334	342	2	0.9927	0.000637891	2	sp|Q9HCM3|K1549_HUMAN	Q9HCM3	K1549_HUMAN	KIAA1549	UPF0606 protein KIAA1549			Astral	DDA
EEQDILQRL	9	218	226	2	0.9927	0.000637891	2	sp|Q9HCM9|TRI39_HUMAN	Q9HCM9	TRI39_HUMAN	TRIM39	E3 ubiquitin-protein ligase TRIM39			Astral	DDA
SLKEDIQKA	9	66	74	2	0.9927	0.000637891	1	sp|Q9NP73|ALG13_HUMAN	Q9NP73	ALG13_HUMAN	ALG13	Putative bifunctional UDP-N-acetylglucosamine transferase and deubiquitinase ALG13			Astral	DDA
QLQDTLIHL	9	546	554	2	0.9934	0.000637891	1	sp|Q9NPI6|DCP1A_HUMAN	Q9NPI6	DCP1A_HUMAN	DCP1A	mRNA-decapping enzyme 1A			Astral	DDA
AEKELEKKF	9	257	265	3	0.9937	0.000637891	2	sp|Q9NQ48|LZTL1_HUMAN	Q9NQ48	LZTL1_HUMAN	LZTFL1	Leucine zipper transcription factor-like protein 1			Astral	DDA
KLQEQIFHL	9	498	506	2, 3	0.9937	0.000637891	2	sp|Q9NQC1|JADE2_HUMAN	Q9NQC1	JADE2_HUMAN	JADE2	E3 ubiquitin-protein ligase Jade-2			Astral	DDA
VVSEGVPRI	9	113	121	2	0.9931	0.000637891	2	sp|Q9NUP1|BL1S4_HUMAN	Q9NUP1	BL1S4_HUMAN	BLOC1S4	Biogenesis of lysosome-related organelles complex 1 subunit 4			Astral	DDA
ILTGHTQSV	9	241	249	2	0.9937	0.000637891	2	sp|Q9NVX2|NLE1_HUMAN	Q9NVX2	NLE1_HUMAN	NLE1	Notchless protein homolog 1			Astral	DDA
SENMKASSF	9	130	138	2	0.9929	0.000637891	2	sp|Q9NY12|GAR1_HUMAN	Q9NY12	GAR1_HUMAN	GAR1	H/ACA ribonucleoprotein complex subunit 1			Astral	DDA
YLVTSIAKA	9	250	258	2	0.9934	0.000637891	2	sp|Q9NYA4|MTMR4_HUMAN	Q9NYA4	MTMR4_HUMAN	MTMR4	Myotubularin-related protein 4			Astral	DDA
LETLFVHRF	9	143	151	3	0.9939	0.000637891	1	sp|Q9NZ01|TECR_HUMAN	Q9NZ01	TECR_HUMAN	TECR	Very-long-chain enoyl-CoA reductase			Astral	DDA
SELNGHHTL	9	311	319	2	0.9918	0.000637891	2	sp|Q9NZ09|UBAP1_HUMAN	Q9NZ09	UBAP1_HUMAN	UBAP1	Ubiquitin-associated protein 1			Astral	DDA
VIEDTRYTL	9	698	706	2	0.9921	0.000637891	1	sp|Q9NZM1|MYOF_HUMAN	Q9NZM1	MYOF_HUMAN	MYOF	Myoferlin			Astral	DDA
KLFPDAIRL	9	93	101	2	0.9918	0.000637891	2	sp|Q9NZS9|BFAR_HUMAN	Q9NZS9	BFAR_HUMAN	BFAR	Bifunctional apoptosis regulator			Astral	DDA
VLLSHPDPLHL	11	58	68	3	0.9933	0.000637891	1	sp|Q9P2I0|CPSF2_HUMAN	Q9P2I0	CPSF2_HUMAN	CPSF2	Cleavage and polyadenylation specificity factor subunit 2			Astral	DDA
VLMENIVYL	9	1019	1027	2	0.9921	0.000637891	1	sp|Q9P2J5|SYLC_HUMAN	Q9P2J5	SYLC_HUMAN	LARS1	Leucine--tRNA ligase, cytoplasmic			Astral	DDA
SEIRQTRKF	9	486	494	3	0.9935	0.000637891	1	sp|Q9P2K1|C2D2A_HUMAN	Q9P2K1	C2D2A_HUMAN	CC2D2A	Coiled-coil and C2 domain-containing protein 2A			Astral	DDA
TLLKTIIKV	9	504	512	2	0.9925	0.000637891	1	sp|Q9P2K1|C2D2A_HUMAN	Q9P2K1	C2D2A_HUMAN	CC2D2A	Coiled-coil and C2 domain-containing protein 2A			Astral	DDA
ILVEHISGV	9	377	385	2	0.9929	0.000637891	1	sp|Q9P2K8|E2AK4_HUMAN	Q9P2K8	E2AK4_HUMAN	EIF2AK4	eIF-2-alpha kinase GCN2			Astral	DDA
YLYGRGVQV	9	457	465	2	0.9929	0.000637891	1	sp|Q9UBV2|SE1L1_HUMAN	Q9UBV2	SE1L1_HUMAN	SEL1L	Protein sel-1 homolog 1			Astral	DDA
ALLDVTPKAV	10	789	798	2	0.9917	0.000637891	2	sp|Q9UDY2|ZO2_HUMAN	Q9UDY2	ZO2_HUMAN	TJP2	Tight junction protein ZO-2			Astral	DDA
YVDPRGSPAL	10	211	220	2	0.9932	0.000637891	1	sp|Q9UGR2|Z3H7B_HUMAN	Q9UGR2	Z3H7B_HUMAN	ZC3H7B	Zinc finger CCCH domain-containing protein 7B			Astral	DDA
YLHSYLTYI	9	378	386	2	0.9917	0.000637891	2	sp|Q9UHB9|SRP68_HUMAN	Q9UHB9	SRP68_HUMAN	SRP68	Signal recognition particle subunit SRP68			Astral	DDA
ILDKGRAMFL	10	657	666	3	0.9918	0.000637891	2	sp|Q9UJX4|APC5_HUMAN	Q9UJX4	APC5_HUMAN	ANAPC5	Anaphase-promoting complex subunit 5			Astral	DDA
VIEDKTIEL	9	6	14	2	0.9931	0.000637891	3	sp|Q9UKB1|FBW1B_HUMAN	Q9UKB1	FBW1B_HUMAN	FBXW11	F-box/WD repeat-containing protein 11			Astral	DDA
AVIEDDGLHAA	11	395	405	2	0.9928	0.000637891	3	sp|Q9UNA0|ATS5_HUMAN	Q9UNA0	ATS5_HUMAN	ADAMTS5	A disintegrin and metalloproteinase with thrombospondin motifs 5			Astral	DDA
KLFNEFIQL	9	837	845	2	0.9925	0.000637891	2	sp|Q9UNX4|WDR3_HUMAN	Q9UNX4	WDR3_HUMAN	WDR3	WD repeat-containing protein 3			Astral	DDA
ILGGQPPNV	9	798	806	2	0.9932	0.000637891	1	sp|Q9UPN6|SCAF8_HUMAN	Q9UPN6	SCAF8_HUMAN	SCAF8	SR-related and CTD-associated factor 8			Astral	DDA
SMNGGVFAV	9	330	338	2	0.9938	0.000637891	2	sp|Q9UPY5|XCT_HUMAN	Q9UPY5	XCT_HUMAN	SLC7A11	Cystine/glutamate transporter			Astral	DDA
AENFAEHVL	9	377	385	2	0.9925	0.000637891	4	sp|Q9Y276|BCS1_HUMAN	Q9Y276	BCS1_HUMAN	BCS1L	Mitochondrial chaperone BCS1			Astral	DDA
KLFSELPLA	9	35	43	2	0.9939	0.000637891	1	sp|Q9Y291|RT33_HUMAN	Q9Y291	RT33_HUMAN	MRPS33	28S ribosomal protein S33, mitochondrial			Astral	DDA
AVHEDIVAV	9	286	294	2	0.9922	0.000637891	2	sp|Q9Y2L1|RRP44_HUMAN	Q9Y2L1	RRP44_HUMAN	DIS3	Exosome complex exonuclease RRP44			Astral	DDA
VGDERVLL	8	93	100	2	0.9925	0.000637891	1	sp|Q9Y2W6|TDRKH_HUMAN	Q9Y2W6	TDRKH_HUMAN	TDRKH	Tudor and KH domain-containing protein			Astral	DDA
AASPKSFTL	9	360	368	2	0.9916	0.000637891	1	sp|Q9Y490|TLN1_HUMAN	Q9Y490	TLN1_HUMAN	TLN1	Talin-1	TLN2	sp|Q9Y4G6|TLN2_HUMAN	Astral	DDA
SLLKTVKAV	9	2127	2135	2	0.993	0.000637891	2	sp|Q9Y490|TLN1_HUMAN	Q9Y490	TLN1_HUMAN	TLN1	Talin-1	TLN2	sp|Q9Y4G6|TLN2_HUMAN	Astral	DDA
AEIAEIARL	9	1321	1329	2	0.9929	0.000637891	1	sp|Q9Y4F5|C170B_HUMAN	Q9Y4F5	C170B_HUMAN	CEP170B	Centrosomal protein of 170 kDa protein B			Astral	DDA
FSDSGHSEI	9	1140	1148	2	0.9921	0.000637891	1	sp|Q9Y4G8|RPGF2_HUMAN	Q9Y4G8	RPGF2_HUMAN	RAPGEF2	Rap guanine nucleotide exchange factor 2			Astral	DDA
EEIKSFREL	9	167	175	3	0.9929	0.000637891	1	sp|Q9Y546|LRC42_HUMAN	Q9Y546	LRC42_HUMAN	LRRC42	Leucine-rich repeat-containing protein 42			Astral	DDA
NLSNFLIHL	9	139	147	2	0.9924	0.000637891	1	sp|Q9Y548|YIPF1_HUMAN	Q9Y548	YIPF1_HUMAN	YIPF1	Protein YIPF1			Astral	DDA
RMGDFLIEV	9	717	725	2	0.9935	0.000637891	2	sp|Q9Y566|SHAN1_HUMAN	Q9Y566	SHAN1_HUMAN	SHANK1	SH3 and multiple ankyrin repeat domains protein 1			Astral	DDA
AEAKFTAGDF	10	70	79	2	0.9932	0.000637891	1	sp|Q9Y5K8|VATD_HUMAN	Q9Y5K8	VATD_HUMAN	ATP6V1D	V-type proton ATPase subunit D			Astral	DDA
SLYKGLLSV	9	618	626	2	0.9939	0.000637891	2	sp|Q9Y620|RA54B_HUMAN	Q9Y620	RA54B_HUMAN	RAD54B	DNA repair and recombination protein RAD54B			Astral	DDA
LLLSLPAGADV	11	15	25	2	0.9917	0.000637891	1	sp|Q9Y625|GPC6_HUMAN	Q9Y625	GPC6_HUMAN	GPC6	Glypican-6			Astral	DDA
FLDSTGSRL	9	51	59	2	0.9937	0.000637891	3	sp|Q9Y6E2|5MP1_HUMAN	Q9Y6E2	5MP1_HUMAN	BZW2	eIF5-mimic protein 1			Astral	DDA
KLCEGFNEV	9	132	140	2	0.9934	0.000637891	1	sp|Q9Y6H1|CHCH2_HUMAN	Q9Y6H1	CHCH2_HUMAN	CHCHD2	Coiled-coil-helix-coiled-coil-helix domain-containing protein 2			Astral	DDA
SLAEGLRTV	9	247	255	2	0.9937	0.000637891	1	sp|Q9Y6K5|OAS3_HUMAN	Q9Y6K5	OAS3_HUMAN	OAS3	2'-5'-oligoadenylate synthase 3			Astral	DDA
SEINIAPRI	9	2156	2164	2	0.9932	0.000628404	1	sp|A5YKK6|CNOT1_HUMAN	A5YKK6	CNOT1_HUMAN	CNOT1	CCR4-NOT transcription complex subunit 1			Astral	DDA
VGDPSTTNL	9	268	276	2	0.9932	0.000628404	5	sp|O15042|SR140_HUMAN	O15042	SR140_HUMAN	U2SURP	U2 snRNP-associated SURP motif-containing protein			Astral	DDA
NEGLVPRTY	9	198	206	2	0.9933	0.000628404	3	sp|O15259|NPHP1_HUMAN	O15259	NPHP1_HUMAN	NPHP1	Nephrocystin-1			Astral	DDA
EEDGQLKSL	9	219	227	2	0.9932	0.000628404	2	sp|O75190|DNJB6_HUMAN	O75190	DNJB6_HUMAN	DNAJB6	DnaJ homolog subfamily B member 6			Astral	DDA
RAEDALFFF	9	71	79	2	0.9933	0.000628404	1	sp|O95166|GBRAP_HUMAN	O95166	GBRAP_HUMAN	GABARAP	Gamma-aminobutyric acid receptor-associated protein			Astral	DDA
KAFKGSIFV	9	148	156	2	0.9933	0.000628404	2	sp|P05455|LA_HUMAN	P05455	LA_HUMAN	SSB	Lupus La protein			Astral	DDA
KLSDLQTQL	9	255	263	2	0.9932	0.000628404	2	sp|P19387|RPB3_HUMAN	P19387	RPB3_HUMAN	POLR2C	DNA-directed RNA polymerase II subunit RPB3			Astral	DDA
GLYSRQLYV	9	53	61	2	0.9932	0.000628404	1	sp|P22314|UBA1_HUMAN	P22314	UBA1_HUMAN	UBA1	Ubiquitin-like modifier-activating enzyme 1			Astral	DDA
AETITSHYL	9	144	152	2	0.9932	0.000628404	1	sp|P24390|ERD21_HUMAN	P24390	ERD21_HUMAN	KDELR1	ER lumen protein-retaining receptor 1			Astral	DDA
VEQATKPSF	9	81	89	2	0.9933	0.000628404	1	sp|P38159|RBMX_HUMAN	P38159	RBMX_HUMAN	RBMX	RNA-binding motif protein, X chromosome	RBMXL1	sp|Q96E39|RMXL1_HUMAN	Astral	DDA
VLWDRTFSL	9	300	308	2	0.9932	0.000628404	1	sp|P42224|STAT1_HUMAN	P42224	STAT1_HUMAN	STAT1	Signal transducer and activator of transcription 1-alpha/beta			Astral	DDA
SMAGVVVRA	9	225	233	2	0.9933	0.000628404	3	sp|P52272|HNRPM_HUMAN	P52272	HNRPM_HUMAN	HNRNPM	Heterogeneous nuclear ribonucleoprotein M			Astral	DDA
GVTSKVFLA	9	102	110	2	0.9933	0.000628404	1	sp|P52823|STC1_HUMAN	P52823	STC1_HUMAN	STC1	Stanniocalcin-1			Astral	DDA
GLDRNAPSV	9	229	237	2	0.9933	0.000628404	1	sp|Q12996|CSTF3_HUMAN	Q12996	CSTF3_HUMAN	CSTF3	Cleavage stimulation factor subunit 3			Astral	DDA
ELDRQIKSF	9	2152	2160	2	0.9932	0.000628404	1	sp|Q13813|SPTN1_HUMAN	Q13813	SPTN1_HUMAN	SPTAN1	Spectrin alpha chain, non-erythrocytic 1			Astral	DDA
TLLRLLYEA	9	163	171	2	0.9931	0.000628404	1	sp|Q7L2H7|EIF3M_HUMAN	Q7L2H7	EIF3M_HUMAN	EIF3M	Eukaryotic translation initiation factor 3 subunit M			Astral	DDA
LLFGDLLRV	9	1228	1236	2	0.9932	0.000628404	1	sp|Q8NCM8|DYHC2_HUMAN	Q8NCM8	DYHC2_HUMAN	DYNC2H1	Cytoplasmic dynein 2 heavy chain 1			Astral	DDA
RELDKVLQKF	10	9	18	3	0.9932	0.000628404	2	sp|Q96G75|RMD5B_HUMAN	Q96G75	RMD5B_HUMAN	RMND5B	E3 ubiquitin-protein transferase RMND5B			Astral	DDA
RLFENYIEL	9	758	766	2	0.9933	0.000628404	1	sp|Q96KP1|EXOC2_HUMAN	Q96KP1	EXOC2_HUMAN	EXOC2	Exocyst complex component 2			Astral	DDA
LLGSVVHEV	9	991	999	2	0.9931	0.000628404	2	sp|Q9C0B7|TNG6_HUMAN	Q9C0B7	TNG6_HUMAN	TANGO6	Transport and Golgi organization protein 6 homolog			Astral	DDA
QEYEEQFKF	9	67	75	2	0.9933	0.000628404	1	sp|Q9GZU8|PIP30_HUMAN	Q9GZU8	PIP30_HUMAN	PSME3IP1	PSME3-interacting protein			Astral	DDA
RADDGFHLL	9	451	459	2	0.9932	0.000628404	2	sp|Q9H6R4|NOL6_HUMAN	Q9H6R4	NOL6_HUMAN	NOL6	Nucleolar protein 6			Astral	DDA
ALQDSNNKL	9	191	199	2	0.9933	0.000628404	1	sp|Q9NSC5|HOME3_HUMAN	Q9NSC5	HOME3_HUMAN	HOMER3	Homer protein homolog 3			Astral	DDA
VVSEGVPRI	9	113	121	2	0.9932	0.000628404	1	sp|Q9NUP1|BL1S4_HUMAN	Q9NUP1	BL1S4_HUMAN	BLOC1S4	Biogenesis of lysosome-related organelles complex 1 subunit 4			Astral	DDA
NLISQLTTV	9	601	609	2	0.9932	0.000628404	1	sp|Q9Y2G0|EFR3B_HUMAN	Q9Y2G0	EFR3B_HUMAN	EFR3B	Protein EFR3 homolog B			Astral	DDA
MEAESQLFL	9	189	197	2	0.9879	0.000610501	2	NF1_C2	NF1_C2	NF1_C2		NF1_C2			Astral	DDA
VMFGGKQVV	9	307	315	2	0.988	0.000610501	1	sp|O43865|SAHH2_HUMAN	O43865	SAHH2_HUMAN	AHCYL1	S-adenosylhomocysteine hydrolase-like protein 1			Astral	DDA
FADREVQL	8	608	615	2	0.988	0.000610501	1	sp|O75460|ERN1_HUMAN	O75460	ERN1_HUMAN	ERN1	Serine/threonine-protein kinase/endoribonuclease IRE1			Astral	DDA
EENRGAVYLF	10	547	556	2	0.9881	0.000610501	2	sp|P20702|ITAX_HUMAN	P20702	ITAX_HUMAN	ITGAX	Integrin alpha-X			Astral	DDA
YMNNDLIGL	9	248	256	2	0.988	0.000610501	2	sp|P23258|TBG1_HUMAN	P23258	TBG1_HUMAN	TUBG1	Tubulin gamma-1 chain	TUBG2	sp|Q9NRH3|TBG2_HUMAN	Astral	DDA
IGTPRKF	7	330	336	2	0.988	0.000610501	2	sp|P28749|RBL1_HUMAN	P28749	RBL1_HUMAN	RBL1	Retinoblastoma-like protein 1			Astral	DDA
EERTFHIFY	9	270	278	2	0.9881	0.000610501	2	sp|P35579|MYH9_HUMAN	P35579	MYH9_HUMAN	MYH9	Myosin-9			Astral	DDA
ILARDILEI	9	142	150	2	0.9881	0.000610501	1	sp|P48556|PSMD8_HUMAN	P48556	PSMD8_HUMAN	PSMD8	26S proteasome non-ATPase regulatory subunit 8			Astral	DDA
STLHLVLRL	9	65	73	2	0.988	0.000610501	1	sp|P62979|RS27A_HUMAN	P62979	RS27A_HUMAN	RPS27A	Ubiquitin-40S ribosomal protein S27a	UBA52, UBB, UBC	sp|P0CG47|UBB_HUMAN, sp|P0CG48|UBC_HUMAN, sp|P62987|RL40_HUMAN	Astral	DDA
LKDGIHNV	8	597	604	2	0.9881	0.000610501	3	sp|Q07954|LRP1_HUMAN	Q07954	LRP1_HUMAN	LRP1	Prolow-density lipoprotein receptor-related protein 1			Astral	DDA
FLPPYTFQI	9	66	74	2	0.9881	0.000610501	1	sp|Q16533|SNPC1_HUMAN	Q16533	SNPC1_HUMAN	SNAPC1	snRNA-activating protein complex subunit 1			Astral	DDA
RILESSPGV	9	26	34	2	0.9881	0.000610501	1	sp|Q68CL5|TPGS2_HUMAN	Q68CL5	TPGS2_HUMAN	TPGS2	Tubulin polyglutamylase complex subunit 2			Astral	DDA
KEDGKVICW	9	109	117	3	0.9881	0.000610501	1	sp|Q8IYM9|TRI22_HUMAN	Q8IYM9	TRI22_HUMAN	TRIM22	E3 ubiquitin-protein ligase TRIM22			Astral	DDA
VLTGILEQV	9	242	250	2	0.9879	0.000610501	1	sp|Q96QK1|VPS35_HUMAN	Q96QK1	VPS35_HUMAN	VPS35	Vacuolar protein sorting-associated protein 35			Astral	DDA
VEESIAHHY	9	141	149	3	0.9879	0.000610501	1	sp|Q99807|COQ7_HUMAN	Q99807	COQ7_HUMAN	COQ7	5-demethoxyubiquinone hydroxylase, mitochondrial			Astral	DDA
RLAAFYSQV	9	251	259	2	0.9881	0.000610501	1	sp|Q9BU23|LMF2_HUMAN	Q9BU23	LMF2_HUMAN	LMF2	Lipase maturation factor 2			Astral	DDA
IEKEIQQKW	9	16	24	3	0.988	0.000610501	1	sp|Q9P2J5|SYLC_HUMAN	Q9P2J5	SYLC_HUMAN	LARS1	Leucine--tRNA ligase, cytoplasmic			Astral	DDA
TEIDDTKVF	9	629	637	2	0.988	0.000610501	1	sp|Q9Y4D1|DAAM1_HUMAN	Q9Y4D1	DAAM1_HUMAN	DAAM1	Disheveled-associated activator of morphogenesis 1			Astral	DDA
KESEVYKML	9	192	200	2	0.9922	0.000588235	1	sp|O00151|PDLI1_HUMAN	O00151	PDLI1_HUMAN	PDLIM1	PDZ and LIM domain protein 1			Astral	DDA
VQDVEVHL	8	39	46	2	0.9922	0.000588235	2	sp|O14618|CCS_HUMAN	O14618	CCS_HUMAN	CCS	Copper chaperone for superoxide dismutase			Astral	DDA
MEKGDTVFF	9	250	258	2	0.9923	0.000588235	4	sp|O14832|PAHX_HUMAN	O14832	PAHX_HUMAN	PHYH	Phytanoyl-CoA dioxygenase, peroxisomal			Astral	DDA
EENLNKSEI	9	178	186	2	0.9923	0.000588235	1	sp|O95793|STAU1_HUMAN	O95793	STAU1_HUMAN	STAU1	Double-stranded RNA-binding protein Staufen homolog 1			Astral	DDA
RQDVDNASL	9	207	215	2	0.9921	0.000588235	1	sp|P08670|VIME_HUMAN	P08670	VIME_HUMAN	VIM	Vimentin			Astral	DDA
RLFPVPGSGLV	11	5	15	2	0.9922	0.000588235	1	sp|P13473|LAMP2_HUMAN	P13473	LAMP2_HUMAN	LAMP2	Lysosome-associated membrane glycoprotein 2			Astral	DDA
KEQGPYETY	9	548	556	2	0.9923	0.000588235	1	sp|P23921|RIR1_HUMAN	P23921	RIR1_HUMAN	RRM1	Ribonucleoside-diphosphate reductase large subunit			Astral	DDA
FLVGERVTL	9	151	159	2	0.9922	0.000588235	3	sp|P26641|EF1G_HUMAN	P26641	EF1G_HUMAN	EEF1G	Elongation factor 1-gamma			Astral	DDA
RLAVLFSGA	9	2	10	2	0.9922	0.000588235	2	sp|P34810|CD68_HUMAN	P34810	CD68_HUMAN	CD68	Macrosialin			Astral	DDA
TVGNNKTLLDID	12	219	230	2	0.9922	0.000588235	1	sp|P35527|K1C9_HUMAN	P35527	K1C9_HUMAN	KRT9	Keratin, type I cytoskeletal 9			Astral	DDA
VLDGRGHLL	9	8	16	2	0.9923	0.000588235	1	sp|P40429|RL13A_HUMAN	P40429	RL13A_HUMAN	RPL13A	60S ribosomal protein L13a			Astral	DDA
AEGGGAKFKKY	11	85	95	3	0.9922	0.000588235	1	sp|P49411|EFTU_HUMAN	P49411	EFTU_HUMAN	TUFM	Elongation factor Tu, mitochondrial			Astral	DDA
KLAPNLTEL	9	55	63	2	0.9923	0.000588235	1	sp|P51805|PLXA3_HUMAN	P51805	PLXA3_HUMAN	PLXNA3	Plexin-A3			Astral	DDA
FAMPYFIQV	9	1594	1602	2	0.9922	0.000588235	1	sp|Q00610|CLH1_HUMAN	Q00610	CLH1_HUMAN	CLTC	Clathrin heavy chain 1			Astral	DDA
FLPPPFPPP	9	551	559	2	0.9923	0.000588235	2	sp|Q01844|EWS_HUMAN	Q01844	EWS_HUMAN	EWSR1	RNA-binding protein EWS			Astral	DDA
AEIEADRSY	9	837	845	2	0.9922	0.000588235	1	sp|Q13753|LAMC2_HUMAN	Q13753	LAMC2_HUMAN	LAMC2	Laminin subunit gamma-2			Astral	DDA
SLSDTVEKL	9	1194	1202	2	0.9923	0.000588235	2	sp|Q14203|DCTN1_HUMAN	Q14203	DCTN1_HUMAN	DCTN1	Dynactin subunit 1			Astral	DDA
VLYENPNLKGV	11	3839	3849	2	0.9923	0.000588235	1	sp|Q14204|DYHC1_HUMAN	Q14204	DYHC1_HUMAN	DYNC1H1	Cytoplasmic dynein 1 heavy chain 1			Astral	DDA
QEEFDRYSGY	10	274	283	2	0.9922	0.000588235	2	sp|Q6V1X1|DPP8_HUMAN	Q6V1X1	DPP8_HUMAN	DPP8	Dipeptidyl peptidase 8			Astral	DDA
SLNEYQPKL	9	6738	6746	2	0.9922	0.000588235	1	sp|Q8NF91|SYNE1_HUMAN	Q8NF91	SYNE1_HUMAN	SYNE1	Nesprin-1			Astral	DDA
FAEGQGRAL	9	1665	1673	2	0.9923	0.000588235	1	sp|Q92508|PIEZ1_HUMAN	Q92508	PIEZ1_HUMAN	PIEZO1	Piezo-type mechanosensitive ion channel component 1			Astral	DDA
FLDSTQRSL	9	219	227	2	0.9921	0.000588235	1	sp|Q96JL9|ZN333_HUMAN	Q96JL9	ZN333_HUMAN	ZNF333	Zinc finger protein 333			Astral	DDA
KVDLESKL	8	55	62	2	0.9923	0.000588235	2	sp|Q96NC0|ZMAT2_HUMAN	Q96NC0	ZMAT2_HUMAN	ZMAT2	Zinc finger matrin-type protein 2			Astral	DDA
AEHADTVQL	9	806	814	2	0.9923	0.000588235	1	sp|Q9BSJ2|GCP2_HUMAN	Q9BSJ2	GCP2_HUMAN	TUBGCP2	Gamma-tubulin complex component 2			Astral	DDA
KEEPPQPQL	9	7	15	2	0.9922	0.000588235	1	sp|Q9BUV8|RCAF1_HUMAN	Q9BUV8	RCAF1_HUMAN	RAB5IF	GEL complex subunit OPTI			Astral	DDA
NLFRHLHEI	9	207	215	3	0.9922	0.000588235	1	sp|Q9BX10|GTPB2_HUMAN	Q9BX10	GTPB2_HUMAN	GTPBP2	GTP-binding protein 2			Astral	DDA
GEIDKVQYI	9	641	649	2	0.9922	0.000588235	2	sp|Q9P2H3|IFT80_HUMAN	Q9P2H3	IFT80_HUMAN	IFT80	Intraflagellar transport protein 80 homolog			Astral	DDA
AMQSRLATL	9	212	220	2	0.9923	0.000588235	3	sp|Q9Y3E7|CHMP3_HUMAN	Q9Y3E7	CHMP3_HUMAN	CHMP3	Charged multivesicular body protein 3			Astral	DDA
SLADFMQEV	9	254	262	2	0.9965	0.00056338	1	sp|A5YKK6|CNOT1_HUMAN	A5YKK6	CNOT1_HUMAN	CNOT1	CCR4-NOT transcription complex subunit 1			Astral	DDA
VLDKTKFLV	9	46	54	3	0.9965	0.00056338	1	sp|A6NCE7|MP3B2_HUMAN	A6NCE7	MP3B2_HUMAN	MAP1LC3B2	Microtubule-associated proteins 1A/1B light chain 3 beta 2	MAP1LC3A, MAP1LC3B	sp|Q9GZQ8|MLP3B_HUMAN, sp|Q9H492|MLP3A_HUMAN	Astral	DDA
QLIEKITQV	9	519	527	2	0.9965	0.00056338	2	sp|B1AJZ9|FHAD1_HUMAN	B1AJZ9	FHAD1_HUMAN	FHAD1	Forkhead-associated domain-containing protein 1			Astral	DDA
EESLRTYLF	9	786	794	2	0.9967	0.00056338	2	sp|B5ME19|EIFCL_HUMAN	B5ME19	EIFCL_HUMAN	EIF3CL	Eukaryotic translation initiation factor 3 subunit C-like protein	EIF3C	sp|Q99613|EIF3C_HUMAN	Astral	DDA
SLYDYNPNL	9	382	390	2	0.9968	0.00056338	3	sp|B5ME19|EIFCL_HUMAN	B5ME19	EIFCL_HUMAN	EIF3CL	Eukaryotic translation initiation factor 3 subunit C-like protein	EIF3C	sp|Q99613|EIF3C_HUMAN	Astral	DDA
VTTDIQVKV	9	980	988	2	0.9969	0.00056338	1	sp|O00267|SPT5H_HUMAN	O00267	SPT5H_HUMAN	SUPT5H	Transcription elongation factor SPT5			Astral	DDA
LLPKLHIV	8	180	187	2	0.9968	0.00056338	2	sp|O00299|CLIC1_HUMAN	O00299	CLIC1_HUMAN	CLIC1	Chloride intracellular channel protein 1	CLIC3, CLIC4	sp|O95833|CLIC3_HUMAN, sp|Q9Y696|CLIC4_HUMAN	Astral	DDA
TLYNPERTITV	11	319	329	2	0.9968	0.00056338	1	sp|O00425|IF2B3_HUMAN	O00425	IF2B3_HUMAN	IGF2BP3	Insulin-like growth factor 2 mRNA-binding protein 3	IGF2BP1	sp|Q9NZI8|IF2B1_HUMAN	Astral	DDA
QEFDSGLLHW	10	1835	1844	2	0.9964	0.00056338	1	sp|O14497|ARI1A_HUMAN	O14497	ARI1A_HUMAN	ARID1A	AT-rich interactive domain-containing protein 1A			Astral	DDA
ALLDSAHLL	9	461	469	2	0.9967	0.00056338	2	sp|O14617|AP3D1_HUMAN	O14617	AP3D1_HUMAN	AP3D1	AP-3 complex subunit delta-1			Astral	DDA
ALLGDLTKA	9	686	694	2	0.997	0.00056338	7	sp|O14787|TNPO2_HUMAN	O14787	TNPO2_HUMAN	TNPO2	Transportin-2	TNPO1	sp|Q92973|TNPO1_HUMAN	Astral	DDA
AEADKIYSF	9	790	798	2	0.9964	0.00056338	2	sp|O15014|ZN609_HUMAN	O15014	ZN609_HUMAN	ZNF609	Zinc finger protein 609			Astral	DDA
IIDDTIFNL	9	1094	1102	2	0.9966	0.00056338	3	sp|O15118|NPC1_HUMAN	O15118	NPC1_HUMAN	NPC1	NPC intracellular cholesterol transporter 1			Astral	DDA
VLLGATHGL	9	1233	1241	2	0.9969	0.00056338	1	sp|O15118|NPC1_HUMAN	O15118	NPC1_HUMAN	NPC1	NPC intracellular cholesterol transporter 1			Astral	DDA
FIAFLSPKV	9	79	87	2	0.9969	0.00056338	1	sp|O15258|RER1_HUMAN	O15258	RER1_HUMAN	RER1	Protein RER1			Astral	DDA
VETPGRELW	9	179	187	2	0.9964	0.00056338	2	sp|O15370|SOX12_HUMAN	O15370	SOX12_HUMAN	SOX12	Transcription factor SOX-12			Astral	DDA
AENDAQKPSL	10	71	80	2	0.9972	0.00056338	1	sp|O15439|MRP4_HUMAN	O15439	MRP4_HUMAN	ABCC4	ATP-binding cassette sub-family C member 4			Astral	DDA
QEVGYSIRF	9	215	223	2	0.9964	0.00056338	5	sp|O43143|DHX15_HUMAN	O43143	DHX15_HUMAN	DHX15	ATP-dependent RNA helicase DHX15			Astral	DDA
LIGEFLEKV	9	183	191	2	0.9972	0.00056338	2	sp|O43148|MCES_HUMAN	O43148	MCES_HUMAN	RNMT	mRNA cap guanine-N7 methyltransferase			Astral	DDA
LLDPNVKSI	9	233	241	2	0.9968	0.00056338	2	sp|O43414|ERI3_HUMAN	O43414	ERI3_HUMAN	ERI3	ERI1 exoribonuclease 3			Astral	DDA
AENVGKPTI	9	120	128	2	0.9972	0.00056338	1	sp|O43556|SGCE_HUMAN	O43556	SGCE_HUMAN	SGCE	Epsilon-sarcoglycan			Astral	DDA
ILGDLSHLL	9	6	14	2	0.9966	0.00056338	2	sp|O43731|ERD23_HUMAN	O43731	ERD23_HUMAN	KDELR3	ER lumen protein-retaining receptor 3			Astral	DDA
GLLKKGYGL	9	313	321	2	0.9972	0.00056338	2	sp|O43813|LANC1_HUMAN	O43813	LANC1_HUMAN	LANCL1	Glutathione S-transferase LANCL1			Astral	DDA
KLNEVIRQV	9	359	367	2	0.997	0.00056338	1	sp|O43865|SAHH2_HUMAN	O43865	SAHH2_HUMAN	AHCYL1	S-adenosylhomocysteine hydrolase-like protein 1	AHCYL2	sp|Q96HN2|SAHH3_HUMAN	Astral	DDA
SLIERDLKL	9	1986	1994	2	0.9972	0.00056338	2	sp|O60287|NPA1P_HUMAN	O60287	NPA1P_HUMAN	URB1	Nucleolar pre-ribosomal-associated protein 1			Astral	DDA
TEEILEKAF	9	350	358	2	0.9969	0.00056338	3	sp|O60506|HNRPQ_HUMAN	O60506	HNRPQ_HUMAN	SYNCRIP	Heterogeneous nuclear ribonucleoprotein Q			Astral	DDA
KIVDFSYSV	9	908	916	2	0.9971	0.00056338	1	sp|O60566|BUB1B_HUMAN	O60566	BUB1B_HUMAN	BUB1B	Mitotic checkpoint serine/threonine-protein kinase BUB1 beta			Astral	DDA
VLQRSLVTV	9	194	202	2	0.9969	0.00056338	1	sp|O60645|EXOC3_HUMAN	O60645	EXOC3_HUMAN	EXOC3	Exocyst complex component 3			Astral	DDA
SENELKKAY	9	20	28	2, 3	0.9971	0.00056338	2	sp|O60884|DNJA2_HUMAN	O60884	DNJA2_HUMAN	DNAJA2	DnaJ homolog subfamily A member 2			Astral	DDA
KVLNELYSV	9	155	163	2	0.9972	0.00056338	1	sp|O75044|SRGP2_HUMAN	O75044	SRGP2_HUMAN	SRGAP2	SLIT-ROBO Rho GTPase-activating protein 2	SRGAP2B, SRGAP2C	sp|P0DJJ0|SRG2C_HUMAN, sp|P0DMP2|SRG2B_HUMAN	Astral	DDA
YQFSKNFSL	9	245	253	2	0.9965	0.00056338	2	sp|O75306|NDUS2_HUMAN	O75306	NDUS2_HUMAN	NDUFS2	NADH dehydrogenase [ubiquinone] iron-sulfur protein 2, mitochondrial			Astral	DDA
TELQDVQRI	9	140	148	2	0.9971	0.00056338	2	sp|O75396|SC22B_HUMAN	O75396	SC22B_HUMAN	SEC22B	Vesicle-trafficking protein SEC22b			Astral	DDA
ALISNSHQL	9	116	124	2	0.9966	0.00056338	1	sp|O75444|MAF_HUMAN	O75444	MAF_HUMAN	MAF	Transcription factor Maf			Astral	DDA
SEGEKIEGW	9	558	566	2	0.9966	0.00056338	1	sp|O94822|LTN1_HUMAN	O94822	LTN1_HUMAN	LTN1	E3 ubiquitin-protein ligase listerin			Astral	DDA
FLKGFLTEV	9	298	306	2	0.9968	0.00056338	1	sp|O95397|PKHA9_HUMAN	O95397	PKHA9_HUMAN	PLEKHA8P1	Putative protein PLEKHA9	PLEKHA8	sp|Q96JA3|PKHA8_HUMAN	Astral	DDA
SLFNSIHQV	9	676	684	2	0.9967	0.00056338	4	sp|O95398|RPGF3_HUMAN	O95398	RPGF3_HUMAN	RAPGEF3	Rap guanine nucleotide exchange factor 3			Astral	DDA
MELLDERKF	9	524	532	3	0.9971	0.00056338	1	sp|O95477|ABCA1_HUMAN	O95477	ABCA1_HUMAN	ABCA1	Phospholipid-transporting ATPase ABCA1			Astral	DDA
KLQDLLHEA	9	365	373	2	0.9966	0.00056338	1	sp|O95718|ERR2_HUMAN	O95718	ERR2_HUMAN	ESRRB	Steroid hormone receptor ERR2			Astral	DDA
ALSQINTKL	9	41	49	2	0.9968	0.00056338	1	sp|O95825|QORL1_HUMAN	O95825	QORL1_HUMAN	CRYZL1	Quinone oxidoreductase-like protein 1			Astral	DDA
IVDRPVTLV	9	34	42	2	0.9966	0.00056338	3	sp|O96000|NDUBA_HUMAN	O96000	NDUBA_HUMAN	NDUFB10	NADH dehydrogenase [ubiquinone] 1 beta subcomplex subunit 10			Astral	DDA
AMDKLRKMLV	10	70	79	3	0.9965	0.00056338	1	sp|P01584|IL1B_HUMAN	P01584	IL1B_HUMAN	IL1B	Interleukin-1 beta			Astral	DDA
QENDLSTFF	9	86	94	2	0.997	0.00056338	1	sp|P01584|IL1B_HUMAN	P01584	IL1B_HUMAN	IL1B	Interleukin-1 beta			Astral	DDA
EVDETYVPK	9	516	524	2	0.9967	0.00056338	2	sp|P02768|ALBU_HUMAN	P02768	ALBU_HUMAN	ALB	Albumin			Astral	DDA
DSSEEKFLR	9	20	28	2	0.9972	0.00056338	1	sp|P02808|STAT_HUMAN	P02808	STAT_HUMAN	STATH	Statherin			Astral	DDA
AENEFVTLK	9	0	0	2	0.9968	0.00056338	0	sp|P04264|K2C1_HUMAN	P04264	K2C1_HUMAN	KRT1	Keratin, type II cytoskeletal 1	KRT3, KRT6A, KRT6B, KRT6C	sp|P02538|K2C6A_HUMAN, sp|P04259|K2C6B_HUMAN, sp|P12035|K2C3_HUMAN, sp|P48668|K2C6C_HUMAN	Astral	DDA
RSGGGFSSGSAGII	14	12	25	2	0.9964	0.00056338	1	sp|P04264|K2C1_HUMAN	P04264	K2C1_HUMAN	KRT1	Keratin, type II cytoskeletal 1			Astral	DDA
SRQFSSR	7	2	8	2	0.9969	0.00056338	1	sp|P04264|K2C1_HUMAN	P04264	K2C1_HUMAN	KRT1	Keratin, type II cytoskeletal 1			Astral	DDA
YQAELSQM	8	319	326	2	0.9967	0.00056338	2	sp|P04264|K2C1_HUMAN	P04264	K2C1_HUMAN	KRT1	Keratin, type II cytoskeletal 1			Astral	DDA
SDHEATLRCW	10	219	228	3	0.9967	0.00056338	2	sp|P04439|HLAA_HUMAN	P04439	HLAA_HUMAN	HLA-A	HLA class I histocompatibility antigen, A alpha chain	HLA-B, HLA-C, HLA-E, HLA-F, HLA-H	sp|P01889|HLAB_HUMAN, sp|P01893|HLAH_HUMAN, sp|P10321|HLAC_HUMAN, sp|P13747|HLAE_HUMAN, sp|P30511|HLAF_HUMAN	Astral	DDA
RLFDQAFGL	9	27	35	2	0.9969	0.00056338	2	sp|P04792|HSPB1_HUMAN	P04792	HSPB1_HUMAN	HSPB1	Heat shock protein beta-1			Astral	DDA
SAKSRTIG	8	2	9	2	0.9967	0.00056338	2	sp|P05089|ARGI1_HUMAN	P05089	ARGI1_HUMAN	ARG1	Arginase-1			Astral	DDA
ATWKSNYFL	9	7	15	2	0.997	0.00056338	1	sp|P05388|RLA0_HUMAN	P05388	RLA0_HUMAN	RPLP0	60S acidic ribosomal protein P0	RPLP0P6	sp|Q8NHW5|RLA0L_HUMAN	Astral	DDA
SEADIQRLL	9	36	44	2	0.9972	0.00056338	1	sp|P05408|7B2_HUMAN	P05408	7B2_HUMAN	SCG5	Neuroendocrine protein 7B2			Astral	DDA
DKVIPLAIPQ	10	88	97	2	0.9967	0.00056338	1	sp|P07327|ADH1A_HUMAN	P07327	ADH1A_HUMAN	ADH1A	Alcohol dehydrogenase 1A			Astral	DDA
KTDKTLVLL	9	105	113	2	0.9969	0.00056338	4	sp|P07737|PROF1_HUMAN	P07737	PROF1_HUMAN	PFN1	Profilin-1			Astral	DDA
LEKKVEKV	8	579	586	2	0.9967	0.00056338	1	sp|P07900|HS90A_HUMAN	P07900	HS90A_HUMAN	HSP90AA1	Heat shock protein HSP 90-alpha			Astral	DDA
FLGRDTYGV	9	134	142	2	0.997	0.00056338	2	sp|P08243|ASNS_HUMAN	P08243	ASNS_HUMAN	ASNS	Asparagine synthetase [glutamine-hydrolyzing]			Astral	DDA
AMTKDNNLL	9	448	456	2	0.9968	0.00056338	1	sp|P11142|HSP7C_HUMAN	P11142	HSP7C_HUMAN	HSPA8	Heat shock cognate 71 kDa protein	HSPA1A, HSPA1B, HSPA1L, HSPA2, HSPA6	sp|P0DMV8|HS71A_HUMAN, sp|P0DMV9|HS71B_HUMAN, sp|P17066|HSP76_HUMAN, sp|P34931|HS71L_HUMAN, sp|P54652|HSP72_HUMAN	Astral	DDA
SLYKNKEIFL	10	92	101	3	0.997	0.00056338	1	sp|P14625|ENPL_HUMAN	P14625	ENPL_HUMAN	HSP90B1	Endoplasmin			Astral	DDA
YLEPYLKEV	9	90	98	2	0.9967	0.00056338	2	sp|P14927|QCR7_HUMAN	P14927	QCR7_HUMAN	UQCRB	Cytochrome b-c1 complex subunit 7			Astral	DDA
YLSPDLSKV	9	673	681	2	0.997	0.00056338	1	sp|P15056|BRAF_HUMAN	P15056	BRAF_HUMAN	BRAF	Serine/threonine-protein kinase B-raf			Astral	DDA
SEDAEKKVL	9	79	87	2	0.9965	0.00056338	1	sp|P16989|YBOX3_HUMAN	P16989	YBOX3_HUMAN	YBX3	Y-box-binding protein 3			Astral	DDA
ALLDKPPFL	9	392	400	2	0.997	0.00056338	1	sp|P17252|KPCA_HUMAN	P17252	KPCA_HUMAN	PRKCA	Protein kinase C alpha type			Astral	DDA
PKFEVIEKPQA	11	98	108	3	0.9965	0.00056338	1	sp|P18859|ATP5J_HUMAN	P18859	ATP5J_HUMAN	ATP5PF	ATP synthase-coupling factor 6, mitochondrial			Astral	DDA
AQAYYESTRKEN	12	82	93	3	0.9971	0.00056338	1	sp|P20930|FILA_HUMAN	P20930	FILA_HUMAN	FLG	Filaggrin			Astral	DDA
AEDAPWKKI	9	36	44	2	0.9969	0.00056338	4	sp|P21333|FLNA_HUMAN	P21333	FLNA_HUMAN	FLNA	Filamin-A	FLNB, FLNC	sp|O75369|FLNB_HUMAN, sp|Q14315|FLNC_HUMAN	Astral	DDA
LLAERDLYL	9	576	584	2	0.997	0.00056338	2	sp|P21980|TGM2_HUMAN	P21980	TGM2_HUMAN	TGM2	Protein-glutamine gamma-glutamyltransferase 2			Astral	DDA
SADEPMTTF	9	280	288	2	0.9971	0.00056338	7	sp|P23193|TCEA1_HUMAN	P23193	TCEA1_HUMAN	TCEA1	Transcription elongation factor A protein 1	POLR3K, TCEA3	sp|O75764|TCEA3_HUMAN, sp|Q9Y2Y1|RPC10_HUMAN	Astral	DDA
KLAEVTKVV	9	465	473	2	0.9967	0.00056338	2	sp|P23921|RIR1_HUMAN	P23921	RIR1_HUMAN	RRM1	Ribonucleoside-diphosphate reductase large subunit			Astral	DDA
FLGDLSHLL	9	6	14	2	0.9968	0.00056338	2	sp|P24390|ERD21_HUMAN	P24390	ERD21_HUMAN	KDELR1	ER lumen protein-retaining receptor 1			Astral	DDA
AMTQLLAGV	9	3	11	2	0.9971	0.00056338	10	sp|P24821|TENA_HUMAN	P24821	TENA_HUMAN	TNC	Tenascin			Astral	DDA
KIMDQVQQA	9	1745	1753	2	0.9967	0.00056338	1	sp|P25054|APC_HUMAN	P25054	APC_HUMAN	APC	Adenomatous polyposis coli protein			Astral	DDA
SIVSSLHQA	9	2110	2118	2	0.9968	0.00056338	1	sp|P25054|APC_HUMAN	P25054	APC_HUMAN	APC	Adenomatous polyposis coli protein			Astral	DDA
LLDEHGHVRI	10	324	333	3	0.9972	0.00056338	1	sp|P25098|ARBK1_HUMAN	P25098	ARBK1_HUMAN	GRK2	Beta-adrenergic receptor kinase 1			Astral	DDA
SMVNHRL	7	765	771	2	0.9966	0.00056338	6	sp|P26006|ITA3_HUMAN	P26006	ITA3_HUMAN	ITGA3	Integrin alpha-3			Astral	DDA
GLADKVYFL	9	445	453	2	0.9967	0.00056338	3	sp|P27708|PYR1_HUMAN	P27708	PYR1_HUMAN	CAD	CAD protein			Astral	DDA
IEGEIKRDF	9	17	25	2	0.9968	0.00056338	1	sp|P27816|MAP4_HUMAN	P27816	MAP4_HUMAN	MAP4	Microtubule-associated protein 4			Astral	DDA
KVIEINPYL	9	105	113	2	0.9968	0.00056338	1	sp|P28062|PSB8_HUMAN	P28062	PSB8_HUMAN	PSMB8	Proteasome subunit beta type-8	PSMB5	sp|P28074|PSB5_HUMAN	Astral	DDA
GMFKNLLKEV	10	406	415	2	0.9972	0.00056338	1	sp|P30876|RPB2_HUMAN	P30876	RPB2_HUMAN	POLR2B	DNA-directed RNA polymerase II subunit RPB2			Astral	DDA
WLLDNVRKV	9	156	164	2, 3	0.9969	0.00056338	2	sp|P32189|GLPK_HUMAN	P32189	GLPK_HUMAN	GK	Glycerol kinase	GK3	sp|Q14409|GLPK3_HUMAN	Astral	DDA
AALPNVYEV	9	326	334	2	0.9968	0.00056338	2	sp|P33992|MCM5_HUMAN	P33992	MCM5_HUMAN	MCM5	DNA replication licensing factor MCM5			Astral	DDA
RLAVLFSGA	9	2	10	2	0.9965	0.00056338	1	sp|P34810|CD68_HUMAN	P34810	CD68_HUMAN	CD68	Macrosialin			Astral	DDA
SLPEAGPGRT	10	153	162	2	0.9968	0.00056338	4	sp|P35318|ADML_HUMAN	P35318	ADML_HUMAN	ADM	Pro-adrenomedullin			Astral	DDA
REELQQITW	9	292	300	2	0.997	0.00056338	2	sp|P35398|RORA_HUMAN	P35398	RORA_HUMAN	RORA	Nuclear receptor ROR-alpha			Astral	DDA
DVRQEIECQ	9	425	433	2	0.9965	0.00056338	1	sp|P35527|K1C9_HUMAN	P35527	K1C9_HUMAN	KRT9	Keratin, type I cytoskeletal 9			Astral	DDA
RSGGGGGGGLGSGGSIRSSYS	21	13	33	3	0.9965	0.00056338	2	sp|P35527|K1C9_HUMAN	P35527	K1C9_HUMAN	KRT9	Keratin, type I cytoskeletal 9			Astral	DDA
TLNDMRQEYEQL	12	322	333	2	0.997	0.00056338	1	sp|P35527|K1C9_HUMAN	P35527	K1C9_HUMAN	KRT9	Keratin, type I cytoskeletal 9			Astral	DDA
GKADGAEAKPAE	12	1949	1960	2	0.9968	0.00056338	1	sp|P35579|MYH9_HUMAN	P35579	MYH9_HUMAN	MYH9	Myosin-9			Astral	DDA
RESNSIVKIF	10	406	415	2	0.9966	0.00056338	1	sp|P35606|COPB2_HUMAN	P35606	COPB2_HUMAN	COPB2	Coatomer subunit beta'			Astral	DDA
TLHSAIYAA	9	222	230	2	0.9971	0.00056338	1	sp|P35611|ADDA_HUMAN	P35611	ADDA_HUMAN	ADD1	Alpha-adducin			Astral	DDA
VLDGKVAVV	9	476	484	2	0.9964	0.00056338	2	sp|P35711|SOX5_HUMAN	P35711	SOX5_HUMAN	SOX5	Transcription factor SOX-5			Astral	DDA
SLVGLGGTK	9	62	70	2	0.997	0.00056338	5	sp|P35908|K22E_HUMAN	P35908	K22E_HUMAN	KRT2	Keratin, type II cytoskeletal 2 epidermal			Astral	DDA
SANDKVYTV	9	460	468	2	0.9972	0.00056338	1	sp|P36871|PGM1_HUMAN	P36871	PGM1_HUMAN	PGM1	Phosphoglucomutase-1			Astral	DDA
ALPEIFTEL	9	363	371	2	0.9967	0.00056338	1	sp|P41091|IF2G_HUMAN	P41091	IF2G_HUMAN	EIF2S3	Eukaryotic translation initiation factor 2 subunit 3	EIF2S3B	sp|Q2VIR3|IF2GL_HUMAN	Astral	DDA
VLWDRTFSL	9	300	308	2	0.9964	0.00056338	2	sp|P42224|STAT1_HUMAN	P42224	STAT1_HUMAN	STAT1	Signal transducer and activator of transcription 1-alpha/beta			Astral	DDA
YVDFPQHL	8	19	26	2	0.997	0.00056338	1	sp|P42226|STAT6_HUMAN	P42226	STAT6_HUMAN	STAT6	Signal transducer and activator of transcription 6			Astral	DDA
ILFSEGLIKA	10	469	478	2	0.9972	0.00056338	1	sp|P42285|MTREX_HUMAN	P42285	MTREX_HUMAN	MTREX	Exosome RNA helicase MTR4			Astral	DDA
ILVNITEKV	9	423	431	2	0.9964	0.00056338	1	sp|P42702|LIFR_HUMAN	P42702	LIFR_HUMAN	LIFR	Leukemia inhibitory factor receptor			Astral	DDA
IETILVQSW	9	148	156	2	0.9964	0.00056338	1	sp|P43490|NAMPT_HUMAN	P43490	NAMPT_HUMAN	NAMPT	Nicotinamide phosphoribosyltransferase			Astral	DDA
VAETPDIKL	9	11	19	2	0.9966	0.00056338	1	sp|P46782|RS5_HUMAN	P46782	RS5_HUMAN	RPS5	40S ribosomal protein S5			Astral	DDA
FLAEEGFYKF	10	59	68	2	0.9968	0.00056338	1	sp|P46977|STT3A_HUMAN	P46977	STT3A_HUMAN	STT3A	Dolichyl-diphosphooligosaccharide--protein glycosyltransferase subunit STT3A			Astral	DDA
SLIEKLWQT	9	374	382	2	0.9965	0.00056338	1	sp|P48380|RFX3_HUMAN	P48380	RFX3_HUMAN	RFX3	Transcription factor RFX3			Astral	DDA
IQVTKVTQV	9	481	489	2	0.9964	0.00056338	3	sp|P48444|COPD_HUMAN	P48444	COPD_HUMAN	ARCN1	Coatomer subunit delta			Astral	DDA
QMISRIEYI	9	111	119	2	0.9968	0.00056338	4	sp|P48730|KC1D_HUMAN	P48730	KC1D_HUMAN	CSNK1D	Casein kinase I isoform delta	CSNK1E	sp|P49674|KC1E_HUMAN	Astral	DDA
YISEENFRV	9	399	407	2	0.9968	0.00056338	1	sp|P52732|KIF11_HUMAN	P52732	KIF11_HUMAN	KIF11	Kinesin-like protein KIF11			Astral	DDA
VLVDRTIYI	9	25	33	2	0.9966	0.00056338	2	sp|P52758|RIDA_HUMAN	P52758	RIDA_HUMAN	RIDA	2-iminobutanoate/2-iminopropanoate deaminase			Astral	DDA
GEVGKTTGI	9	392	400	2	0.9969	0.00056338	1	sp|P53396|ACLY_HUMAN	P53396	ACLY_HUMAN	ACLY	ATP-citrate synthase			Astral	DDA
AENVAGHQI	9	1392	1400	2	0.9966	0.00056338	2	sp|P53804|TTC3_HUMAN	P53804	TTC3_HUMAN	TTC3	E3 ubiquitin-protein ligase TTC3			Astral	DDA
FVLPELPSV	9	321	329	2	0.9972	0.00056338	2	sp|P53990|IST1_HUMAN	P53990	IST1_HUMAN	IST1	IST1 homolog			Astral	DDA
EESAIRVGF	9	541	549	2	0.9968	0.00056338	2	sp|P53992|SC24C_HUMAN	P53992	SC24C_HUMAN	SEC24C	Protein transport protein Sec24C			Astral	DDA
IIIPEIQKV	9	825	833	2	0.9968	0.00056338	3	sp|P55060|XPO2_HUMAN	P55060	XPO2_HUMAN	CSE1L	Exportin-2			Astral	DDA
VTDPRVVDL	9	73	81	2	0.9966	0.00056338	3	sp|P56556|NDUA6_HUMAN	P56556	NDUA6_HUMAN	NDUFA6	NADH dehydrogenase [ubiquinone] 1 alpha subcomplex subunit 6			Astral	DDA
YEGHVSCV	8	77	84	2	0.9965	0.00056338	1	sp|P58546|MTPN_HUMAN	P58546	MTPN_HUMAN	MTPN	Myotrophin			Astral	DDA
AEFKEAFQLF	10	10	19	2	0.9965	0.00056338	3	sp|P60660|MYL6_HUMAN	P60660	MYL6_HUMAN	MYL6	Myosin light polypeptide 6			Astral	DDA
QQIGKVVQV	9	65	73	2	0.9971	0.00056338	2	sp|P61254|RL26_HUMAN	P61254	RL26_HUMAN	RPL26	60S ribosomal protein L26	RPL26L1	sp|Q9UNX3|RL26L_HUMAN	Astral	DDA
YLEGLVRGL	9	15	23	2	0.997	0.00056338	1	sp|P61421|VA0D1_HUMAN	P61421	VA0D1_HUMAN	ATP6V0D1	V-type proton ATPase subunit d 1			Astral	DDA
PSDIEVDLLK	10	52	61	2	0.9971	0.00056338	1	sp|P61769|B2MG_HUMAN	P61769	B2MG_HUMAN	B2M	Beta-2-microglobulin			Astral	DDA
TLWVDPYEV	9	103	111	2	0.9971	0.00056338	4	sp|P62324|BTG1_HUMAN	P62324	BTG1_HUMAN	BTG1	Protein BTG1	BTG2	sp|P78543|BTG2_HUMAN	Astral	DDA
AVVTQVNKV	9	87	95	2	0.9969	0.00056338	2	sp|P62487|RPB7_HUMAN	P62487	RPB7_HUMAN	POLR2G	DNA-directed RNA polymerase II subunit RPB7			Astral	DDA
AQYEHDLEVA	10	195	204	2	0.9968	0.00056338	1	sp|P62826|RAN_HUMAN	P62826	RAN_HUMAN	RAN	GTP-binding nuclear protein Ran			Astral	DDA
SESRMVVTF	9	17	25	2	0.9971	0.00056338	5	sp|P78347|GTF2I_HUMAN	P78347	GTF2I_HUMAN	GTF2I	General transcription factor II-I			Astral	DDA
VLYSIAEKV	9	44	52	2	0.9965	0.00056338	1	sp|P83876|TXN4A_HUMAN	P83876	TXN4A_HUMAN	TXNL4A	Thioredoxin-like protein 4A			Astral	DDA
LLAALPALATA	11	7	17	2	0.9966	0.00056338	2	sp|P84157|MXRA7_HUMAN	P84157	MXRA7_HUMAN	MXRA7	Matrix-remodeling-associated protein 7			Astral	DDA
KTTTIAVEV	9	294	302	2	0.9969	0.00056338	2	sp|Q00341|VIGLN_HUMAN	Q00341	VIGLN_HUMAN	HDLBP	Vigilin			Astral	DDA
NGDTPLHL	8	487	494	2	0.9972	0.00056338	2	sp|Q00653|NFKB2_HUMAN	Q00653	NFKB2_HUMAN	NFKB2	Nuclear factor NF-kappa-B p100 subunit			Astral	DDA
KLSDLDNKL	9	4751	4759	2	0.9968	0.00056338	2	sp|Q03001|DYST_HUMAN	Q03001	DYST_HUMAN	DST	Dystonin			Astral	DDA
YLHSQVVSV	9	541	549	2	0.9967	0.00056338	3	sp|Q03519|TAP2_HUMAN	Q03519	TAP2_HUMAN	TAP2	Antigen peptide transporter 2			Astral	DDA
HLYNNEEQV	9	53	61	2	0.9964	0.00056338	1	sp|Q04828|AK1C1_HUMAN	Q04828	AK1C1_HUMAN	AKR1C1	Aldo-keto reductase family 1 member C1	AKR1C3	sp|P42330|AK1C3_HUMAN	Astral	DDA
QLFEKQLQL	9	292	300	2	0.9964	0.00056338	3	sp|Q05209|PTN12_HUMAN	Q05209	PTN12_HUMAN	PTPN12	Tyrosine-protein phosphatase non-receptor type 12			Astral	DDA
RLISETTSV	9	236	244	2	0.9965	0.00056338	2	sp|Q06136|KDSR_HUMAN	Q06136	KDSR_HUMAN	KDSR	3-ketodihydrosphingosine reductase			Astral	DDA
ALSNHLNAV	9	91	99	2	0.9965	0.00056338	2	sp|Q07866|KLC1_HUMAN	Q07866	KLC1_HUMAN	KLC1	Kinesin light chain 1			Astral	DDA
FLSISSPKV	9	3407	3415	2	0.9965	0.00056338	1	sp|Q09666|AHNK_HUMAN	Q09666	AHNK_HUMAN	AHNAK	Neuroblast differentiation-associated protein AHNAK			Astral	DDA
RLIESLFTI	9	629	637	2	0.9967	0.00056338	1	sp|Q12789|TF3C1_HUMAN	Q12789	TF3C1_HUMAN	GTF3C1	General transcription factor 3C polypeptide 1			Astral	DDA
YLFGRNPDL	9	49	57	2	0.9966	0.00056338	1	sp|Q12972|PP1R8_HUMAN	Q12972	PP1R8_HUMAN	PPP1R8	Nuclear inhibitor of protein phosphatase 1			Astral	DDA
RLGGIPVGV	9	1977	1985	2	0.9966	0.00056338	1	sp|Q13085|ACACA_HUMAN	Q13085	ACACA_HUMAN	ACACA	Acetyl-CoA carboxylase 1	ACACB	sp|O00763|ACACB_HUMAN	Astral	DDA
TVIRDPPSI	9	444	452	2	0.9971	0.00056338	1	sp|Q13112|CAF1B_HUMAN	Q13112	CAF1B_HUMAN	CHAF1B	Chromatin assembly factor 1 subunit B			Astral	DDA
LESSIVRHY	9	1562	1570	3	0.9969	0.00056338	1	sp|Q13129|RLF_HUMAN	Q13129	RLF_HUMAN	RLF	Zinc finger protein Rlf			Astral	DDA
GEGSPKPGI	9	611	619	2	0.9968	0.00056338	2	sp|Q13191|CBLB_HUMAN	Q13191	CBLB_HUMAN	CBLB	E3 ubiquitin-protein ligase CBL-B			Astral	DDA
FIYGKDVFEA	10	596	605	2	0.9967	0.00056338	1	sp|Q13620|CUL4B_HUMAN	Q13620	CUL4B_HUMAN	CUL4B	Cullin-4B			Astral	DDA
SLDERPVAV	9	221	229	2	0.9966	0.00056338	1	sp|Q13873|BMPR2_HUMAN	Q13873	BMPR2_HUMAN	BMPR2	Bone morphogenetic protein receptor type-2			Astral	DDA
GELKDQHVY	9	350	358	2, 3	0.9972	0.00056338	2	sp|Q13888|TF2H2_HUMAN	Q13888	TF2H2_HUMAN	GTF2H2	General transcription factor IIH subunit 2	GTF2H2C_2	sp|Q6P1K8|T2H2L_HUMAN	Astral	DDA
FEDSTTRFY	9	456	464	2	0.9971	0.00056338	1	sp|Q13976|KGP1_HUMAN	Q13976	KGP1_HUMAN	PRKG1	cGMP-dependent protein kinase 1			Astral	DDA
ATDDSLHQL	9	479	487	2	0.9966	0.00056338	1	sp|Q14534|ERG1_HUMAN	Q14534	ERG1_HUMAN	SQLE	Squalene monooxygenase			Astral	DDA
FLFSDVCRV	9	2499	2507	2, 3	0.9967	0.00056338	2	sp|Q14643|ITPR1_HUMAN	Q14643	ITPR1_HUMAN	ITPR1	Inositol 1,4,5-trisphosphate receptor type 1			Astral	DDA
RLWSEIPSEI	10	806	815	2	0.9972	0.00056338	2	sp|Q14643|ITPR1_HUMAN	Q14643	ITPR1_HUMAN	ITPR1	Inositol 1,4,5-trisphosphate receptor type 1			Astral	DDA
SEEETRVVF	9	105	113	2	0.9972	0.00056338	1	sp|Q14680|MELK_HUMAN	Q14680	MELK_HUMAN	MELK	Maternal embryonic leucine zipper kinase			Astral	DDA
TIAQLVHAV	9	77	85	2	0.9968	0.00056338	2	sp|Q14684|RRP1B_HUMAN	Q14684	RRP1B_HUMAN	RRP1B	Ribosomal RNA processing protein 1 homolog B			Astral	DDA
SLYGYLRGA	9	281	289	2	0.9968	0.00056338	2	sp|Q14692|BMS1_HUMAN	Q14692	BMS1_HUMAN	BMS1	Ribosome biogenesis protein BMS1 homolog			Astral	DDA
QEADIQNSKF	10	2345	2354	2	0.9971	0.00056338	1	sp|Q14789|GOGB1_HUMAN	Q14789	GOGB1_HUMAN	GOLGB1	Golgin subfamily B member 1			Astral	DDA
SELQSQVRY	9	78	86	2	0.9968	0.00056338	1	sp|Q14847|LASP1_HUMAN	Q14847	LASP1_HUMAN	LASP1	LIM and SH3 domain protein 1			Astral	DDA
FLKDLVASV	9	82	90	2	0.9967	0.00056338	3	sp|Q14919|NC2A_HUMAN	Q14919	NC2A_HUMAN	DRAP1	Dr1-associated corepressor			Astral	DDA
ASDVHGNF	8	453	460	2	0.9967	0.00056338	1	sp|Q15036|SNX17_HUMAN	Q15036	SNX17_HUMAN	SNX17	Sorting nexin-17			Astral	DDA
KMGLIFEV	8	42	49	2	0.9967	0.00056338	10	sp|Q15363|TMED2_HUMAN	Q15363	TMED2_HUMAN	TMED2	Transmembrane emp24 domain-containing protein 2			Astral	DDA
EESGARINI	9	41	49	2	0.9972	0.00056338	6	sp|Q15365|PCBP1_HUMAN	Q15365	PCBP1_HUMAN	PCBP1	Poly(rC)-binding protein 1	PCBP2, PCBP3	sp|P57721|PCBP3_HUMAN, sp|Q15366|PCBP2_HUMAN	Astral	DDA
SLAQYLINV	9	345	353	2	0.9965	0.00056338	5	sp|Q15366|PCBP2_HUMAN	Q15366	PCBP2_HUMAN	PCBP2	Poly(rC)-binding protein 2			Astral	DDA
ILPPDIGKL	9	148	156	2	0.9968	0.00056338	1	sp|Q15404|RSU1_HUMAN	Q15404	RSU1_HUMAN	RSU1	Ras suppressor protein 1			Astral	DDA
ITADVNHNL	9	463	471	2	0.997	0.00056338	1	sp|Q16222|UAP1_HUMAN	Q16222	UAP1_HUMAN	UAP1	UDP-N-acetylhexosamine pyrophosphorylase			Astral	DDA
AESAPAWRL	9	14	22	2	0.9971	0.00056338	1	sp|Q16342|PDCD2_HUMAN	Q16342	PDCD2_HUMAN	PDCD2	Programmed cell death protein 2			Astral	DDA
TVDADDVRL	9	65	73	2	0.9969	0.00056338	3	sp|Q16594|TAF9_HUMAN	Q16594	TAF9_HUMAN	TAF9	Transcription initiation factor TFIID subunit 9			Astral	DDA
FLANLHITA	9	199	207	2	0.9967	0.00056338	1	sp|Q16690|DUS5_HUMAN	Q16690	DUS5_HUMAN	DUSP5	Dual specificity protein phosphatase 5			Astral	DDA
SLIGHLQTL	9	337	345	2	0.9965	0.00056338	2	sp|Q16690|DUS5_HUMAN	Q16690	DUS5_HUMAN	DUSP5	Dual specificity protein phosphatase 5			Astral	DDA
GLVHGLPYV	9	166	174	2	0.9972	0.00056338	1	sp|Q16739|CEGT_HUMAN	Q16739	CEGT_HUMAN	UGCG	Ceramide glucosyltransferase			Astral	DDA
QAEEIMKLK	9	194	202	3	0.9967	0.00056338	1	sp|Q16740|CLPP_HUMAN	Q16740	CLPP_HUMAN	CLPP	ATP-dependent Clp protease proteolytic subunit, mitochondrial			Astral	DDA
QETRTLTQF	9	862	870	2	0.9967	0.00056338	2	sp|Q16849|PTPRN_HUMAN	Q16849	PTPRN_HUMAN	PTPRN	Receptor-type tyrosine-protein phosphatase-like N			Astral	DDA
SLYHVYEV	8	830	837	2	0.9968	0.00056338	1	sp|Q16849|PTPRN_HUMAN	Q16849	PTPRN_HUMAN	PTPRN	Receptor-type tyrosine-protein phosphatase-like N			Astral	DDA
SLLRVGWSV	9	312	320	2	0.9969	0.00056338	2	sp|Q1KMD3|HNRL2_HUMAN	Q1KMD3	HNRL2_HUMAN	HNRNPUL2	Heterogeneous nuclear ribonucleoprotein U-like protein 2			Astral	DDA
SLDPNAVKAL	10	493	502	2	0.9971	0.00056338	1	sp|Q29RF7|PDS5A_HUMAN	Q29RF7	PDS5A_HUMAN	PDS5A	Sister chromatid cohesion protein PDS5 homolog A			Astral	DDA
FLFEDFSKA	9	118	126	2	0.9964	0.00056338	1	sp|Q5BJF2|SGMR2_HUMAN	Q5BJF2	SGMR2_HUMAN	TMEM97	Sigma intracellular receptor 2			Astral	DDA
ALIEQKVEL	9	221	229	2	0.9967	0.00056338	1	sp|Q5EBL4|RIPL1_HUMAN	Q5EBL4	RIPL1_HUMAN	RILPL1	RILP-like protein 1			Astral	DDA
SEIKQVKQF	9	437	445	3	0.9972	0.00056338	2	sp|Q5T447|HECD3_HUMAN	Q5T447	HECD3_HUMAN	HECTD3	E3 ubiquitin-protein ligase HECTD3			Astral	DDA
LLQPHLERV	9	589	597	3	0.9972	0.00056338	2	sp|Q5TB30|DEP1A_HUMAN	Q5TB30	DEP1A_HUMAN	DEPDC1	DEP domain-containing protein 1A			Astral	DDA
VQDDIKESV	9	1212	1220	2	0.9967	0.00056338	1	sp|Q5VYK3|ECM29_HUMAN	Q5VYK3	ECM29_HUMAN	ECPAS	Proteasome adapter and scaffold protein ECM29			Astral	DDA
VADEGSFTCF	10	114	123	2	0.9972	0.00056338	1	sp|Q5ZPR3|CD276_HUMAN	Q5ZPR3	CD276_HUMAN	CD276	CD276 antigen			Astral	DDA
VLLSDSNLHDA	11	302	312	2	0.9968	0.00056338	1	sp|Q6FI81|CPIN1_HUMAN	Q6FI81	CPIN1_HUMAN	CIAPIN1	Anamorsin			Astral	DDA
KVPPFTFHV	9	317	325	2	0.9972	0.00056338	4	sp|Q6NZI2|CAVN1_HUMAN	Q6NZI2	CAVN1_HUMAN	CAVIN1	Caveolae-associated protein 1			Astral	DDA
EELDPESREY	10	108	117	2	0.9967	0.00056338	2	sp|Q6P161|RM54_HUMAN	Q6P161	RM54_HUMAN	MRPL54	39S ribosomal protein L54, mitochondrial			Astral	DDA
ASDKETYEL	9	98	106	2	0.9972	0.00056338	3	sp|Q6P5R6|RL22L_HUMAN	Q6P5R6	RL22L_HUMAN	RPL22L1	60S ribosomal protein L22-like 1			Astral	DDA
ALAERLDIV	9	169	177	2	0.9965	0.00056338	2	sp|Q6QNY0|BL1S3_HUMAN	Q6QNY0	BL1S3_HUMAN	BLOC1S3	Biogenesis of lysosome-related organelles complex 1 subunit 3			Astral	DDA
HESLVHHIL	9	230	238	3	0.997	0.00056338	1	sp|Q6UVY6|MOXD1_HUMAN	Q6UVY6	MOXD1_HUMAN	MOXD1	DBH-like monooxygenase protein 1			Astral	DDA
ETEKFGQGIHHAAGQVGK	18	220	237	4	0.9966	0.00056338	1	sp|Q6UWP8|SBSN_HUMAN	Q6UWP8	SBSN_HUMAN	SBSN	Suprabasin			Astral	DDA
GQGVHHGLSEGWK	13	261	273	3	0.9964	0.00056338	1	sp|Q6UWP8|SBSN_HUMAN	Q6UWP8	SBSN_HUMAN	SBSN	Suprabasin			Astral	DDA
ALAELLHGA	9	50	58	2	0.9967	0.00056338	5	sp|Q6UXD5|SE6L2_HUMAN	Q6UXD5	SE6L2_HUMAN	SEZ6L2	Seizure 6-like protein 2			Astral	DDA
SESLPKEAF	9	484	492	2	0.9969	0.00056338	2	sp|Q6VMQ6|MCAF1_HUMAN	Q6VMQ6	MCAF1_HUMAN	ATF7IP	Activating transcription factor 7-interacting protein 1			Astral	DDA
AEHSTVITF	9	2959	2967	2	0.9964	0.00056338	2	sp|Q709C8|VP13C_HUMAN	Q709C8	VP13C_HUMAN	VPS13C	Intermembrane lipid transfer protein VPS13C	VPS13A	sp|Q96RL7|VP13A_HUMAN	Astral	DDA
VLLELQQHL	9	488	496	2	0.997	0.00056338	1	sp|Q70SY1|CR3L2_HUMAN	Q70SY1	CR3L2_HUMAN	CREB3L2	Cyclic AMP-responsive element-binding protein 3-like protein 2			Astral	DDA
TLFTKELVL	9	582	590	2	0.9971	0.00056338	4	sp|Q7KZF4|SND1_HUMAN	Q7KZF4	SND1_HUMAN	SND1	Staphylococcal nuclease domain-containing protein 1			Astral	DDA
TIDVEHSHV	9	42	50	2	0.9971	0.00056338	3	sp|Q7L523|RRAGA_HUMAN	Q7L523	RRAGA_HUMAN	RRAGA	Ras-related GTP-binding protein A			Astral	DDA
SLFSDPRSTRL	11	72	82	3	0.9967	0.00056338	1	sp|Q7Z7L7|ZER1_HUMAN	Q7Z7L7	ZER1_HUMAN	ZER1	Protein zer-1 homolog			Astral	DDA
GLAPQIHDL	9	153	161	2	0.9965	0.00056338	1	sp|Q86VI3|IQGA3_HUMAN	Q86VI3	IQGA3_HUMAN	IQGAP3	Ras GTPase-activating-like protein IQGAP3			Astral	DDA
TLVGHTEAV	9	36	44	2	0.9968	0.00056338	2	sp|Q86VZ2|WDR5B_HUMAN	Q86VZ2	WDR5B_HUMAN	WDR5B	WD repeat-containing protein 5B			Astral	DDA
YLDPNQRDL	9	44	52	2	0.9969	0.00056338	2	sp|Q86YE8|ZN573_HUMAN	Q86YE8	ZN573_HUMAN	ZNF573	Zinc finger protein 573			Astral	DDA
QEQEIEQRL	9	468	476	2	0.9964	0.00056338	1	sp|Q86YP4|P66A_HUMAN	Q86YP4	P66A_HUMAN	GATAD2A	Transcriptional repressor p66-alpha	GATAD2B	sp|Q8WXI9|P66B_HUMAN	Astral	DDA
NESIESIKW	9	122	130	2	0.9968	0.00056338	1	sp|Q8IV03|LUR1L_HUMAN	Q8IV03	LUR1L_HUMAN	LURAP1L	Leucine rich adaptor protein 1-like			Astral	DDA
FILESQHTL	9	419	427	2	0.997	0.00056338	2	sp|Q8IZQ1|WDFY3_HUMAN	Q8IZQ1	WDFY3_HUMAN	WDFY3	WD repeat and FYVE domain-containing protein 3			Astral	DDA
FIMEAGVKL	9	33	41	2	0.9966	0.00056338	1	sp|Q8N1B3|CCNQ_HUMAN	Q8N1B3	CCNQ_HUMAN	CCNQ	Cyclin-Q			Astral	DDA
EEVTPQHRLW	10	924	933	3	0.997	0.00056338	1	sp|Q8N1F8|S11IP_HUMAN	Q8N1F8	S11IP_HUMAN	STK11IP	Serine/threonine-protein kinase 11-interacting protein			Astral	DDA
ALLRVTPFI	9	36	44	2	0.9969	0.00056338	1	sp|Q8N4H5|TOM5_HUMAN	Q8N4H5	TOM5_HUMAN	TOMM5	Mitochondrial import receptor subunit TOM5 homolog			Astral	DDA
TLLKKVWKV	9	279	287	3	0.9972	0.00056338	4	sp|Q8NA72|POC5_HUMAN	Q8NA72	POC5_HUMAN	POC5	Centrosomal protein POC5			Astral	DDA
KLSEVNKRL	9	218	226	3	0.9964	0.00056338	1	sp|Q8NCF5|NF2IP_HUMAN	Q8NCF5	NF2IP_HUMAN	NFATC2IP	NFATC2-interacting protein			Astral	DDA
RILDYVINL	9	78	86	2	0.9968	0.00056338	1	sp|Q8NEA4|FBX36_HUMAN	Q8NEA4	FBX36_HUMAN	FBXO36	F-box only protein 36			Astral	DDA
FAEDDRIEL	9	383	391	2	0.9971	0.00056338	2	sp|Q8NEH6|MNS1_HUMAN	Q8NEH6	MNS1_HUMAN	MNS1	Meiosis-specific nuclear structural protein 1			Astral	DDA
SLANETHQL	9	146	154	2	0.9969	0.00056338	2	sp|Q8NFZ5|TNIP2_HUMAN	Q8NFZ5	TNIP2_HUMAN	TNIP2	TNFAIP3-interacting protein 2			Astral	DDA
HIDFGGTSV	9	242	250	2	0.9972	0.00056338	1	sp|Q8NHM5|KDM2B_HUMAN	Q8NHM5	KDM2B_HUMAN	KDM2B	Lysine-specific demethylase 2B	KDM7A, PHF8	sp|Q6ZMT4|KDM7A_HUMAN, sp|Q9UPP1|PHF8_HUMAN	Astral	DDA
VLSELAARL	9	2	10	2	0.9964	0.00056338	2	sp|Q8TB03|CX038_HUMAN	Q8TB03	CX038_HUMAN	CXorf38	Uncharacterized protein CXorf38			Astral	DDA
SADRFVTL	8	381	388	2	0.9964	0.00056338	1	sp|Q8TCG1|CIP2A_HUMAN	Q8TCG1	CIP2A_HUMAN	CIP2A	Protein CIP2A			Astral	DDA
GLPHGFCTV	9	20	28	2	0.9966	0.00056338	3	sp|Q8WTS6|SETD7_HUMAN	Q8WTS6	SETD7_HUMAN	SETD7	Histone-lysine N-methyltransferase SETD7			Astral	DDA
ALLGRVYDV	9	58	66	2	0.9968	0.00056338	2	sp|Q8WUJ1|NEUFC_HUMAN	Q8WUJ1	NEUFC_HUMAN	CYB5D2	Neuferricin			Astral	DDA
SLFGGSVKL	9	103	111	2	0.9966	0.00056338	6	sp|Q8WUM4|PDC6I_HUMAN	Q8WUM4	PDC6I_HUMAN	PDCD6IP	Programmed cell death 6-interacting protein			Astral	DDA
ALWDKLFNL	9	1646	1654	2	0.9964	0.00056338	1	sp|Q8WXH0|SYNE2_HUMAN	Q8WXH0	SYNE2_HUMAN	SYNE2	Nesprin-2			Astral	DDA
IGDGRSPEF	9	540	548	2	0.9966	0.00056338	1	sp|Q8WYA6|CTBL1_HUMAN	Q8WYA6	CTBL1_HUMAN	CTNNBL1	Beta-catenin-like protein 1			Astral	DDA
LLDIIKSTV	9	234	242	2	0.9969	0.00056338	4	sp|Q92562|FIG4_HUMAN	Q92562	FIG4_HUMAN	FIG4	Polyphosphoinositide phosphatase			Astral	DDA
NVDEGIYQL	9	428	436	2	0.9967	0.00056338	4	sp|Q92974|ARHG2_HUMAN	Q92974	ARHG2_HUMAN	ARHGEF2	Rho guanine nucleotide exchange factor 2			Astral	DDA
SEADARIFKAW	11	53	63	3	0.9971	0.00056338	1	sp|Q92985|IRF7_HUMAN	Q92985	IRF7_HUMAN	IRF7	Interferon regulatory factor 7			Astral	DDA
VEGTIPKLF	9	316	324	2	0.9967	0.00056338	4	sp|Q93009|UBP7_HUMAN	Q93009	UBP7_HUMAN	USP7	Ubiquitin carboxyl-terminal hydrolase 7			Astral	DDA
ALIAESQRL	9	498	506	2	0.9968	0.00056338	2	sp|Q93100|KPBB_HUMAN	Q93100	KPBB_HUMAN	PHKB	Phosphorylase b kinase regulatory subunit beta			Astral	DDA
ISPDVFTHV	9	325	333	2	0.9971	0.00056338	1	sp|Q969K4|ABTB1_HUMAN	Q969K4	ABTB1_HUMAN	ABTB1	Ankyrin repeat and BTB/POZ domain-containing protein 1			Astral	DDA
LLFDKFNAV	9	344	352	2	0.9968	0.00056338	1	sp|Q96A65|EXOC4_HUMAN	Q96A65	EXOC4_HUMAN	EXOC4	Exocyst complex component 4			Astral	DDA
TELTTAIRTY	10	67	76	2	0.997	0.00056338	1	sp|Q96A65|EXOC4_HUMAN	Q96A65	EXOC4_HUMAN	EXOC4	Exocyst complex component 4			Astral	DDA
SADFHVDL	8	439	446	2	0.997	0.00056338	1	sp|Q96BY6|DOC10_HUMAN	Q96BY6	DOC10_HUMAN	DOCK10	Dedicator of cytokinesis protein 10	DOCK11, DOCK9	sp|Q5JSL3|DOC11_HUMAN, sp|Q9BZ29|DOCK9_HUMAN	Astral	DDA
AEITKEQRL	9	340	348	3	0.9967	0.00056338	2	sp|Q96II8|LRCH3_HUMAN	Q96II8	LRCH3_HUMAN	LRCH3	DISP complex protein LRCH3			Astral	DDA
KLSKYLQGV	9	2290	2298	2	0.9968	0.00056338	2	sp|Q96JM2|ZN462_HUMAN	Q96JM2	ZN462_HUMAN	ZNF462	Zinc finger protein 462			Astral	DDA
AEIDDRKQL	9	232	240	2, 3	0.9969	0.00056338	4	sp|Q96P16|RPR1A_HUMAN	Q96P16	RPR1A_HUMAN	RPRD1A	Regulation of nuclear pre-mRNA domain-containing protein 1A			Astral	DDA
ALGDFGIRL	9	809	817	2	0.997	0.00056338	1	sp|Q96P20|NLRP3_HUMAN	Q96P20	NLRP3_HUMAN	NLRP3	NACHT, LRR and PYD domains-containing protein 3			Astral	DDA
VQDDVTKL	8	302	309	2	0.9972	0.00056338	1	sp|Q96Q11|TRNT1_HUMAN	Q96Q11	TRNT1_HUMAN	TRNT1	CCA tRNA nucleotidyltransferase 1, mitochondrial			Astral	DDA
KLFDIFSQQV	10	323	332	2	0.9964	0.00056338	1	sp|Q96QK1|VPS35_HUMAN	Q96QK1	VPS35_HUMAN	VPS35	Vacuolar protein sorting-associated protein 35			Astral	DDA
FTDKANSGL	9	431	439	2	0.9972	0.00056338	1	sp|Q96RP9|EFGM_HUMAN	Q96RP9	EFGM_HUMAN	GFM1	Elongation factor G, mitochondrial			Astral	DDA
GLDPHQQYYI	10	152	161	2	0.9966	0.00056338	1	sp|Q96SF7|TBX15_HUMAN	Q96SF7	TBX15_HUMAN	TBX15	T-box transcription factor TBX15	TBX18	sp|O95935|TBX18_HUMAN	Astral	DDA
SESAAVKEI	9	83	91	2	0.9966	0.00056338	1	sp|Q99497|PARK7_HUMAN	Q99497	PARK7_HUMAN	PARK7	Parkinson disease protein 7			Astral	DDA
ILYDKLEKI	9	273	281	3	0.9967	0.00056338	1	sp|Q99832|TCPH_HUMAN	Q99832	TCPH_HUMAN	CCT7	T-complex protein 1 subunit eta			Astral	DDA
SESRIFNEL	9	154	162	2	0.9971	0.00056338	2	sp|Q9BS16|CENPK_HUMAN	Q9BS16	CENPK_HUMAN	CENPK	Centromere protein K			Astral	DDA
ALDTTRHEL	9	239	247	3	0.9965	0.00056338	2	sp|Q9BT25|HAUS8_HUMAN	Q9BT25	HAUS8_HUMAN	HAUS8	HAUS augmin-like complex subunit 8			Astral	DDA
YSDSRVGF	8	49	56	2	0.9968	0.00056338	1	sp|Q9BUX1|CHAC1_HUMAN	Q9BUX1	CHAC1_HUMAN	CHAC1	Glutathione-specific gamma-glutamylcyclotransferase 1			Astral	DDA
NLPIFLPRV	9	511	519	2	0.9966	0.00056338	4	sp|Q9BV36|MELPH_HUMAN	Q9BV36	MELPH_HUMAN	MLPH	Melanophilin			Astral	DDA
EEIKQSHSF	9	580	588	2	0.9972	0.00056338	1	sp|Q9BYW2|SETD2_HUMAN	Q9BYW2	SETD2_HUMAN	SETD2	Histone-lysine N-methyltransferase SETD2			Astral	DDA
RLLEGVKQA	9	112	120	2	0.9965	0.00056338	2	sp|Q9BZE1|RM37_HUMAN	Q9BZE1	RM37_HUMAN	MRPL37	39S ribosomal protein L37, mitochondrial			Astral	DDA
ALVSTIQFV	9	174	182	2	0.9971	0.00056338	1	sp|Q9BZG8|DPH1_HUMAN	Q9BZG8	DPH1_HUMAN	DPH1	2-(3-amino-3-carboxypropyl)histidine synthase subunit 1			Astral	DDA
EEQRGLRKY	9	326	334	3	0.9964	0.00056338	1	sp|Q9BZV1|UBXN6_HUMAN	Q9BZV1	UBXN6_HUMAN	UBXN6	UBX domain-containing protein 6			Astral	DDA
RLGPVPPGL	9	78	86	2	0.9971	0.00056338	3	sp|Q9C037|TRIM4_HUMAN	Q9C037	TRIM4_HUMAN	TRIM4	E3 ubiquitin-protein ligase TRIM4			Astral	DDA
SLLDDLHSA	9	626	634	2	0.9969	0.00056338	5	sp|Q9C0D3|ZY11B_HUMAN	Q9C0D3	ZY11B_HUMAN	ZYG11B	Protein zyg-11 homolog B			Astral	DDA
AVDGSGTKF	9	196	204	2	0.9968	0.00056338	2	sp|Q9GZL7|WDR12_HUMAN	Q9GZL7	WDR12_HUMAN	WDR12	Ribosome biogenesis protein WDR12			Astral	DDA
FLMQYPGRSL	10	582	591	2	0.997	0.00056338	1	sp|Q9GZR7|DDX24_HUMAN	Q9GZR7	DDX24_HUMAN	DDX24	ATP-dependent RNA helicase DDX24			Astral	DDA
ASDDGYIKI	9	208	216	2	0.997	0.00056338	1	sp|Q9GZS3|SKI8_HUMAN	Q9GZS3	SKI8_HUMAN	SKIC8	SKI8 subunit of superkiller complex protein			Astral	DDA
FLDEKTHEL	9	128	136	3	0.9968	0.00056338	3	sp|Q9H0K6|PUS7L_HUMAN	Q9H0K6	PUS7L_HUMAN	PUS7L	Pseudouridylate synthase PUS7L			Astral	DDA
LLYGKYVSV	9	173	181	2	0.9969	0.00056338	2	sp|Q9H0R3|TM222_HUMAN	Q9H0R3	TM222_HUMAN	TMEM222	Transmembrane protein 222			Astral	DDA
YIDRDSEYL	9	162	170	2	0.9967	0.00056338	2	sp|Q9H2U1|DHX36_HUMAN	Q9H2U1	DHX36_HUMAN	DHX36	ATP-dependent DNA/RNA helicase DHX36			Astral	DDA
IVDGAVVKF	9	114	122	2	0.9967	0.00056338	4	sp|Q9H5V9|STEEP_HUMAN	Q9H5V9	STEEP_HUMAN	STEEP1	STING ER exit protein			Astral	DDA
ALQGIIHSI	9	207	215	2	0.9967	0.00056338	1	sp|Q9H6X2|ANTR1_HUMAN	Q9H6X2	ANTR1_HUMAN	ANTXR1	Anthrax toxin receptor 1			Astral	DDA
EEQLPLRAGY	10	328	337	2	0.9968	0.00056338	1	sp|Q9H788|SH24A_HUMAN	Q9H788	SH24A_HUMAN	SH2D4A	SH2 domain-containing protein 4A			Astral	DDA
FLPPSFPIV	9	318	326	2	0.997	0.00056338	1	sp|Q9HAU8|RNPL1_HUMAN	Q9HAU8	RNPL1_HUMAN	RNPEPL1	Aminopeptidase RNPEPL1			Astral	DDA
AEGEPRYAL	9	183	191	2	0.997	0.00056338	2	sp|Q9HB07|MYG1_HUMAN	Q9HB07	MYG1_HUMAN	MYG1	MYG1 exonuclease			Astral	DDA
FPGKVHSL	8	434	441	2	0.9966	0.00056338	3	sp|Q9NNW5|WDR6_HUMAN	Q9NNW5	WDR6_HUMAN	WDR6	WD repeat-containing protein 6			Astral	DDA
SLGKFTFDV	9	370	378	2	0.9966	0.00056338	4	sp|Q9NPE6|SPAG4_HUMAN	Q9NPE6	SPAG4_HUMAN	SPAG4	Sperm-associated antigen 4 protein			Astral	DDA
KLQEQIFHL	9	498	506	2	0.9965	0.00056338	2	sp|Q9NQC1|JADE2_HUMAN	Q9NQC1	JADE2_HUMAN	JADE2	E3 ubiquitin-protein ligase Jade-2			Astral	DDA
REYEAQQQY	9	425	433	2	0.9972	0.00056338	1	sp|Q9NUQ8|ABCF3_HUMAN	Q9NUQ8	ABCF3_HUMAN	ABCF3	ATP-binding cassette sub-family F member 3			Astral	DDA
REALTKQGY	9	361	369	2	0.9969	0.00056338	1	sp|Q9NV66|TYW1_HUMAN	Q9NV66	TYW1_HUMAN	TYW1	S-adenosyl-L-methionine-dependent tRNA 4-demethylwyosine synthase TYW1			Astral	DDA
VLTSEVHSV	9	229	237	2	0.9968	0.00056338	1	sp|Q9NVM9|INT13_HUMAN	Q9NVM9	INT13_HUMAN	INTS13	Integrator complex subunit 13			Astral	DDA
KLIEKNYFL	9	567	575	2	0.9967	0.00056338	2	sp|Q9NVP1|DDX18_HUMAN	Q9NVP1	DDX18_HUMAN	DDX18	ATP-dependent RNA helicase DDX18			Astral	DDA
ALSDGVHKI	9	11	19	2	0.9964	0.00056338	1	sp|Q9NVQ4|FAIM1_HUMAN	Q9NVQ4	FAIM1_HUMAN	FAIM	Fas apoptotic inhibitory molecule 1			Astral	DDA
LMYPYIYHV	9	619	627	2	0.9969	0.00056338	1	sp|Q9NX05|F120C_HUMAN	Q9NX05	F120C_HUMAN	FAM120C	Constitutive coactivator of PPAR-gamma-like protein 2			Astral	DDA
QLQDFDWQV	9	116	124	2	0.9965	0.00056338	1	sp|Q9NX08|COMD8_HUMAN	Q9NX08	COMD8_HUMAN	COMMD8	COMM domain-containing protein 8			Astral	DDA
TLWDKSKKL	9	413	421	3	0.9967	0.00056338	2	sp|Q9NX74|DUS2L_HUMAN	Q9NX74	DUS2L_HUMAN	DUS2	tRNA-dihydrouridine(20) synthase [NAD(P)+]-like			Astral	DDA
ILDDIGHGV	9	145	153	2	0.9964	0.00056338	7	sp|Q9NYB9|ABI2_HUMAN	Q9NYB9	ABI2_HUMAN	ABI2	Abl interactor 2			Astral	DDA
AELKPGRPHQF	11	11	21	3	0.9965	0.00056338	2	sp|Q9NYS7|WSB2_HUMAN	Q9NYS7	WSB2_HUMAN	WSB2	WD repeat and SOCS box-containing protein 2			Astral	DDA
SELKNRMEY	9	667	675	2	0.9964	0.00056338	1	sp|Q9NYY3|PLK2_HUMAN	Q9NYY3	PLK2_HUMAN	PLK2	Serine/threonine-protein kinase PLK2			Astral	DDA
ALTGYLHTI	9	485	493	2	0.9965	0.00056338	2	sp|Q9NYY8|FAKD2_HUMAN	Q9NYY8	FAKD2_HUMAN	FASTKD2	FAST kinase domain-containing protein 2, mitochondrial			Astral	DDA
EETREVQNL	9	32	40	2	0.9965	0.00056338	1	sp|Q9NZ63|TLS1_HUMAN	Q9NZ63	TLS1_HUMAN	C9orf78	Splicing factor C9orf78			Astral	DDA
TLTNIIHNL	9	50	58	2	0.997	0.00056338	2	sp|Q9P0S3|ORML1_HUMAN	Q9P0S3	ORML1_HUMAN	ORMDL1	ORM1-like protein 1			Astral	DDA
KEEEMKQMF	9	362	370	2	0.9967	0.00056338	2	sp|Q9P0V9|SEP10_HUMAN	Q9P0V9	SEP10_HUMAN	SEPTIN10	Septin-10			Astral	DDA
FLDKVLVAA	9	32	40	2	0.9966	0.00056338	2	sp|Q9P2D3|HTR5B_HUMAN	Q9P2D3	HTR5B_HUMAN	HEATR5B	HEAT repeat-containing protein 5B			Astral	DDA
FLFDRPMHV	9	297	305	3	0.997	0.00056338	2	sp|Q9P2K5|MYEF2_HUMAN	Q9P2K5	MYEF2_HUMAN	MYEF2	Myelin expression factor 2			Astral	DDA
ALNIATHVL	9	139	147	2	0.997	0.00056338	1	sp|Q9UET6|TRM7_HUMAN	Q9UET6	TRM7_HUMAN	FTSJ1	Putative tRNA (cytidine(32)/guanosine(34)-2'-O)-methyltransferase			Astral	DDA
EQRQLQQLL	9	113	121	2	0.9972	0.00056338	1	sp|Q9UFD9|RIM3A_HUMAN	Q9UFD9	RIM3A_HUMAN	RIMBP3	RIMS-binding protein 3A	RIMBP3B, RIMBP3C	sp|A6NJZ7|RIM3C_HUMAN, sp|A6NNM3|RIM3B_HUMAN	Astral	DDA
KLYDDMIRL	9	1011	1019	2	0.9969	0.00056338	4	sp|Q9UG01|IF172_HUMAN	Q9UG01	IF172_HUMAN	IFT172	Intraflagellar transport protein 172 homolog			Astral	DDA
KLSGLTTNV	9	177	185	2	0.9964	0.00056338	1	sp|Q9UGV2|NDRG3_HUMAN	Q9UGV2	NDRG3_HUMAN	NDRG3	Protein NDRG3			Astral	DDA
YLHSYLTYI	9	378	386	2	0.9971	0.00056338	2	sp|Q9UHB9|SRP68_HUMAN	Q9UHB9	SRP68_HUMAN	SRP68	Signal recognition particle subunit SRP68			Astral	DDA
SLLSHVEQL	9	114	122	2	0.9965	0.00056338	3	sp|Q9UI95|MD2L2_HUMAN	Q9UI95	MD2L2_HUMAN	MAD2L2	Mitotic spindle assembly checkpoint protein MAD2B			Astral	DDA
VIEDKTIEL	9	6	14	2	0.9969	0.00056338	2	sp|Q9UKB1|FBW1B_HUMAN	Q9UKB1	FBW1B_HUMAN	FBXW11	F-box/WD repeat-containing protein 11			Astral	DDA
ALLSRLEQI	9	203	211	2	0.9971	0.00056338	2	sp|Q9UKM9|RALY_HUMAN	Q9UKM9	RALY_HUMAN	RALY	RNA-binding protein Raly			Astral	DDA
FLEKEGQTV	9	109	117	2	0.9966	0.00056338	2	sp|Q9UL42|PNMA2_HUMAN	Q9UL42	PNMA2_HUMAN	PNMA2	Paraneoplastic antigen Ma2			Astral	DDA
ALDDRPQVL	9	394	402	2	0.9971	0.00056338	2	sp|Q9ULJ3|ZBT21_HUMAN	Q9ULJ3	ZBT21_HUMAN	ZBTB21	Zinc finger and BTB domain-containing protein 21			Astral	DDA
KENESQTVF	9	62	70	2	0.9966	0.00056338	2	sp|Q9ULJ3|ZBT21_HUMAN	Q9ULJ3	ZBT21_HUMAN	ZBTB21	Zinc finger and BTB domain-containing protein 21			Astral	DDA
KILEDVVGV	9	465	473	2	0.9968	0.00056338	2	sp|Q9ULW0|TPX2_HUMAN	Q9ULW0	TPX2_HUMAN	TPX2	Targeting protein for Xklp2			Astral	DDA
ALIARVTNV	9	121	129	2	0.9966	0.00056338	1	sp|Q9ULZ3|ASC_HUMAN	Q9ULZ3	ASC_HUMAN	PYCARD	Apoptosis-associated speck-like protein containing a CARD			Astral	DDA
ILLGKVQQL	9	233	241	2	0.9966	0.00056338	2	sp|Q9UNS2|CSN3_HUMAN	Q9UNS2	CSN3_HUMAN	COPS3	COP9 signalosome complex subunit 3			Astral	DDA
GILGIQPPSV	10	853	862	2	0.9969	0.00056338	1	sp|Q9UPN6|SCAF8_HUMAN	Q9UPN6	SCAF8_HUMAN	SCAF8	SR-related and CTD-associated factor 8			Astral	DDA
VLFEGRTVQL	10	580	589	2	0.9966	0.00056338	1	sp|Q9UPW5|CBPC1_HUMAN	Q9UPW5	CBPC1_HUMAN	AGTPBP1	Cytosolic carboxypeptidase 1			Astral	DDA
TQLGPPYHIL	10	61	70	2	0.9971	0.00056338	2	sp|Q9Y324|FCF1_HUMAN	Q9Y324	FCF1_HUMAN	FCF1	rRNA-processing protein FCF1 homolog			Astral	DDA
TLIGLSIKV	9	97	105	2	0.9972	0.00056338	2	sp|Q9Y3D0|CIA2B_HUMAN	Q9Y3D0	CIA2B_HUMAN	CIAO2B	Cytosolic iron-sulfur assembly component 2B			Astral	DDA
LTDPDIHVL	9	683	691	2	0.9966	0.00056338	1	sp|Q9Y4E6|WDR7_HUMAN	Q9Y4E6	WDR7_HUMAN	WDR7	WD repeat-containing protein 7			Astral	DDA
ALAPGVRAV	9	70	78	2	0.9972	0.00056338	2	sp|Q9Y508|RN114_HUMAN	Q9Y508	RN114_HUMAN	RNF114	E3 ubiquitin-protein ligase RNF114			Astral	DDA
ALLKVNQEL	9	277	285	2	0.9967	0.00056338	1	sp|Q9Y512|SAM50_HUMAN	Q9Y512	SAM50_HUMAN	SAMM50	Sorting and assembly machinery component 50 homolog			Astral	DDA
ILQQHIATV	9	451	459	2	0.9968	0.00056338	1	sp|Q9Y575|ASB3_HUMAN	Q9Y575	ASB3_HUMAN	ASB3	Ankyrin repeat and SOCS box protein 3			Astral	DDA
PSGESRKF	8	204	211	2	0.996	0.000551876	2	sp|B5ME19|EIFCL_HUMAN	B5ME19	EIFCL_HUMAN	EIF3CL	Eukaryotic translation initiation factor 3 subunit C-like protein	EIF3C	sp|Q99613|EIF3C_HUMAN	Astral	DDA
KMDDKALLV	9	159	167	2	0.9962	0.000551876	1	sp|O00231|PSD11_HUMAN	O00231	PSD11_HUMAN	PSMD11	26S proteasome non-ATPase regulatory subunit 11			Astral	DDA
AINGKVFDV	9	92	100	2	0.996	0.000551876	3	sp|O00264|PGRC1_HUMAN	O00264	PGRC1_HUMAN	PGRMC1	Membrane-associated progesterone receptor component 1			Astral	DDA
LLPKLHIV	8	180	187	2	0.9957	0.000551876	2	sp|O00299|CLIC1_HUMAN	O00299	CLIC1_HUMAN	CLIC1	Chloride intracellular channel protein 1	CLIC3, CLIC4	sp|O95833|CLIC3_HUMAN, sp|Q9Y696|CLIC4_HUMAN	Astral	DDA
VENAVQKEL	9	542	550	2	0.9963	0.000551876	1	sp|O00410|IPO5_HUMAN	O00410	IPO5_HUMAN	IPO5	Importin-5			Astral	DDA
EENPEHVEI	9	488	496	2	0.9961	0.000551876	1	sp|O00566|MPP10_HUMAN	O00566	MPP10_HUMAN	MPHOSPH10	U3 small nucleolar ribonucleoprotein protein MPP10			Astral	DDA
VIAEILRGV	9	117	125	2	0.9965	0.000551876	5	sp|O00567|NOP56_HUMAN	O00567	NOP56_HUMAN	NOP56	Nucleolar protein 56			Astral	DDA
RLFHKTVYL	9	303	311	3	0.9959	0.000551876	3	sp|O14681|EI24_HUMAN	O14681	EI24_HUMAN	EI24	Etoposide-induced protein 2.4 homolog			Astral	DDA
ALNEQIARL	9	274	282	2	0.9958	0.000551876	2	sp|O14777|NDC80_HUMAN	O14777	NDC80_HUMAN	NDC80	Kinetochore protein NDC80 homolog			Astral	DDA
MEKGDTVFF	9	250	258	2	0.9961	0.000551876	2	sp|O14832|PAHX_HUMAN	O14832	PAHX_HUMAN	PHYH	Phytanoyl-CoA dioxygenase, peroxisomal			Astral	DDA
SMMKNFFFV	9	424	432	2	0.9961	0.000551876	3	sp|O14977|AZIN1_HUMAN	O14977	AZIN1_HUMAN	AZIN1	Antizyme inhibitor 1			Astral	DDA
SELQSIQRL	9	719	727	2	0.996	0.000551876	1	sp|O15119|TBX3_HUMAN	O15119	TBX3_HUMAN	TBX3	T-box transcription factor TBX3			Astral	DDA
QEVGYSIRF	9	215	223	2	0.9961	0.000551876	1	sp|O43143|DHX15_HUMAN	O43143	DHX15_HUMAN	DHX15	ATP-dependent RNA helicase DHX15			Astral	DDA
LIGEFLEKV	9	183	191	2	0.996	0.000551876	2	sp|O43148|MCES_HUMAN	O43148	MCES_HUMAN	RNMT	mRNA cap guanine-N7 methyltransferase			Astral	DDA
SLADIAQKL	9	418	426	2	0.9963	0.000551876	2	sp|O43242|PSMD3_HUMAN	O43242	PSMD3_HUMAN	PSMD3	26S proteasome non-ATPase regulatory subunit 3			Astral	DDA
AEMLGHKY	8	149	156	2	0.9963	0.000551876	1	sp|O43379|WDR62_HUMAN	O43379	WDR62_HUMAN	WDR62	WD repeat-containing protein 62			Astral	DDA
MEIESTFHMY	10	178	187	2	0.9962	0.000551876	1	sp|O43414|ERI3_HUMAN	O43414	ERI3_HUMAN	ERI3	ERI1 exoribonuclease 3			Astral	DDA
YSDDHVKFF	9	47	55	3	0.9961	0.000551876	1	sp|O43592|XPOT_HUMAN	O43592	XPOT_HUMAN	XPOT	Exportin-T			Astral	DDA
YLITLLEHL	9	44	52	2	0.9959	0.000551876	1	sp|O43683|BUB1_HUMAN	O43683	BUB1_HUMAN	BUB1	Mitotic checkpoint serine/threonine-protein kinase BUB1			Astral	DDA
GLLKKGYGL	9	313	321	2	0.9959	0.000551876	2	sp|O43813|LANC1_HUMAN	O43813	LANC1_HUMAN	LANCL1	Glutathione S-transferase LANCL1			Astral	DDA
SLIERDLKL	9	1986	1994	2	0.9961	0.000551876	2	sp|O60287|NPA1P_HUMAN	O60287	NPA1P_HUMAN	URB1	Nucleolar pre-ribosomal-associated protein 1			Astral	DDA
AEIQHAEEF	9	28	36	2	0.996	0.000551876	1	sp|O60832|DKC1_HUMAN	O60832	DKC1_HUMAN	DKC1	H/ACA ribonucleoprotein complex subunit DKC1			Astral	DDA
NIIPRFVQV	9	123	131	2	0.9962	0.000551876	2	sp|O75044|SRGP2_HUMAN	O75044	SRGP2_HUMAN	SRGAP2	SLIT-ROBO Rho GTPase-activating protein 2	SRGAP2B, SRGAP2C	sp|P0DJJ0|SRG2C_HUMAN, sp|P0DMP2|SRG2B_HUMAN	Astral	DDA
IIDDPSGNSF	10	195	204	2	0.9957	0.000551876	2	sp|O75312|ZPR1_HUMAN	O75312	ZPR1_HUMAN	ZPR1	Zinc finger protein ZPR1			Astral	DDA
AEYYAAHKY	9	262	270	3	0.9965	0.000551876	2	sp|O75477|ERLN1_HUMAN	O75477	ERLN1_HUMAN	ERLIN1	Erlin-1			Astral	DDA
SEDGITKIM	9	146	154	2	0.9965	0.000551876	1	sp|O75521|ECI2_HUMAN	O75521	ECI2_HUMAN	ECI2	Enoyl-CoA delta isomerase 2			Astral	DDA
AQDEHLITF	9	1246	1254	2	0.996	0.000551876	2	sp|O75643|U520_HUMAN	O75643	U520_HUMAN	SNRNP200	U5 small nuclear ribonucleoprotein 200 kDa helicase			Astral	DDA
EADPELSKF	9	351	359	2	0.9965	0.000551876	1	sp|O75643|U520_HUMAN	O75643	U520_HUMAN	SNRNP200	U5 small nuclear ribonucleoprotein 200 kDa helicase			Astral	DDA
FADKHIQV	8	801	808	2	0.996	0.000551876	2	sp|O75643|U520_HUMAN	O75643	U520_HUMAN	SNRNP200	U5 small nuclear ribonucleoprotein 200 kDa helicase			Astral	DDA
ALYSKGILL	9	411	419	2	0.9958	0.000551876	2	sp|O75694|NU155_HUMAN	O75694	NU155_HUMAN	NUP155	Nuclear pore complex protein Nup155			Astral	DDA
RLFGGLLRRA	10	107	116	3	0.9963	0.000551876	3	sp|O75718|CRTAP_HUMAN	O75718	CRTAP_HUMAN	CRTAP	Cartilage-associated protein			Astral	DDA
NENPLRALY	9	479	487	2	0.9961	0.000551876	1	sp|O75914|PAK3_HUMAN	O75914	PAK3_HUMAN	PAK3	Serine/threonine-protein kinase PAK 3	PAK1, PAK2	sp|Q13153|PAK1_HUMAN, sp|Q13177|PAK2_HUMAN	Astral	DDA
RTFLRPPKV	9	239	247	3	0.9963	0.000551876	2	sp|O75937|DNJC8_HUMAN	O75937	DNJC8_HUMAN	DNAJC8	DnaJ homolog subfamily C member 8			Astral	DDA
KLINQVNTI	9	2851	2859	2	0.9959	0.000551876	1	sp|O94915|FRYL_HUMAN	O94915	FRYL_HUMAN	FRYL	Protein furry homolog-like			Astral	DDA
SLDKKVHQL	9	1143	1151	2	0.9963	0.000551876	1	sp|O94915|FRYL_HUMAN	O94915	FRYL_HUMAN	FRYL	Protein furry homolog-like			Astral	DDA
SVTSHIYQV	9	1000	1008	2	0.9961	0.000551876	1	sp|O94953|KDM4B_HUMAN	O94953	KDM4B_HUMAN	KDM4B	Lysine-specific demethylase 4B			Astral	DDA
RLLDSGAFHL	10	343	352	2	0.9961	0.000551876	2	sp|O95396|MOCS3_HUMAN	O95396	MOCS3_HUMAN	MOCS3	Adenylyltransferase and sulfurtransferase MOCS3			Astral	DDA
ILDSRLIAA	9	48	56	2	0.9957	0.000551876	2	sp|O95503|CBX6_HUMAN	O95503	CBX6_HUMAN	CBX6	Chromobox protein homolog 6			Astral	DDA
TLLESIQHV	9	4029	4037	2	0.9964	0.000551876	2	sp|O95714|HERC2_HUMAN	O95714	HERC2_HUMAN	HERC2	E3 ubiquitin-protein ligase HERC2			Astral	DDA
ALMYESEKV	9	65	73	2	0.9963	0.000551876	2	sp|O95721|SNP29_HUMAN	O95721	SNP29_HUMAN	SNAP29	Synaptosomal-associated protein 29			Astral	DDA
ALDLGNIRA	9	80	88	2	0.9961	0.000551876	2	sp|O95777|LSM8_HUMAN	O95777	LSM8_HUMAN	LSM8	U6 snRNA-associated Sm-like protein LSm8			Astral	DDA
VADREDDPNF	10	57	66	2	0.9964	0.000551876	1	sp|P00367|DHE3_HUMAN	P00367	DHE3_HUMAN	GLUD1	Glutamate dehydrogenase 1, mitochondrial	GLUD2	sp|P49448|DHE4_HUMAN	Astral	DDA
KLLSSVKEI	9	1116	1124	2	0.9963	0.000551876	1	sp|P00519|ABL1_HUMAN	P00519	ABL1_HUMAN	ABL1	Tyrosine-protein kinase ABL1			Astral	DDA
SLIPNLRNV	9	421	429	2	0.9964	0.000551876	2	sp|P01130|LDLR_HUMAN	P01130	LDLR_HUMAN	LDLR	Low-density lipoprotein receptor			Astral	DDA
QAENMPVFL	9	242	250	2	0.9959	0.000551876	5	sp|P01584|IL1B_HUMAN	P01584	IL1B_HUMAN	IL1B	Interleukin-1 beta			Astral	DDA
SGDPAEYNL	9	573	581	2	0.9962	0.000551876	2	sp|P02545|LMNA_HUMAN	P02545	LMNA_HUMAN	LMNA	Prelamin-A/C			Astral	DDA
VGDEDFVHL	9	59	67	2	0.9959	0.000551876	2	sp|P04080|CYTB_HUMAN	P04080	CYTB_HUMAN	CSTB	Cystatin-B			Astral	DDA
KALTGHLEEV	10	98	107	2	0.9965	0.000551876	1	sp|P04083|ANXA1_HUMAN	P04083	ANXA1_HUMAN	ANXA1	Annexin A1			Astral	DDA
GSGGGGGGGRGSY	13	540	552	2	0.996	0.000551876	1	sp|P04264|K2C1_HUMAN	P04264	K2C1_HUMAN	KRT1	Keratin, type II cytoskeletal 1			Astral	DDA
KLLLQVQHA	9	33	41	2	0.9957	0.000551876	1	sp|P05141|ADT2_HUMAN	P05141	ADT2_HUMAN	SLC25A5	ADP/ATP translocase 2	SLC25A4, SLC25A6	sp|P12235|ADT1_HUMAN, sp|P12236|ADT3_HUMAN	Astral	DDA
AELHSQNTL	9	119	127	2	0.9961	0.000551876	2	sp|P05412|JUN_HUMAN	P05412	JUN_HUMAN	JUN	Transcription factor Jun			Astral	DDA
AAFGGNPKSV	10	211	220	2	0.9958	0.000551876	1	sp|P06276|CHLE_HUMAN	P06276	CHLE_HUMAN	BCHE	Cholinesterase			Astral	DDA
ALALIYNEAL	10	79	88	2	0.9959	0.000551876	1	sp|P06703|S10A6_HUMAN	P06703	S10A6_HUMAN	S100A6	Protein S100-A6			Astral	DDA
AADIARAEM	9	1565	1573	2	0.9965	0.000551876	1	sp|P07942|LAMB1_HUMAN	P07942	LAMB1_HUMAN	LAMB1	Laminin subunit beta-1			Astral	DDA
QEVGRVYVY	9	360	368	2	0.9958	0.000551876	2	sp|P08648|ITA5_HUMAN	P08648	ITA5_HUMAN	ITGA5	Integrin alpha-5			Astral	DDA
EEAENTLQSF	10	197	206	2	0.9959	0.000551876	3	sp|P08670|VIME_HUMAN	P08670	VIME_HUMAN	VIM	Vimentin			Astral	DDA
SLNLRETNL	9	420	428	2	0.9961	0.000551876	1	sp|P08670|VIME_HUMAN	P08670	VIME_HUMAN	VIM	Vimentin			Astral	DDA
ALKKALAAA	9	61	69	2	0.9964	0.000551876	1	sp|P10412|H14_HUMAN	P10412	H14_HUMAN	H1-4	Histone H1.4	H1-1, H1-2, H1-3, H1-6	sp|P16402|H13_HUMAN, sp|P16403|H12_HUMAN, sp|P22492|H1T_HUMAN, sp|Q02539|H11_HUMAN	Astral	DDA
EEAKQIQNL	9	60	68	2	0.9965	0.000551876	1	sp|P10644|KAP0_HUMAN	P10644	KAP0_HUMAN	PRKAR1A	cAMP-dependent protein kinase type I-alpha regulatory subunit			Astral	DDA
ISDGKEYLF	9	353	361	2	0.996	0.000551876	3	sp|P11717|MPRI_HUMAN	P11717	MPRI_HUMAN	IGF2R	Cation-independent mannose-6-phosphate receptor			Astral	DDA
LLKEFVQRV	9	1046	1054	3	0.9959	0.000551876	1	sp|P12111|CO6A3_HUMAN	P12111	CO6A3_HUMAN	COL6A3	Collagen alpha-3(VI) chain			Astral	DDA
LIDSPGHVDF	10	102	111	2	0.9964	0.000551876	1	sp|P13639|EF2_HUMAN	P13639	EF2_HUMAN	EEF2	Elongation factor 2	EFL1	sp|Q7Z2Z2|EFL1_HUMAN	Astral	DDA
SLAVSSPRL	9	299	307	2	0.9959	0.000551876	5	sp|P13798|ACPH_HUMAN	P13798	ACPH_HUMAN	APEH	Acylamino-acid-releasing enzyme			Astral	DDA
LMSALAARL	9	6	14	2	0.9962	0.000551876	1	sp|P13995|MTDC_HUMAN	P13995	MTDC_HUMAN	MTHFD2	Bifunctional methylenetetrahydrofolate dehydrogenase/cyclohydrolase, mitochondrial			Astral	DDA
FLSELTQQL	9	19	27	2	0.9964	0.000551876	3	sp|P14174|MIF_HUMAN	P14174	MIF_HUMAN	MIF	Macrophage migration inhibitory factor			Astral	DDA
RETLINKGF	9	207	215	2	0.9957	0.000551876	1	sp|P14868|SYDC_HUMAN	P14868	SYDC_HUMAN	DARS1	Aspartate--tRNA ligase, cytoplasmic			Astral	DDA
VADPTPFHI	9	97	105	2	0.9963	0.000551876	1	sp|P16152|CBR1_HUMAN	P16152	CBR1_HUMAN	CBR1	Carbonyl reductase [NADPH] 1			Astral	DDA
GEVDPKVAL	9	129	137	2	0.9959	0.000551876	3	sp|P17568|NDUB7_HUMAN	P17568	NDUB7_HUMAN	NDUFB7	NADH dehydrogenase [ubiquinone] 1 beta subcomplex subunit 7			Astral	DDA
RLLDSEIKI	9	46	54	2	0.9965	0.000551876	3	sp|P17980|PRS6A_HUMAN	P17980	PRS6A_HUMAN	PSMC3	26S proteasome regulatory subunit 6A			Astral	DDA
KLGEIVTTI	9	38	46	2	0.9962	0.000551876	7	sp|P18085|ARF4_HUMAN	P18085	ARF4_HUMAN	ARF4	ADP-ribosylation factor 4	ARF1, ARF3, ARF5	sp|P61204|ARF3_HUMAN, sp|P84077|ARF1_HUMAN, sp|P84085|ARF5_HUMAN	Astral	DDA
TLLTKPVEI	9	436	444	2	0.9964	0.000551876	1	sp|P19174|PLCG1_HUMAN	P19174	PLCG1_HUMAN	PLCG1	1-phosphatidylinositol 4,5-bisphosphate phosphodiesterase gamma-1			Astral	DDA
FLDRESIKL	9	113	121	3	0.9959	0.000551876	2	sp|P21333|FLNA_HUMAN	P21333	FLNA_HUMAN	FLNA	Filamin-A	FLNB	sp|O75369|FLNB_HUMAN	Astral	DDA
[truncated: 37,137 more rows]

## Sheet: non-redundant sequences
Peptide	Peptide Length		Peptide Length	Count
IGTPRKF	7		7	48
FPGVTRL	7		8	352
PTVIKKY	7		9	5780
ADKHELL	7		10	1349
PDKVWKI	7		11	603
ANVVRKF	7		12	127
PESIRKW	7		13	75
ADDFRLK	7		14	43
VQMMTAK	7		15	40
EKNFKAF	7		16	33
LGQGVNH	7		17	40
LDLHKRL	7		18	36
AEIIRKY	7		19	19
YGDVHRV	7		20	9
SRQFSSR	7		21	12
FEHTFHV	7		22	10
ELFARKF	7		23	11
NPGKYNI	7		24	12
SMVNHRL	7		25	7
SDGVHKI	7
EVTGHRW	7
PEGTHSF	7
LGKIWKL	7
TPDIKLF	7
HDLERKY	7
YPDITRL	7
SLFGKKY	7
DPYPHKF	7
AMSSKFF	7
MEHIHKL	7
YGGHQRL	7
PDFVAKF	7
ALAAHKY	7
ALKDRHW	7
IGQKQKL	7
PGLVQKF	7
FVSNHAY	7
LGKSHYV	7
VDYKKKY	7
YDQPRHV	7
VILHHEY	7
VDLIGGK	7
TGHNHYV	7
YARPHVM	7
PDFDLHL	7
LKDQHVY	7
TPEIRKY	7
LPHIHAF	7
TADVIAKV	8
YLGKVLEL	8
NADVEARI	8
ENIDIKKY	8
SAKSRTIG	8
YQDTIGRL	8
LRNVSTGD	8
YENEVALR	8
NLDVPTHL	8
NSDRPGVL	8
EEMTGRNF	8
SADGHSIL	8
SSDGTVKI	8
TADEIVKL	8
NSDDRVLL	8
NGDAIVKF	8
SADRFVTL	8
FIDKQTNL	8
SADKFQVL	8
FLGKIYQI	8
SAEEVTRL	8
ITDLPIKL	8
IVDRPVTL	8
DTNADKQL	8
VSDGVIKV	8
TADDNVHF	8
TIDRDTAF	8
GEYKGHLY	8
FIDKPVCF	8
IIDDRVIL	8
AETESHIY	8
FTDEMAHF	8
IVDGNVKM	8
LDGRGHLL	8
FADDFVRS	8
YSDDKVQL	8
EELPAQRY	8
IADLAHLL	8
LVRPGTAL	8
VADELQKM	8
VADKFTEL	8
TIDPSHPM	8
VTDVAGHL	8
ISDYAVKI	8
ALGLLYHV	8
VLGKIEKV	8
TTDIQVKV	8
LLPKLHIV	8
FADDMYSL	8
VIDVLHEV	8
EEGSARMW	8
SQDDVSRF	8
LADDHDVL	8
VVDNKQEI	8
YLDSEQRL	8
VLGPLKSV	8
TIDEIQKL	8
YLDLDSKV	8
EDEIKKAY	8
SLGKIFAL	8
YSDRISEL	8
FVDTRTLL	8
REKLAKMY	8
NEITGHTY	8
LDESHERV	8
ALGKIFTA	8
VADRFSEL	8
ITDLEERL	8
VQDLEQKM	8
VIDEPVRL	8
NEVISKLY	8
SLYHVYEV	8
LDDKKVYL	8
KLGKITFI	8
FLGAVKNV	8
MADKDGDL	8
YADQISRL	8
VADVVIKF	8
FTDLSSRF	8
IGDEHISF	8
SADFKTEL	8
GEGFSFKY	8
YVDSEGHL	8
SSDATVKI	8
KMGLIFEV	8
VVDQPLKL	8
TLDKPSVV	8
EEVSGHLY	8
GLGGVFKV	8
EEIEGFRY	8
YKDDPVDL	8
VQDVEVHL	8
AGDGDVKL	8
VKKQISNL	8
LEKKVEKV	8
AGDHPVEL	8
ALWTVQEA	8
TIGLIHAV	8
SVDGPIRL	8
STDLVAKL	8
AAEEPSKV	8
VIDYAVKI	8
YVDFPQHL	8
FAEGITKI	8
FLDVVSKL	8
FNDTFVHV	8
GAVHDVKD	8
HVDAHATL	8
IVDKPAEF	8
VSDNQVHL	8
YGDKHITL	8
KLGDIMGV	8
AADGPQKL	8
SADFHVDL	8
VGDERVLL	8
FADREVQL	8
LKDGIHNV	8
KVDLESKL	8
YQAELSQM	8
YEGHVSCV	8
NGDTPLHL	8
ASDVHGNF	8
VQDDVTKL	8
YSDSRVGF	8
FPGKVHSL	8
PSGESRKF	8
AEMLGHKY	8
FADKHIQV	8
AEMDGFKP	8
EELAGHQM	8
VIDYQTHF	8
FVDDETKL	8
DKENYKKF	8
ASDGTVRL	8
VAEFHTEL	8
SLGKVFGV	8
VTDEPPKM	8
QAPKPRKQ	8
ISDKDQQL	8
IADGNPKL	8
FADKETLI	8
HLDRPVFL	8
GIDRPAEL	8
NIDTHARL	8
VLDHFSEL	8
LDKKVEKV	8
FVQMMTAK	8
LNNMRSQY	8
ASDEVTRL	8
FGDSEHKL	8
TEVTGHRW	8
KIDKYTEV	8
KVDQEVKL	8
EELFARKF	8
NELPGLKW	8
AELAARKY	8
FGDVGHGL	8
IADHPAEL	8
ESLFGKKY	8
EENKLVKK	8
FADDLHNL	8
LADAVVKI	8
ITDSTVRV	8
YSDSTAKL	8
SEHQPTTW	8
VVDNPQKF	8
LLDRIVSV	8
VSDEHSLF	8
ISDAITHL	8
VVDELVRF	8
SSDLASKL	8
YDEKAHEW	8
IIDDHPEV	8
KLGLVQKV	8
TQDEISRL	8
AEWASRFW	8
VSDIESRI	8
VADHIQKV	8
VADSKTLL	8
ILDKKVEK	8
FSDGDAKL	8
LDQKVRSV	8
YLGRVYDL	8
EADQPVRL	8
MLEALERV	8
SGDVSGKL	8
TEELAYLK	8
YLGDVKNI	8
KVEDPTFL	8
FLDENVHF	8
IIDKEVSL	8
FTDEESRV	8
EGKLDRTF	8
SEFLKQAW	8
AEGIPKLL	8
KLGAVYDV	8
ALAPSTMK	8
VTDRNITL	8
VNDDSMKL	8
KADIEERL	8
FTDVVQRL	8
IGNKDIKF	8
INDERVFV	8
LSDGVHKI	8
SSDLSQKL	8
ATATLHVL	8
DVETSKKW	8
YEDEINKR	8
NADQPLRV	8
LFGHENRV	8
YQSKYEEL	8
SADEVQRF	8
VIDNGSGM	8
SADGHTML	8
FSDVETHF	8
EDELVKKY	8
YGDTDARV	8
FADEFAKL	8
NLDEAVKF	8
EALAAHKY	8
VSDYEMKL	8
VLDEADRM	8
TIDGPSKV	8
TADAHHYL	8
LSMVNHRL	8
YHSKYEEL	8
FIDTTSKF	8
VNVGTIGH	8
MGKGSFKY	8
VTDLDARM	8
FSDRAEEF	8
ILGKSHYV	8
HADLEIRL	8
NTGIVKKF	8
VVGPVHAV	8
SADGIVRI	8
VVDHQTEL	8
FLYKVVQV	8
EIDKRVQY	8
SQDVHVVL	8
VADKIHSV	8
GGKVPIKW	8
DTRDQADG	8
SVRYSSSK	8
YLDELMKL	8
AEAAGHTY	8
KLGIVQGI	8
IVKWDRDM	8
NADTIQHF	8
SLDGIVRL	8
VVDYLTKL	8
SNALGKKF	8
FGEEPSKL	8
KMFQVHQV	8
SADDVIKM	8
LAQRVKEV	8
YSDAFAKL	8
LADIAQKL	8
FADDMQEF	8
SARLPGVS	8
SMDNNRSL	8
IADSHQNF	8
NQEIEFLK	8
QYEEIAQR	8
SIDKAVQL	8
KLPDVYGV	8
MSSKFFLV	8
STDRVVLI	8
EINIDHKF	8
VNDGDMRL	8
EEMLATKY	8
VLGKVNEI	8
ENKLVKKI	8
HLDKASVM	8
FLDIDTKF	8
YLDGVHTV	8
ILGKVYSV	8
FGDKDSKL	8
EEMLKEGY	8
SLDNIVKL	8
STDLDARM	8
FMDQHPEM	8
VGDKAVEF	8
STDRQVTI	8
DSVMDHHF	8
ELPHIHAF	8
YTDFHVDF	8
FQDDHVSL	8
YGDLNHLV	8
RQLEEESK	8
EANVVRKF	8
ESDGFHRF	8
ADSVGHHL	8
LDEHVQRV	8
FADAHSNL	8
VADKHELL	8
YSDDHVKF	8
YLFHVQEV	8
LSDHHIYL	8
GAYMTKVD	8
ASDFGVRV	8
MQAISNNK	8
DMTSEEFR	8
EAEIIRKY	8
VADHRVKL	8
HTDTTVKF	8
FNEKSKEL	8
FQAMNKEL	8
DGPSKVKM	8
EEKNFKAF	8
VKVDPEIQ	8
PYGKIKNY	8
SGDDISKL	8
QETFGKQY	8
YADHPLGM	8
LTGHNHYV	8
VHDLERKY	8
SADEVMRF	8
YTDNLVRV	8
ALDFEQEM	8
LMEHIHKL	8
FLSHPFAV	8
IADKQMSV	8
EENLKMVW	8
FADRPAFA	8
TADISSHF	8
YTDPQSKL	8
LLGKVYVV	8
PDFEEKRF	8
VSDGETKF	8
FSDVEAHF	8
HSDEYIKF	8
NQDRPSLL	8
EITKEQRL	8
MVDHVTEV	8
FLSTLHEV	8
PDFVAKFY	8
VEAKFKRY	8
INQQLDTK	8
ADHLANSW	8
ADDKTVRL	8
AEMNGKLI	8
VADDVFTL	8
DSSEEKFL	8
LEKGLDGA	8
ALGSVVAV	8
TLGQIWDV	8
IVDTGTSL	8
YGDGGSTF	8
LDEGKMKL	8
YADGESFL	8
ITDLYTDL	8
QEQDGIFKM	9
ILDQSRETV	9
VADTVYRAL	9
KLSNHVFNA	9
REELLPHLL	9
VLIGSNHSL	9
ILSESLHSL	9
LLSEILHLL	9
RKDDPVTNL	9
KLLNKIYEA	9
ALLSGLREA	9
KIVDFSYSV	9
KLASKYLHV	9
MIDRDNSVF	9
TELQDVQRI	9
SAEKAPVSV	9
VIMEKSTML	9
AEVAEHVQY	9
IILDEIHLL	9
ALYKDKIYM	9
FLDRNTPVF	9
EEGQRYIQF	9
SLFNSIHQV	9
EEGNIEHAF	9
SNDKIPVAL	9
PDLLPGRKY	9
ALNDHFVKL	9
AEPDNKNVY	9
AAAIEVHEV	9
SLIDKTTAA	9
FLYQGLLQA	9
ALSGLAVRL	9
SVDGIPARL	9
NLAPAPLNA	9
YLGKTVTNA	9
SELDLISRL	9
IADRLNVEF	9
FLYKIIDEL	9
SLDVGQDRV	9
MLATRVFSL	9
KRGYFNEEL	9
GLSPEIHTL	9
ILFKSIFEV	9
MENDLPQKI	9
GLDRLNVTV	9
RLNDFASTV	9
LLAERDLYL	9
AETITSHYL	9
SLQANVQRL	9
VVQDGIVKA	9
KLSGKLYLV	9
FSDKQMIKL	9
ILIGETIKI	9
ALASISHVA	9
LLPDNVHYV	9
SEGLIKALF	9
YVSEILEKV	9
TLAAAVPKI	9
RVIGTLEEV	9
AQAPDLQRV	9
QMAEIAVNA	9
AMAYGLHKA	9
VLNEQVKEA	9
KMSELQTYV	9
IAEEKGLVV	9
GLAYINHLV	9
SLPKGVVEV	9
EEVGVEHLL	9
VLVDRTIYI	9
GVTSKVFLA	9
YVLDLAAKV	9
EESAIRVGF	9
AEIISRRGF	9
EEFIGKIGI	9
KLSEINKLL	9
VLADALKSI	9
KLLEPVLLL	9
TLLTAIVKL	9
IAEGGASRF	9
HLVLFLHEA	9
RINIPPPSV	9
IIDDALVRL	9
REIEMAQKL	9
FINSRIITV	9
SLGEGHLSV	9
TSDPALNHV	9
NADDFPNLF	9
YLEDSGHTL	9
DENPYVAKL	9
GLSAFLHAL	9
SLDPKTNTL	9
ELDRQIKSF	9
LLSEEEYHL	9
ALIEKLVEL	9
YQVGVHYEL	9
ATDDSLHQL	9
LGHPPHMNV	9
KVADLVLML	9
FQHDPETSV	9
GLIDGRLTI	9
LLPEGPPAI	9
IMVDRINLA	9
SEPSEVRSY	9
MTLGQIYYL	9
MLDDNNHLI	9
EGNPLLKHY	9
EERVINEEY	9
ATSDLNIKV	9
LLGPEGQHL	9
HLINYIIFL	9
VLAELVRLG	9
VLLEKVIFA	9
VQDDIKESV	9
RLFPSAAQV	9
ILMEKYLKL	9
NLLEEVFHL	9
VLLSTIHEL	9
AAFGRDLFL	9
TQDDDNIRL	9
ALDAGNIKL	9
FILPYIHKA	9
ILPEKVARV	9
EEQPGHLQM	9
EENPLNHNV	9
FAETGRTFL	9
FLGDYVENL	9
KLGDLFFRV	9
ALDPDHPRV	9
KLGQVLIYL	9
ILIDPIRVV	9
SQTFVNPHV	9
EENGERVLM	9
GLSEPIFQL	9
SLDAKEIYL	9
AEGHYTVSY	9
TADVKASVL	9
KESGMSSLY	9
LLDPAQRTL	9
ALLKGLAAV	9
FAEDDRIEL	9
HEVPYTTSF	9
QLMREVLLL	9
ALFDGDPHL	9
KLFGKRLNV	9
FLMGTIAKA	9
NENGYKFLY	9
LLDIIKSTV	9
ALLDRIVSV	9
GIAGSLKTV	9
NVDEGIYQL	9
EEMDRKLRF	9
METHIMHTF	9
QEITISSKF	9
FVDGDHVIL	9
SENSISRLL	9
YLDHAGATL	9
ILLDRLLYL	9
NLAKCIVSV	9
LLLEILHEI	9
QEVDFFQRY	9
RLNEELHEL	9
TMVEHNYYV	9
ILTEAIKAA	9
RLAELKHEL	9
SLLDGHFVL	9
KLFAKHIKV	9
RLLAEIGAV	9
AEKCPNLTY	9
EETYYHHIY	9
RLDEARQML	9
TLQKEIEKV	9
KLAEGVQLL	9
SLDSTLHAV	9
EEGGLQHLY	9
SEVFLQRLM	9
KLTDYQVTL	9
VQTEVNREL	9
QLLPVPIAV	9
TLMEEVLLL	9
LLDGNPFRV	9
SEIDKRVQY	9
RVQEAIAEV	9
ILNPVNTNL	9
VLQEKQQQL	9
ALLDDSVRV	9
EEISHLISF	9
IIDKEVSLM	9
AVGPTGRGV	9
DENFISRAF	9
LETLFVHRF	9
SEKALANQF	9
VESVVIKNL	9
QESNVQLKL	9
TLDENHPSI	9
TLLKTIIKV	9
SESSVDRLM	9
RLPEAIEEV	9
QILEGVHFL	9
GLAEGKVRL	9
SLLEHFNTV	9
ALITTILHL	9
FVARMIPKV	9
ILMPVNKVV	9
GLFQGKTPL	9
AEQEGARQL	9
KLHEIYIQA	9
LLNKAPEYL	9
IADHPTLTF	9
VMTLVSTYL	9
ILLGKVQQL	9
ALLSSLARC	9
SEDEGNLRF	9
ILGIQPPSV	9
HLINQQIAV	9
MLQDVYHVV	9
SMNGGVFAV	9
HIDVITAEM	9
KLDQDLNEV	9
GLDAGLHQL	9
ILLEKILSL	9
AEVKGVYQF	9
AMLPSITNV	9
KLQDEAYQV	9
LMDDVDFKA	9
ILQQHIATV	9
GADPSTVEM	9
RLLQSNPVL	9
HLFDTLHAL	9
SENVLQVHL	9
FLFKNSIKV	9
VIIPKNWSL	9
TEDEAIHKY	9
KLDSDTLEV	9
FAERSVTKL	9
VEKSTSVTY	9
KMDRALLEL	9
QEENITRAL	9
VLLESEQFL	9
RLLSFVVLA	9
ILARDILEI	9
EEAPDYMYL	9
QLGDFLIKV	9
YISEENFRV	9
GIDKPDVRF	9
SIDVGYERF	9
KLHDINAQM	9
FAGDDAPRA	9
YLGHLQQYV	9
SMPDLDLHL	9
AEIMNRKDF	9
FLNPGILEA	9
SLLTSPPKA	9
KLMSDLQKL	9
SESTVSPRL	9
IQHDLIFSL	9
QETRTLTQF	9
SMAELDIKL	9
AEAEFYRQV	9
KEIESRVVF	9
YLHSGQVAL	9
LLIKDVPAT	9
VLHSYPESV	9
LLDERLVTL	9
TVAQIKATV	9
SLLRSIFTV	9
QEEEVRTLF	9
QENEHIYNL	9
TLYGSQIKL	9
KIKEIAVTV	9
VILSEIKEA	9
FLYEGTKVV	9
LFDPARPSL	9
SEFLKEISY	9
FILPKEIAV	9
SQDPGTHVV	9
FLDPAQRDL	9
EEGGATHVY	9
RENPIIKNL	9
QLNDVAHLV	9
FLDNLHINL	9
YMPPLVIKV	9
AEEEFQKEL	9
VVDEKISAM	9
SVGYAIFKV	9
EEIKSFREL	9
ALVSSLHLL	9
QLIPALAKV	9
KVLNELYSV	9
FRVPTANVS	9
KISVIVETV	9
KSDGSTVSV	9
SEADIQRLL	9
IDDKGTIKL	9
GVLPNIQAV	9
MVDSKPVNL	9
KLAAVVNNL	9
KMGEDMHTI	9
VEGPSKAEI	9
FLGDLSHLL	9
VLDLEPKAV	9
AADGKGVVV	9
KLAPNLTEL	9
IIDRTNTTL	9
TILPKVMQV	9
AEEKQTKSF	9
SLWKEVSEL	9
SIMQESIRV	9
GLDRNAPSV	9
TLFPRRIFL	9
QEVGYTIRF	9
NEMEWQRKL	9
HLFGNLEKL	9
VMFNGKVYL	9
RLHDENILL	9
GLHSLPPEV	9
ALASEEPRV	9
TEQWPRKLY	9
KLDPKTMKV	9
ILQDEQYLM	9
KMDASLGNL	9
FIDDDKVTF	9
VMFKEPVEV	9
YLANGQTKV	9
QLIDIIHTA	9
TLIHQVLEA	9
ALLDGRVQL	9
EENPEHVEI	9
LSDEAYRSL	9
GLPPDVQRV	9
RIIDVITQI	9
AEHSTITAW	9
GADDRQVKI	9
KLREDLERL	9
IVIGIIKTV	9
QLMKQVTQL	9
SLESPHTYV	9
RLSETDFKV	9
KLAPPPKKA	9
VLVDQTTGL	9
GLSNHIAAL	9
KLIQESPTV	9
QLIKHAVYL	9
RLYQEVHRL	9
TLLGDVVRL	9
RLAAFYSQV	9
SESPIVVVL	9
SADKFQVLL	9
VQGPEPARV	9
SLNGLEVHL	9
HADGTIVRY	9
EEKPNNPEF	9
KELEVRKLM	9
EDGISSVKF	9
QAENMPVFL	9
KETDLLILF	9
ALALIYNEA	9
SLGSALRPS	9
RVNHFVPEA	9
RLAEQIATL	9
RGDSVIVVL	9
EENLQVMRF	9
RQFDHPHIV	9
KMQKENHFL	9
QELPHIEKY	9
LLSAEAPRI	9
VLWNKTVTA	9
FIDENGSRL	9
EEIPKNAAY	9
LLFSAFSRA	9
KLIEFLLKA	9
GEHGQRIEW	9
VIDDKMIVF	9
VLTGLSIRL	9
TINDIVHVV	9
AESGIIKVK	9
ALYGKLLKL	9
EEGAVDKSY	9
SEALKFHLY	9
NEDVRVVQY	9
KQMHFRVQV	9
FLIPVALRV	9
AEKGHSQVL	9
RLLDRKVLL	9
RLLAQVPGL	9
SLIFKLEEL	9
FIAPTGHSL	9
SLIEQTTAL	9
LLLDSNIRL	9
VLEPYPSKL	9
SEVGTDHKL	9
FLEKEGQTV	9
SEPIHVRKY	9
AEIAEIARL	9
QLMNLIRSV	9
FILANEHNV	9
ALANGVSRI	9
LQHEGIFRV	9
LLAPGVHNI	9
GLLEFLRPA	9
IGEHTPSAL	9
KIGEGTYGV	9
LLDTSRHYL	9
AMFERIVKA	9
QLVRDLLEV	9
RELYHVISF	9
KADVEEEFL	9
VIDFTGHAL	9
KVGPVPVLV	9
ILSGVVTKM	9
AMAASPHAV	9
RGDDTPLHL	9
TEEARFLTY	9
VMFKTPVSI	9
QEHINIHKL	9
KAEEPPSQL	9
SLKNNVVSV	9
KLDIISPQL	9
ILIPRMLLV	9
KEDDMFKDF	9
ALASEPLKV	9
LQLEAIHKV	9
SEANVQRLY	9
ALASVIKEL	9
SLLENIAKA	9
KLYQRDLEV	9
FLNNQIKEL	9
SESFQGHGY	9
VLSGKLYAV	9
SLSSFLHGV	9
VLDQKEHRL	9
FSDENVPRL	9
GMASVISRL	9
ATGENLPRV	9
SEASQGFRF	9
TLSDVLDRV	9
GLLDRIMQL	9
KEEEMRQMF	9
QESLAQARL	9
VLQRDLRKV	9
KILTKLLEV	9
KEFEEARKW	9
VGDPSTTNL	9
QELPGRLSF	9
TLFPKDVQL	9
SLFNGSHYL	9
FLQPGGYHV	9
NVDSGKSTL	9
TLSEVTNQL	9
ESKEIVRGY	9
KTIETSPSL	9
ALLQDLHKA	9
NLLTHIENV	9
AMLLEIPYM	9
FLDKNNDLL	9
AQNPQIKRI	9
EEERNITSF	9
GLLRFVTAV	9
SELQSIQRL	9
ALEEKIPNI	9
NLLQIQRNV	9
AEILHKARF	9
YSDDHVKFF	9
KIYERTMAV	9
EELKKSESF	9
AEKEFNETM	9
EEGHIGVYY	9
SLLPYVKKV	9
LMGPVVHEV	9
ALNQSIIRA	9
EELDFQKNI	9
TVDGPSGKL	9
VLFPGYTHL	9
LADAINTEF	9
ALSDHHVYL	9
ALKKALAAA	9
PSLVIAFGR	9
DEQERCITI	9
AEIEIVKDL	9
YVSGELEHV	9
RLWSKAIFA	9
SLLASVHQL	9
VLKEYLDNV	9
LLDSSHSEL	9
FLPEPMGTA	9
ALPEIFTEL	9
EELRSPKLF	9
TEIPGTKVF	9
TLAAVLQRI	9
VLDGSGHIL	9
LLDGFPRTV	9
KMHARDFTV	9
KQVEEIFNL	9
GLFAGPCKV	9
EERADLIAY	9
DTGRPSTTV	9
ILIGKENLL	9
IVAPGTFEV	9
RLGGIPVGV	9
QTDPAAVKL	9
YVDGKGREL	9
KALERLEGV	9
IVPPGGHSV	9
AAEQELIRL	9
NVVDVFHAV	9
SSDGHEFIV	9
YLQEHAQEV	9
HESDTLRFY	9
TLSHVLVTA	9
ALLGYLQEV	9
LLQPHLERV	9
GEIDKAIKF	9
LLAEVSKQV	9
GLLSNVSHV	9
SLDVSAPKV	9
SLIDKRIKL	9
VLSGNIKTV	9
RVLDWVPKL	9
WMTDAIHML	9
AEMIREEGY	9
AEMKYPKVK	9
FLLPMFERL	9
YTTDRVMTV	9
ISPDVFTHV	9
AIDEKVQAV	9
QENRVVAFF	9
GEFSSGRKW	9
VLYDRPLKI	9
FLFSKFIEL	9
TLDQKIERV	9
FLDDLSQKL	9
EEQRGLRKY	9
TLSPRPPLI	9
VLSEKVSQL	9
NEDPNARLI	9
HLSNILSEV	9
ALTGYLHTI	9
FLLPTLRKV	9
EEMRKIREI	9
SLLEDLSHI	9
NEDLRKELW	9
TIDPIPHQL	9
KLGPLPRVL	9
LLFPTVVHV	9
AESTKSFQY	9
QEMKQIIKI	9
SVWFGPKEV	9
SLLENLEKI	9
SLAPLFFKL	9
YLDAMMNEA	9
ALAHMGSSV	9
ILDEHVQRV	9
KIFSHLQHV	9
MLFGTYMKV	9
SVLDQKILL	9
RLSPVSPAL	9
ILDDSHLLV	9
YIKDGITRV	9
AQFETKKLY	9
ILIRPLVSV	9
YLFAFLNHL	9
GLQEGTHEL	9
ALYYNPHLL	9
SLLGGNIRL	9
ALSQINTKL	9
ALKPDLVNV	9
ALKDLINEA	9
KEKQDKIYF	9
TADGIVSHL	9
ALASVIMGL	9
GLAKLIADV	9
VLYPSLKEI	9
GVFDGLHTV	9
ALREEEEGV	9
SENSRVSHY	9
AEKLGFAGL	9
AEYDRPNLL	9
KLDVGNAEV	9
RLFSKGFLV	9
VTDADRSIL	9
FLKQVSNMV	9
QEHLQLQNL	9
IQIMKVEEI	9
KLSELKETV	9
AMFENFVSV	9
FLSISSPKV	9
FALPGLLHA	9
IMHDYPPLL	9
YLYDRLLRI	9
SVYDGKLLI	9
GENLPPLTY	9
ALIEDEHNL	9
KLLKDLPEL	9
ILLPIVQKA	9
ILDPCIYRV	9
LLDEKVQSV	9
RLQDAIAKV	9
KLLGKVETA	9
VTDHATTAL	9
YLLPKDIKL	9
AILEKVFTA	9
MTDKAPPGV	9
ALSSSSIRV	9
TVMDEIHTV	9
FILKKLDSI	9
KLSEVNKRL	9
SLAEFVQSL	9
VLYDQPRHV	9
GLSDLRLEL	9
SIDDIGHLI	9
SEDITPRRY	9
LLAPKLNEA	9
SELEKIQKF	9
EEIKKETGF	9
NLPIFLPRV	9
SLAEVNTQL	9
IGDHVAQEL	9
FLFGYPKRL	9
NLLKLIAEV	9
ILSESMKQV	9
TLVEAIKQV	9
EEQDILQRL	9
RLDEAAQRL	9
ILAAVETRL	9
QEFIRVGYY	9
GLHSVAEGV	9
EEMLVPRKM	9
KLNDLVKRA	9
FLFGSIRGA	9
RLQEELEKL	9
VEEEISRHY	9
RQDPFTVHM	9
HLFRDVAEV	9
AILAHLNTV	9
GLIDRQVTV	9
AEFEILKKY	9
SSDPDRMFV	9
SEEDARKNF	9
QETQLIHVY	9
VLYENALKL	9
TLLESIQHV	9
KLFGETTLV	9
FLFLDRTYV	9
QELEAENRL	9
SELGSVRTL	9
SLHSKLFRV	9
SELDQIQRY	9
FLYDKALTF	9
VTDKSGISM	9
EETISPRTY	9
AEADLRALL	9
KLSGLTTNV	9
SLAPIIVHV	9
KEKYINRDY	9
KVIPVYVGV	9
RVLDNIKAV	9
ILFGLIKDV	9
ITFSNPKEV	9
AEGTAIKDL	9
IADHYVEVL	9
VLLPAKLEV	9
YENSPQQVF	9
GAGGGFGSR	9
QITAGRHGD	9
TLGDAHIYL	9
AEILNGKEI	9
FLLDGSERL	9
FSDDPKVEF	9
RKDDPLTNL	9
LQIDNARLA	9
RSLLEGEGS	9
IEGPSKAEI	9
YELTRIDRW	9
KLDEAFEFV	9
FMDDFFHQV	9
LADVKAGPA	9
KAWNDIKKV	9
ALHDILTEI	9
SLGVHTYEL	9
ILTSIQSLL	9
SVAQDIPKL	9
TEVNMARVY	9
KEYVNIQTF	9
VLNREVERV	9
KLYTGLREV	9
DENSAFLQF	9
ALQETLIRA	9
SLWEDYPHV	9
AEALELHDY	9
RLHERLVAI	9
KLPPVGSTA	9
AEIAAQRTI	9
LLAPIRVLL	9
HLLNMIFHA	9
TLAKKLEQI	9
YGDIIKETM	9
HLSDALVEV	9
MLDEPTNHL	9
EEAFTSEHW	9
SEDGAIHVI	9
TVDVPPSRL	9
RQSTILKRW	9
TLDVQIQHV	9
TVVERLVKV	9
VLYTGDFRL	9
HIFKDKVVL	9
EEQLTAKTL	9
EEIKREQRL	9
MEEMEFQRF	9
EEREGITVY	9
VIEDKTIEL	9
HLLSDELLL	9
ALDDRPQVL	9
KILEDVVGV	9
VLDEEIAKA	9
EELAQYQKW	9
SLASQVHAA	9
AVLPHVDQV	9
EELERILVY	9
VEVKEGKTW	9
ALLRDLNKA	9
ILYEYLAEA	9
RILSKLHTV	9
SLDQPTQTV	9
SLATKIQAA	9
RLLELETRL	9
SLFQTIIHA	9
LLIPGLATA	9
LLNSEVHML	9
LIGEFLEKV	9
SQFGKLERV	9
TLDAGNIKL	9
LLFDQNDKV	9
VSENDVIRL	9
KLINQVNTI	9
EEQGIGVQW	9
AESIIKRRI	9
ILDRLTTKV	9
SGDFRNALL	9
SLDDLLTNV	9
GLTEALHFV	9
AADIARAEM	9
KLEERLYSV	9
TLSEIKALL	9
ILSDNLRQV	9
KEFEPLLNW	9
GEVDPKVAL	9
REDQINRLI	9
KIFHINPRL	9
TLDPRSFLL	9
KLNATNIEL	9
SLWGQPAEA	9
TEPKHIVEW	9
TLQHAEIFL	9
PDPELIKTV	9
VEQATKPSF	9
EEVQFLKTL	9
EEIAKVEKL	9
ILQEREYRL	9
SLIRSVVAL	9
KADPSQFEL	9
LLYGSIPKA	9
SLATTLTKI	9
LLPDLIQKV	9
GLDWLSHEL	9
LESSIVRHY	9
LLSESNERL	9
RTVEKTWKL	9
FLDVRNIIL	9
SETELKDTY	9
SLLESVQKL	9
QLAEALIKV	9
EGNPDTHSW	9
ILLEKEAEL	9
SIDKAVTKL	9
EEIPRQLQY	9
KEQELQQTL	9
ILPPDIGKL	9
FVDPVLNQL	9
RMDGAVTSV	9
ALDGFVMVL	9
GLVHGLPYV	9
RGDWPGVVL	9
LLNDHIYVV	9
VLNKEAVEV	9
YLLLKTHQL	9
KEAEIIKQL	9
LLDPASHKL	9
VLGPTLKNV	9
NLLQVLEKV	9
TLLPLRVFL	9
ALLNEAKEV	9
SLWHNITVV	9
GLKELSEYV	9
HLINFSETL	9
AENLSSHSL	9
SLQSFIHGV	9
TLLERAFSL	9
SLLSSVFKL	9
YQDPDATSL	9
SEYDQIRYI	9
SEFPKPQIL	9
QETSVIHKI	9
SLAADIPRL	9
LAEDTRTEL	9
NEITSNSRY	9
TIDNFTHGL	9
LLDEEISRV	9
QEVIKAYGF	9
ILYDKLEKI	9
ISDYAVKIV	9
ILDELAEKL	9
TSDKGFVTM	9
AVHETLVAV	9
AEWSSKTSY	9
EESIRAHVM	9
YSDVEHTSV	9
VEADDVRAW	9
SILETVTAV	9
KLIVKEYEV	9
GLYPKVAKI	9
FLIDRVFGI	9
SEDFVGHLY	9
TLDNGIIRV	9
SLAEKIQAL	9
LMYPYIYHV	9
SVLGRIWKL	9
EELAEMKRY	9
VENLPRTVI	9
VEPGLVQKF	9
EELLTDNRY	9
LLPERPPYL	9
FLANIGTSV	9
AEKLVQLTF	9
GLLDRLEVV	9
KLWKSGFSL	9
RLAEVVHEL	9
ALDFDPYRV	9
SLSFMNPRL	9
MLFSIRSFV	9
HEYLGRRSW	9
SLAEGLRTV	9
KLLSFTHKL	9
GLHNVVYGI	9
KLFDAPLSI	9
TEKTTTYQY	9
NEYPTPRSY	9
AVADTVYRA	9
ALSERAVAV	9
HLDEHVPVV	9
YLPELLQTV	9
IIDDTIFNL	9
QEVGYSIRF	9
ILYDKYFSL	9
AVIEHLERL	9
QLFEKIMAL	9
AEGAGLHAL	9
EEDGQLKSL	9
SILHDVVEV	9
MMFDEPVLL	9
AVWAGPAQA	9
YLLPFISKL	9
KQISTLESV	9
YLIGQHVTA	9
AEMQFGELL	9
LLYEHQNNL	9
TEVASNRIY	9
NMQDMVEDY	9
AESDIMKRQ	9
EESDLAQQY	9
HVADFAPEV	9
ILIRYEPQL	9
ILSEVQQAV	9
FLGPEPKSV	9
SLMMTIINL	9
RMFGIPVVV	9
AETTTLFQF	9
VLGAVRSYA	9
SLLEKQQEV	9
GEQAIRQIL	9
KLGEFVVTL	9
KLAAAISEV	9
ITSSVLHYV	9
EEGSNKRLF	9
SLSDHIVLL	9
KESPLLFKF	9
TEMALAKDM	9
VLFHSSPAL	9
RADSVGKLV	9
SEGYPGQRY	9
FADDPCSSV	9
AQNAVRLHY	9
NLQEGEFLL	9
MLNEHDFEV	9
KEGTGKMNF	9
TEMAAYRLY	9
IIDEQPLIF	9
AEDPLVQSL	9
FLIEEQKIV	9
RVDAQPVKV	9
VVLSYVKEI	9
KLSSLIILM	9
LVDGPCTQV	9
KQYGNEVFL	9
VLFTITKTV	9
ALQSLLHLL	9
TESDIREMM	9
AENEYQTAI	9
ADDRQVKIW	9
KMPRLIAKV	9
YMIDNVILL	9
RLKGQIPEI	9
SVDGVIKEV	9
LEMIEPRTL	9
MENRPVETY	9
FLLPKFHGV	9
FVHDLVLYL	9
GEASKLQQF	9
SEQNPPYSY	9
KLDVGNIVL	9
FIMPIEVHF	9
KMDIDVPDV	9
YLFGRNPDL	9
GLQEAQYRL	9
SLFSGKPEV	9
KLSDSRIAL	9
AENAPLHTL	9
IVDKTASFV	9
QLQEELHQL	9
AAPKAGPGV	9
EERAVIKAY	9
QEHSGIFGF	9
VTDQKPLSL	9
ALNEDIVRV	9
AEELLNKDF	9
NELGNTQNF	9
AELPLDYKF	9
MAPPAHKSI	9
SADPQHVVV	9
FADHVSSSL	9
SIYPSPTGV	9
SEKQFSKRY	9
RLLPDIRGV	9
VLGPGPPPL	9
RLNPHDIRL	9
KLYIHRVTL	9
HLYGGIILL	9
QLVESLHKV	9
TEIAGMQRF	9
KEQSIVEKF	9
KLLSKFYEL	9
ILLDNDHYA	9
SLYEENNKL	9
GMLDGLVNV	9
KLGDLMVLL	9
NVDEATRLM	9
FLVDGVCTV	9
FLGEKIASV	9
SESGHYYSY	9
RLFGHLNKV	9
SLLTVIEKL	9
LAPPPPTSA	9
QLIKELPEL	9
QLIDKVWQL	9
RESEAFHLI	9
RLYTEPLLV	9
GENVIISHF	9
AEIAALRFL	9
SLDALLSQV	9
KIADFGWSV	9
KLLGSMEQV	9
ILNNKIPEA	9
DEMAAVMGF	9
FTDKANSGL	9
ALMKEIPAL	9
SESAAVKEI	9
VEESIAHHY	9
KLDHVVTII	9
VESHIQHSL	9
ASDLTRIHF	9
AENDVIGCF	9
EENPIVLEF	9
SLLDDLHSA	9
VLYTGVVRV	9
ALFKGDFRI	9
KILEINPKL	9
SLDDTELRL	9
SLKEDIQKA	9
QLQDTLIHL	9
AEKELEKKF	9
KLQEQIFHL	9
VVSEGVPRI	9
ILTGHTQSV	9
SENMKASSF	9
YLVTSIAKA	9
SELNGHHTL	9
VIEDTRYTL	9
KLFPDAIRL	9
VLMENIVYL	9
SEIRQTRKF	9
ILVEHISGV	9
YLYGRGVQV	9
YLHSYLTYI	9
KLFNEFIQL	9
ILGGQPPNV	9
AENFAEHVL	9
KLFSELPLA	9
AVHEDIVAV	9
AASPKSFTL	9
SLLKTVKAV	9
FSDSGHSEI	9
NLSNFLIHL	9
RMGDFLIEV	9
SLYKGLLSV	9
FLDSTGSRL	9
KLCEGFNEV	9
SEINIAPRI	9
NEGLVPRTY	9
RAEDALFFF	9
KAFKGSIFV	9
KLSDLQTQL	9
GLYSRQLYV	9
VLWDRTFSL	9
SMAGVVVRA	9
TLLRLLYEA	9
LLFGDLLRV	9
RLFENYIEL	9
LLGSVVHEV	9
QEYEEQFKF	9
RADDGFHLL	9
ALQDSNNKL	9
NLISQLTTV	9
MEAESQLFL	9
VMFGGKQVV	9
YMNNDLIGL	9
EERTFHIFY	9
STLHLVLRL	9
FLPPYTFQI	9
RILESSPGV	9
KEDGKVICW	9
VLTGILEQV	9
IEKEIQQKW	9
TEIDDTKVF	9
KESEVYKML	9
MEKGDTVFF	9
EENLNKSEI	9
RQDVDNASL	9
KEQGPYETY	9
FLVGERVTL	9
RLAVLFSGA	9
VLDGRGHLL	9
FAMPYFIQV	9
FLPPPFPPP	9
AEIEADRSY	9
SLSDTVEKL	9
SLNEYQPKL	9
FAEGQGRAL	9
FLDSTQRSL	9
AEHADTVQL	9
KEEPPQPQL	9
NLFRHLHEI	9
GEIDKVQYI	9
AMQSRLATL	9
SLADFMQEV	9
VLDKTKFLV	9
QLIEKITQV	9
EESLRTYLF	9
SLYDYNPNL	9
VTTDIQVKV	9
ALLDSAHLL	9
ALLGDLTKA	9
AEADKIYSF	9
VLLGATHGL	9
FIAFLSPKV	9
VETPGRELW	9
LLDPNVKSI	9
AENVGKPTI	9
ILGDLSHLL	9
GLLKKGYGL	9
KLNEVIRQV	9
SLIERDLKL	9
TEEILEKAF	9
VLQRSLVTV	9
SENELKKAY	9
YQFSKNFSL	9
ALISNSHQL	9
SEGEKIEGW	9
FLKGFLTEV	9
MELLDERKF	9
KLQDLLHEA	9
IVDRPVTLV	9
QENDLSTFF	9
EVDETYVPK	9
DSSEEKFLR	9
AENEFVTLK	9
RLFDQAFGL	9
ATWKSNYFL	9
KTDKTLVLL	9
FLGRDTYGV	9
AMTKDNNLL	9
YLEPYLKEV	9
YLSPDLSKV	9
SEDAEKKVL	9
ALLDKPPFL	9
AEDAPWKKI	9
SADEPMTTF	9
KLAEVTKVV	9
AMTQLLAGV	9
KIMDQVQQA	9
SIVSSLHQA	9
GLADKVYFL	9
IEGEIKRDF	9
KVIEINPYL	9
WLLDNVRKV	9
AALPNVYEV	9
REELQQITW	9
DVRQEIECQ	9
TLHSAIYAA	9
VLDGKVAVV	9
SLVGLGGTK	9
SANDKVYTV	9
ILVNITEKV	9
IETILVQSW	9
VAETPDIKL	9
SLIEKLWQT	9
IQVTKVTQV	9
QMISRIEYI	9
GEVGKTTGI	9
AENVAGHQI	9
FVLPELPSV	9
IIIPEIQKV	9
VTDPRVVDL	9
QQIGKVVQV	9
YLEGLVRGL	9
TLWVDPYEV	9
AVVTQVNKV	9
SESRMVVTF	9
VLYSIAEKV	9
KTTTIAVEV	9
KLSDLDNKL	9
YLHSQVVSV	9
HLYNNEEQV	9
QLFEKQLQL	9
RLISETTSV	9
ALSNHLNAV	9
RLIESLFTI	9
TVIRDPPSI	9
GEGSPKPGI	9
SLDERPVAV	9
GELKDQHVY	9
FEDSTTRFY	9
FLFSDVCRV	9
SEEETRVVF	9
TIAQLVHAV	9
SLYGYLRGA	9
SELQSQVRY	9
FLKDLVASV	9
EESGARINI	9
SLAQYLINV	9
ITADVNHNL	9
AESAPAWRL	9
TVDADDVRL	9
FLANLHITA	9
SLIGHLQTL	9
QAEEIMKLK	9
SLLRVGWSV	9
FLFEDFSKA	9
ALIEQKVEL	9
SEIKQVKQF	9
KVPPFTFHV	9
ASDKETYEL	9
ALAERLDIV	9
HESLVHHIL	9
ALAELLHGA	9
SESLPKEAF	9
AEHSTVITF	9
VLLELQQHL	9
TLFTKELVL	9
TIDVEHSHV	9
GLAPQIHDL	9
TLVGHTEAV	9
YLDPNQRDL	9
QEQEIEQRL	9
NESIESIKW	9
FILESQHTL	9
FIMEAGVKL	9
ALLRVTPFI	9
TLLKKVWKV	9
RILDYVINL	9
SLANETHQL	9
HIDFGGTSV	9
VLSELAARL	9
GLPHGFCTV	9
ALLGRVYDV	9
SLFGGSVKL	9
ALWDKLFNL	9
IGDGRSPEF	9
VEGTIPKLF	9
ALIAESQRL	9
LLFDKFNAV	9
AEITKEQRL	9
KLSKYLQGV	9
AEIDDRKQL	9
ALGDFGIRL	9
SESRIFNEL	9
ALDTTRHEL	9
EEIKQSHSF	9
RLLEGVKQA	9
ALVSTIQFV	9
RLGPVPPGL	9
AVDGSGTKF	9
ASDDGYIKI	9
FLDEKTHEL	9
LLYGKYVSV	9
YIDRDSEYL	9
IVDGAVVKF	9
ALQGIIHSI	9
FLPPSFPIV	9
AEGEPRYAL	9
SLGKFTFDV	9
REYEAQQQY	9
REALTKQGY	9
VLTSEVHSV	9
KLIEKNYFL	9
ALSDGVHKI	9
QLQDFDWQV	9
TLWDKSKKL	9
ILDDIGHGV	9
SELKNRMEY	9
EETREVQNL	9
TLTNIIHNL	9
KEEEMKQMF	9
FLDKVLVAA	9
FLFDRPMHV	9
ALNIATHVL	9
EQRQLQQLL	9
KLYDDMIRL	9
SLLSHVEQL	9
ALLSRLEQI	9
KENESQTVF	9
ALIARVTNV	9
TLIGLSIKV	9
LTDPDIHVL	9
ALAPGVRAV	9
ALLKVNQEL	9
KMDDKALLV	9
AINGKVFDV	9
VENAVQKEL	9
VIAEILRGV	9
RLFHKTVYL	9
ALNEQIARL	9
SMMKNFFFV	9
SLADIAQKL	9
YLITLLEHL	9
AEIQHAEEF	9
NIIPRFVQV	9
AEYYAAHKY	9
SEDGITKIM	9
AQDEHLITF	9
EADPELSKF	9
ALYSKGILL	9
NENPLRALY	9
RTFLRPPKV	9
SLDKKVHQL	9
SVTSHIYQV	9
ILDSRLIAA	9
ALMYESEKV	9
ALDLGNIRA	9
KLLSSVKEI	9
SLIPNLRNV	9
SGDPAEYNL	9
VGDEDFVHL	9
KLLLQVQHA	9
AELHSQNTL	9
QEVGRVYVY	9
SLNLRETNL	9
EEAKQIQNL	9
ISDGKEYLF	9
LLKEFVQRV	9
SLAVSSPRL	9
LMSALAARL	9
FLSELTQQL	9
RETLINKGF	9
VADPTPFHI	9
RLLDSEIKI	9
KLGEIVTTI	9
TLLTKPVEI	9
FLDRESIKL	9
GLTTILKNV	9
VIQEHQPSV	9
SEEEMARTF	9
IILGGVKAV	9
TVIAKVNNV	9
TENDIYNFF	9
VLQDIQVML	9
EEKTISAKY	9
GLDESKAKL	9
YLIKDGKLI	9
SMVDVVMLL	9
ILAAIVNHL	9
GLVDQLVKA	9
LLGPRLVLA	9
KLFPGSPAI	9
KIDLENRQV	9
GQDVGRYQV	9
QENEQRRLF	9
ALLGKLDAI	9
GLKNGVPAV	9
LMNPMVPGL	9
ALHHNVQAL	9
SESNLRKAF	9
YEISAFHTL	9
VLEDPVHAV	9
LLVDVEPKV	9
KIAPNTPQL	9
KMDEVLYSI	9
FTDFEEVRL	9
ALDGKIYEL	9
NELQSIQRL	9
IEGLIEREY	9
QLASQIQKA	9
EEEALAKKF	9
GLLGYLHFV	9
RVFHESILL	9
HLLPYNMTV	9
EEADRYQRL	9
GEDPYPHKF	9
KLGAVFNQV	9
RLMGSILGV	9
MLQDFQIQA	9
QTDDSLIHF	9
VSDLSEHVF	9
ILSDVTHSA	9
YGDIKDVRL	9
SEEELKKAY	9
ALDSQVPKV	9
KVFSAFITV	9
EEIYTNKNY	9
LLLPGSHYL	9
EELEGIQKL	9
FADDGVKYL	9
KLLEKVRKV	9
ILSDVQRKV	9
ILNKYVERI	9
FLDNAIMIV	9
RENLSKDLY	9
FLDASGAKL	9
GESLIRTAF	9
AEKLGGQSY	9
FLDSLRQYL	9
GLSSSVHML	9
GEIGGHTQI	9
GIIPTLHYV	9
YLLTESSKL	9
EELVKTLGF	9
TENKLRLHY	9
KLIDKLDSL	9
RLYDAMIYV	9
SERAVRETF	9
LLYEKGISL	9
EADRNPPVL	9
ALTRALALA	9
SVYPNGHFV	9
RLATLNEKL	9
KLQELENRL	9
SADVATPKM	9
AVALRPAEA	9
RLDIGVEHV	9
REILQTYGY	9
RLYGKIITA	9
YLAQVYQHL	9
SLEELLHYV	9
AETGSVKDF	9
ALSGKSPLL	9
LLGDKLYAV	9
SEENFFRIY	9
KIGPALKTV	9
ALLRQLKEV	9
KVLDLKINL	9
EELSPTAKF	9
RLTDYVAFL	9
VMDTRVIHI	9
SLLEHLSHV	9
VVLERIEQA	9
FLYQYSTRL	9
RLFDEPQLA	9
EEIPKRETY	9
LLADVTHLL	9
GLLEKGVYV	9
SMMGHAEQL	9
YVDGRVLVV	9
SENNMEAKF	9
SEFQRLLGF	9
EEIPVHEEF	9
EEQKQILFF	9
RLFPGRVSV	9
ILDDSPKEI	9
SENGTNFRF	9
LLDEPTNML	9
RLFSSIVTV	9
FLQRKLASL	9
FGPPIPKGV	9
ADASLLKKV	9
FQDKNSPEM	9
AATEIVERV	9
RLINQVLEL	9
ALSDSIHTV	9
YLRDLLERA	9
SLFGDVKKL	9
QLLEKNYRI	9
VLQGKLAEV	9
ALASLENHV	9
SLPDHLPSV	9
MEDEVQRRL	9
FLQTYSHEV	9
ALSASLARV	9
ILLEHNYAL	9
TLSDIKALI	9
KILEKEIRV	9
SEDLNKHVL	9
LLYASIHKI	9
SEIGKNYSM	9
LLADLLHNV	9
WLDGKIIAV	9
DTNADKQLS	9
EELGSKAKF	9
SETGHVYTF	9
MLLKTVLLL	9
DENFKLKHY	9
RLIAQRYLL	9
GLNKKPMSL	9
FLGPWPAAS	9
SIAPRMMSV	9
QEQGTHPKF	9
KLYEVMTKL	9
HLFETISQA	9
FLHDNMVEI	9
EEDPNFKKI	9
MLQNSAVLL	9
TLDREVIAV	9
AVFPHLTVV	9
SENSVRDIF	9
REVEYFKRF	9
GEGAYGKVF	9
KEQFETQKL	9
KIADGVNEI	9
YLSELSEHV	9
RLLEGVNQL	9
VQIEEVRQV	9
QLLDVIHYV	9
EEHPELQQF	9
MESPIVRSL	9
SELDRDPAY	9
VTAGKVPEV	9
FVDDQQTFF	9
SMLGEEIQL	9
EEAPSRPAL	9
ILGPENPKI	9
EEADHTVGF	9
ALYHFNHSL	9
KLQEKVELL	9
VLTGKVEKV	9
KLDEHIIPL	9
ALAQRLLEV	9
EELEDIKQF	9
SEADLQNQF	9
ILQTLIQRV	9
AAESGIIKV	9
SLLVHNVSV	9
RLLDLENSL	9
REMDELRSY	9
YAERDIVQF	9
KADLESESF	9
VIHATVTSV	9
NEIGQFQSF	9
ILKEISPLL	9
LLNSGVVHL	9
SLFPHAICL	9
FLSKEIVGV	9
KLTDIQIEL	9
SLANNVTSV	9
TLLRALQAL	9
YLSPKLWAL	9
SEDDFVKEF	9
YTPPPPPTA	9
KLSELQLRV	9
FAIPMIHAV	9
ALGPGVPHI	9
VAETHIVLL	9
IQDFNKVVF	9
AELPDYRSF	9
TEHDVNVAF	9
AEKRDPQEL	9
TLNGLMYFV	9
SLADLYFRA	9
GADKNVVVF	9
VLYSVMTLV	9
RLQDELVTL	9
LTTEVHPEL	9
YIFTTPKSV	9
QDRPVLYKY	9
AEIVRQMNY	9
FLLSEPVAL	9
LLDSKINTL	9
VLPKVFPVV	9
TLAEVSTRL	9
SLIDKHLNL	9
FLMPGLAAL	9
LLNTAVHVV	9
AIQEQITRV	9
REYLKLDKW	9
SLLGKVKEA	9
GQTGVIRSV	9
TVDKHSVEV	9
ALADVVRRL	9
VVVDPIQSV	9
TSDNPVVQL	9
LSDLEAEKL	9
FQDKNHLYL	9
AEYLTIKHY	9
KLKDIEHAL	9
SLFSDEFKV	9
GADLPSNHV	9
GLMDNEIKV	9
SEDEPTRSL	9
FIDDANYSV	9
LLSKVLIYL	9
FLINFIHTL	9
SEHSRHWFF	9
GENRAVIHY	9
KTLEGEFSV	9
AELLQVANY	9
FLWRELQEA	9
SLLEKSLGL	9
ILLDNEFHV	9
LSDEHAGVI	9
YLNDLIHSV	9
VLTEHVAAA	9
AEIVRLKNY	9
FLFSSDHLI	9
KLLQTVLTA	9
RLLDKWVEL	9
IMDRIYKNV	9
QEIPKAKEF	9
ALDHMVEYV	9
TEAETIQKL	9
ALTDFVRSV	9
KESELLKGL	9
SIDFGKTVV	9
AEDVQHQIL	9
EENQKIFLL	9
GEVGRITKW	9
AELTGDHQL	9
QEDVRLIGL	9
SEKGVIQVY	9
EDAVLNKKL	9
AEIGRNYSM	9
AEAEKSQLI	9
SLITLIEKV	9
HIIENIVAV	9
AIDGNNHEV	9
AEQRMQPKI	9
ISDTGELKL	9
YLATVRSDL	9
QLIDYERQL	9
SMAPGLTSV	9
TGDPGLSKL	9
FLEKLLPPV	9
YTDLPNRQL	9
LLDSGAFHL	9
KLTELLVKA	9
LVEDIGHEL	9
FLLHIQQQV	9
AEQLRQTAL	9
FLTPPLLSV	9
KLIANNTTV	9
TMLGVSHVV	9
MEYLEKKNF	9
KIWDVVEKA	9
YEIKMTKMY	9
KSLPGQNED	9
QETAVTQTY	9
HLDDQMTLL	9
SLVNLGGSK	9
GLMTTVHAI	9
FLSEVFHQA	9
QGIGKLASV	9
KQQASQVLV	9
GLDPKIANA	9
RLLDAENKV	9
ALYDNVEKL	9
SEPESIRKW	9
KLLGKVTIA	9
YLSPDLSKI	9
FLREYFERL	9
TLDPVEKAL	9
GLARDIHHI	9
MEGLTAKVF	9
KLDETGNSL	9
YLKDKLDET	9
[truncated: 6,607 more rows]

## Sheet: NF1 SAAVs
Peptide	Peptide Length	Protein Start	Protein End	Charges	Probability	Qvalue	Spectral Count	Protein	Acquisition
LLTPTSPYL	9	48	56	2	0.993	0.000761325	1	NF1_C1	DIA
MEAESQLFL	9	189	197	2	0.9879	0.000610501	2	NF1_C2	DDA
VLPKVFPVV	9	140	148	2	0.9956	0.000447928	1	NF1_C1	DDA
AEASVVLPK	9	135	143	2	0.996	0.000214133	3	NF1_C1	DDA
AEASVVLPKVF	11	135	145	2	1	0	2	NF1_C1	DDA
VLPKVFPVV	9	140	148	2	0.9999	0	6	NF1_C1	DDA
VVLPKVFPV	9	139	147	2	0.9999	0	16	NF1_C1	DDA
YLAEASVVLPK	11	133	143	2	1	0	2	NF1_C1	DDA
VVLPKVFPV	9	139	147	2	0.9996	0	2	NF1_C1	DDA
AESQLFLKY	9	191	199	2	0.9999	0	5	NF1_C2	DDA
AESQLFLKYF	10	191	200	2	1	0	1	NF1_C2	DDA
AESQLFLKY	9	191	199	2	0.9996	0	2	NF1_C2	DDA
AESQLFLKY	9	191	199	2	0.9999	0	6	NF1_C2	DDA
AESQLFLKYF	10	191	200	2	1	0	2	NF1_C2	DDA
VMAHTAVAL	9	145	153	2	0.9997	0	13	NF1_C3	DDA
AEASVVLPKVF	11	135	145	2	0.9994	0	1	NF1_C1	DIA
VLPKVFPVV	9	140	148	2	0.9977	0	1	NF1_C1	DIA
VVLPKVFPV	9	139	147	2	0.9988	0	3	NF1_C1	DIA
YLAEASVVLPK	11	133	143	2	0.9986	0	1	NF1_C1	DIA
AESQLFLKY	9	191	199	2	0.9986	0	3	NF1_C2	DIA
AESQLFLKYF	10	191	200	2	0.9996	0	2	NF1_C2	DIA
VMAHTAVAL	9	145	153	2	0.9968	0	2	NF1_C3	DIA

## Sheet: ReadMe
peptide ID criteria
Peptide FDR <0.1%
Not in decoy
Not in contaminants
